# Supplementary material for: Profiling metabolome of mouse embryonic cerebrospinal fluid following maternal immune activation
Source: J Biol Chem. 2024 Sep 7;300(10):107749. doi: 10.1016/j.jbc.2024.107749 (PMC11497393; doi:10.1016/j.jbc.2024.107749)
Supplement: Dataset S1 [file mmc2.csv]

TraceFinder Compound Database Export									Schema Version 1
									PEAK 1										PEAK 1 CONFIRMINGS
CompoundName	ExperimentType	Compound Type	ChemicalFormula	Category	CAS	Ionization	ResponseThreshold	Internal Standard	Internal Standard Concentration	PrecursorMass	ExtractedMass	Adduct	Polarity	ChargeState	RT	Window	CollisionEnergy	Lens	EnergyRamp	Confirm Precursor	Confirm Extracted	Confirm Energy	Target Ratio	Window Type	Ratio Window	Ion Coelution	Confirm Precursor	Confirm Extracted	Confirm Energy	Target Ratio	Window Type	Ratio Window	Ion Coelution	Confirm Precursor	Confirm Extracted	Confirm Energy	Target Ratio	Window Type	Ratio Window	Ion Coelution	Confirm Precursor	Confirm Extracted	Confirm Energy	Target Ratio	Window Type	Ratio Window	Ion Coelution	Confirm Precursor	Confirm Extracted
ascorbate	XIC	eTargetCompound	C6H8O6			ESI	5000		0		175.024795532227		-	1	10.284455	60	48.33			175.024795532227	87.00767049	48.33	100	eAbsolute	10	0.1	175.024795532227	115.00258509	48.33	32.6914961579784	eAbsolute	10	0.1	175.024795532227	59.01275589	48.33	23.9517876831409	eAbsolute	10	0.1	175.024795532227	71.01275589	48.33	18.0199432911263	eAbsolute	10	0.1	175.024795532227	175.02371441
uridine	XIC	eTargetCompound	C9H12N2O6			ESI	5000		0		243.062301635742		-	1	4.688146	60	48.33			243.062301635742	82.0295530449598	48.33	100	eAbsolute	10	0.1	243.062301635742	66.0345948621897	48.33	41.1696102662811	eAbsolute	10	0.1	243.062301635742	110.024189701747	48.33	38.8189267113805	eAbsolute	10	0.1	243.062301635742	68.0139052591023	48.33	22.6816296538944	eAbsolute	10	0.1	243.062301635742	94.0293320188469
uridine	XIC	eTargetCompound	C9H12N2O6			ESI	5000		0		243.062301635742		-	1	4.8168779	60	48.33			243.062301635742	82.0300674438477	48.33	100	eAbsolute	10	0.1	243.062301635742	110.024841308594	48.33	42.1795353262806	eAbsolute	10	0.1	243.062301635742	66.0351409912109	48.33	32.3811276002583	eAbsolute	10	0.1	243.062301635742	68.0141677856445	48.33	21.5358273136582	eAbsolute	10	0.1	243.062301635742	94.0300064086914
uridine	XIC	eTargetCompound	C9H12N2O6			ESI	5000		0		243.062301635742		-	1	4.7511051	60	48.33			243.062301635742	82.0297968707737	48.33	100	eAbsolute	10	0.1	243.062301635742	110.024741699099	48.33	43.9294405945081	eAbsolute	10	0.1	243.062301635742	66.0348459330113	48.33	37.9450944243583	eAbsolute	10	0.1	243.062301635742	68.0141414784839	48.33	21.547753341156	eAbsolute	10	0.1	243.062301635742	111.020009218276
cis-aconiatate	XIC	eTargetCompound	C6H6O6			ESI	5000		0		173.009201049805		-	1	13.624499	60	48.33			173.009201049805	154.947021484375	48.33	100	eAbsolute	10	0.1	173.009201049805	85.0292892456055	48.33	24.7086049649243	eAbsolute	10	0.1	173.009201049805	76.9698944091797	48.33	20.8855560314941	eAbsolute	10	0.1	173.009201049805	111.008369445801	48.33	19.0910001154742	eAbsolute	10	0.1	173.009201049805	57.0342178344727
cis-aconiatate	XIC	eTargetCompound	C6H6O6			ESI	5000		0		173.009201049805		-	1	11.99863	60	48.33			173.009201049805	85.029531014197	48.33	100	eAbsolute	10	0.1	173.009201049805	111.008797294821	48.33	12.065013864193	eAbsolute	10	0.1	173.009201049805	129.019505267698	48.33	7.945960345676	eAbsolute	10	0.1	173.009201049805	67.018907310617	48.33	2.36005971730626	eAbsolute	10	0.1	173.009201049805	120.086118864815
frucotse_glucose_galactose_mannose	XIC	eTargetCompound	C6H12O6			ESI	5000		0		179.056106567383		-	1	10.814745	60	48.33			179.056106567383	87.0084381103516	48.33	100	eAbsolute	10	0.1	179.056106567383	71.0136260986328	48.33	64.7001225297796	eAbsolute	10	0.1	179.056106567383	59.0135269165039	48.33	52.128309490177	eAbsolute	10	0.1	179.056106567383	85.0292587280273	48.33	25.6424198955936	eAbsolute	10	0.1	179.056106567383	99.0084686279297
frucotse_glucose_galactose_mannose	XIC	eTargetCompound	C6H12O6			ESI	5000		0		179.056106567383		-	1	10.736944	60	48.33			179.056106567383	87.0088726739807	48.33	100	eAbsolute	10	0.1	179.056106567383	71.0139144907735	48.33	56.6812565986291	eAbsolute	10	0.1	179.056106567383	59.0137543608575	48.33	46.1791512465765	eAbsolute	10	0.1	179.056106567383	99.0088562825192	48.33	23.4309580241564	eAbsolute	10	0.1	179.056106567383	85.0295437976424
frucotse_glucose_galactose_mannose	XIC	eTargetCompound	C6H12O6			ESI	5000		0		179.056106567383		-	1	8.9585745	60	48.33			179.056106567383	59.0137855677798	48.33	100	eAbsolute	10	0.1	179.056106567383	71.0139585953742	48.33	28.0505493309369	eAbsolute	10	0.1	179.056106567383	72.9931520208687	48.33	4.72152309245125	eAbsolute	10	0.1	179.056106567383	58.0059081615382	48.33	3.53633238028284	eAbsolute	10	0.1	179.056106567383	85.0296489045513
myo-inositol	XIC	eTargetCompound	C6H12O6			ESI	5000		0		179.055999755859		-	1	10.785344	60	48.33			179.055999755859	87.0084533691406	48.33	100	eAbsolute	10	0.1	179.055999755859	71.0135879516602	48.33	67.371546968917	eAbsolute	10	0.1	179.055999755859	59.013542175293	48.33	48.8733395498121	eAbsolute	10	0.1	179.055999755859	99.0084075927734	48.33	26.1529415608247	eAbsolute	10	0.1	179.055999755859	85.0292205810547
myo-inositol	XIC	eTargetCompound	C6H12O6			ESI	5000		0		179.055999755859		-	1	10.663005	60	48.33			179.055999755859	87.0089283508375	48.33	100	eAbsolute	10	0.1	179.055999755859	71.0139641808806	48.33	57.7784684568317	eAbsolute	10	0.1	179.055999755859	59.0137791175633	48.33	47.5831990711924	eAbsolute	10	0.1	179.055999755859	99.0089555620758	48.33	23.1271671470603	eAbsolute	10	0.1	179.055999755859	85.0296082948874
myo-inositol	XIC	eTargetCompound	C6H12O6			ESI	5000		0		179.055999755859		-	1	10.745763	60	48.33			179.055999755859	87.0088620945027	48.33	100	eAbsolute	10	0.1	179.055999755859	71.0139056467103	48.33	58.3310500303882	eAbsolute	10	0.1	179.055999755859	59.0137970636124	48.33	50.0274336383138	eAbsolute	10	0.1	179.055999755859	99.0088942628714	48.33	25.6051501118943	eAbsolute	10	0.1	179.055999755859	85.0295842900401
asparagine	XIC	eTargetCompound	C4H8N2O3			ESI	5000		0		133.060806274414		+	1	9.6282509	60	48.33			133.060806274414	74.0236206054688	48.33	100	eAbsolute	10	0.1	133.060806274414	87.0551605224609	48.33	20.90708245263	eAbsolute	10	0.1	133.060806274414	70.0286407470703	48.33	8.28341527998954	eAbsolute	10	0.1	133.060806274414	116.03434753418	48.33	6.53357526312514	eAbsolute	10	0.1	133.060806274414	88.0393905639648
glutamine	XIC	eTargetCompound	C5H10N2O3			ESI	5000		0		147.076400756836		+	1	9.3709761	60	48.33			147.076400756836	84.0443725585938	48.33	100	eAbsolute	10	0.1	147.076400756836	130.049819946289	48.33	40.6193884671219	eAbsolute	10	0.1	147.076400756836	56.0496597290039	48.33	10.2905175509811	eAbsolute	10	0.1	147.076400756836	101.070709228516	48.33	3.63615160573944	eAbsolute	10	0.1	147.076400756836	102.054801940918
histidine	XIC	eTargetCompound	C6H9N3O2			ESI	5000		0		156.076797485352		+	1	10.856696	60	48.33			156.076797485352	110.071273803711	48.33	100	eAbsolute	10	0.1	156.076797485352	83.0603332519531	48.33	57.3257655721977	eAbsolute	10	0.1	156.076797485352	93.0447235107422	48.33	38.3047353177566	eAbsolute	10	0.1	156.076797485352	82.0525436401367	48.33	16.1385079129715	eAbsolute	10	0.1	156.076797485352	56.049732208252
carnitine	XIC	eTargetCompound	C7H15NO3			ESI	5000		0		162.112503051758		+	1	7.6721307	60	48.33			162.112503051758	162.112319946289	48.33	100	eAbsolute	10	0.1	162.112503051758	85.0283584594727	48.33	95.2384637510611	eAbsolute	10	0.1	162.112503051758	60.0809516906738	48.33	90.8457818273913	eAbsolute	10	0.1	162.112503051758	103.03889465332	48.33	67.823512654807	eAbsolute	10	0.1	162.112503051758	102.091293334961
arginine	XIC	eTargetCompound	C6H14N4O2			ESI	5000		0		175.119003295898		+	1	14.60447	60	48.33			175.119003295898	70.0651473999023	48.33	100	eAbsolute	10	0.1	175.119003295898	60.0558433532715	48.33	16.0998976523564	eAbsolute	10	0.1	175.119003295898	175.118896484375	48.33	7.42882211497654	eAbsolute	10	0.1	175.119003295898	116.070404052734	48.33	5.07250548838554	eAbsolute	10	0.1	175.119003295898	130.097854614258
citrulline	XIC	eTargetCompound	C6H13N3O3			ESI	5000		0		176.102996826172		+	1	9.9101679	60	48.33			176.102996826172	70.0651550292969	48.33	100	eAbsolute	10	0.1	176.102996826172	113.070846557617	48.33	15.0058564786886	eAbsolute	10	0.1	176.102996826172	159.076736450195	48.33	13.0058441569744	eAbsolute	10	0.1	176.102996826172	116.070159912109	48.33	2.36658603845346	eAbsolute	10	0.1	176.102996826172	86.0597534179688
serine	XIC	eTargetCompound	C3H7NO3			ESI	5000		0		106.049896240234		+	1	9.805838	60	48.33			106.049896240234	60.0445899963379	48.33	100	eAbsolute	10	0.1	106.049896240234	70.0652847290039	48.33	36.5893030279792	eAbsolute	10	0.1	106.049896240234	106.086051940918	48.33	22.1471105435746	eAbsolute	10	0.1	106.049896240234	88.0756301879883	48.33	18.9802746379132	eAbsolute	10	0.1	106.049896240234	88.0390167236328
serine	XIC	eTargetCompound	C3H7NO3			ESI	5000		0		106.049896240234		+	1	9.5775037	60	48.33			106.049896240234	60.0445221977996	48.33	100	eAbsolute	10	0.1	106.049896240234	88.0391641161057	48.33	11.1276841025814	eAbsolute	10	0.1	106.049896240234	106.049609491799	48.33	3.06515628394476	eAbsolute	10	0.1	106.049896240234	70.028616539341	48.33	2.38482047151708	eAbsolute	10	0.1	106.049896240234	97.193272895743
proline	XIC	eTargetCompound	C5H9NO2			ESI	5000		0		116.070602416992		+	1	7.3822086	60	48.33			116.070602416992	70.0651550292969	48.33	100	eAbsolute	10	0.1	116.070602416992	116.070541381836	48.33	11.414642456452	eAbsolute	10	0.1	116.070602416992	72.0807952880859	48.33	1.70592724485495	eAbsolute	10	0.1	116.070602416992	68.0494537353516	48.33	0.506808113092514	eAbsolute	10	0.1	116.070602416992	73.0840072631836
valine	XIC	eTargetCompound	C5H11NO2			ESI	5000		0		118.086303710938		+	1	7.0769356	60	48.33			118.086303710938	72.0808029174805	48.33	100	eAbsolute	10	0.1	118.086303710938	55.0545043945313	48.33	43.5791861774233	eAbsolute	10	0.1	118.086303710938	118.086219787598	48.33	27.7173769697986	eAbsolute	10	0.1	118.086303710938	58.0653533935547	48.33	18.1859232807113	eAbsolute	10	0.1	118.086303710938	59.0731620788574
betaine	XIC	eTargetCompound	C5H11NO2			ESI	5000		0		118.086303710938		+	1	5.8846655	60	48.33			118.086303710938	118.086143493652	48.33	100	eAbsolute	10	0.1	118.086303710938	58.0653266906738	48.33	50.6226504162685	eAbsolute	10	0.1	118.086303710938	59.0731353759766	48.33	44.7756425411454	eAbsolute	10	0.1	118.086303710938	59.0758934020996	48.33	0.844889692410982	eAbsolute	10	0.1	118.086303710938	59.0774383544922
threonine	XIC	eTargetCompound	C4H9NO3			ESI	5000		0		120.065498352051		+	1	9.0016582	60	48.33			120.065498352051	56.049732208252	48.33	100	eAbsolute	10	0.1	120.065498352051	74.0600051879883	48.33	86.3951551777487	eAbsolute	10	0.1	120.065498352051	102.054870605469	48.33	14.2132758094916	eAbsolute	10	0.1	120.065498352051	57.0337409973145	48.33	10.181453956374	eAbsolute	10	0.1	120.065498352051	75.0439682006836
ornithine	XIC	eTargetCompound	C5H12N2O2			ESI	5000		0		133.097198486328		+	1	13.083546	60	48.33			133.097198486328	70.065185546875	48.33	100	eAbsolute	10	0.1	133.097198486328	116.070709228516	48.33	11.364848502795	eAbsolute	10	0.1	133.097198486328	115.086708068848	48.33	2.44508221178681	eAbsolute	10	0.1	133.097198486328	72.0805435180664	48.33	1.43999728661416	eAbsolute	10	0.1	133.097198486328	70.8237152099609
glutamine	XIC	eTargetCompound	C5H10N2O3			ESI	5000		0		147.11279296875		+	1	9.343563	60	48.33			147.11279296875	84.0443420410156	48.33	100	eAbsolute	10	0.1	147.11279296875	130.049789428711	48.33	20.9919402298731	eAbsolute	10	0.1	147.11279296875	56.0497245788574	48.33	12.1563977235456	eAbsolute	10	0.1	147.11279296875	101.07088470459	48.33	1.67186777051615	eAbsolute	10	0.1	147.11279296875	147.076187133789
lysine	XIC	eTargetCompound	C6H14N2O2			ESI	5000		0		147.11279296875		+	1	14.104889	60	48.33			147.11279296875	84.0807418823242	48.33	100	eAbsolute	10	0.1	147.11279296875	130.086196899414	48.33	14.1715144216171	eAbsolute	10	0.1	147.11279296875	56.049747467041	48.33	8.26958563747258	eAbsolute	10	0.1	147.11279296875	67.0542755126953	48.33	3.85741568143232	eAbsolute	10	0.1	147.11279296875	147.112777709961
methionine	XIC	eTargetCompound	C5H11NO2S			ESI	5000		0		150.058303833008		+	1	6.3268097	60	48.33			150.058303833008	61.010814666748	48.33	100	eAbsolute	10	0.1	150.058303833008	56.0497283935547	48.33	94.4850174810895	eAbsolute	10	0.1	150.058303833008	104.052726745605	48.33	33.8595162323265	eAbsolute	10	0.1	150.058303833008	133.031661987305	48.33	24.5365255328571	eAbsolute	10	0.1	150.058303833008	102.054817199707
methionine	XIC	eTargetCompound	C5H11NO2S			ESI	5000		0		150.058303833008		+	1	6.3268097	60	48.33			150.058303833008	61.010814666748	48.33	100	eAbsolute	10	0.1	150.058303833008	56.0497283935547	48.33	94.4850174810895	eAbsolute	10	0.1	150.058303833008	104.052726745605	48.33	33.8595162323265	eAbsolute	10	0.1	150.058303833008	133.031661987305	48.33	24.5365255328571	eAbsolute	10	0.1	150.058303833008	102.054817199707
phenylalanine	XIC	eTargetCompound	C9H11NO2			ESI	5000		0		166.086303710938		+	1	5.0261808	60	48.33			166.086303710938	120.080764770508	48.33	100	eAbsolute	10	0.1	166.086303710938	103.054206848145	48.33	53.4270718617474	eAbsolute	10	0.1	166.086303710938	93.0698623657227	48.33	7.92089812863956	eAbsolute	10	0.1	166.086303710938	79.0543060302734	48.33	6.45847987988309	eAbsolute	10	0.1	166.086303710938	91.0543365478516
tyrosine	XIC	eTargetCompound	C9H11NO3			ESI	5000		0		182.081207275391		+	1	7.6695153	60	48.33			182.081207275391	91.05419921875	48.33	100	eAbsolute	10	0.1	182.081207275391	95.0491104125977	48.33	45.9268969980719	eAbsolute	10	0.1	182.081207275391	119.049133300781	48.33	29.4626635047707	eAbsolute	10	0.1	182.081207275391	136.075607299805	48.33	28.3266311421642	eAbsolute	10	0.1	182.081207275391	123.044143676758
tryptophan	XIC	eTargetCompound	C11H12N2O2			ESI	5000		0		205.097198486328		+	1	6.259107	60	48.33			205.097198486328	118.065002441406	48.33	100	eAbsolute	10	0.1	205.097198486328	146.059921264648	48.33	42.1752955317371	eAbsolute	10	0.1	205.097198486328	188.070465087891	48.33	27.4308636988574	eAbsolute	10	0.1	205.097198486328	115.054176330566	48.33	24.4928719491444	eAbsolute	10	0.1	205.097198486328	143.073013305664
tryptophan	XIC	eTargetCompound	C11H12N2O2			ESI	5000		0		205.097198486328		+	1	6.3177775	60	48.33			205.097198486328	118.065032958984	48.33	100	eAbsolute	10	0.1	205.097198486328	146.059875488281	48.33	43.1980457498893	eAbsolute	10	0.1	205.097198486328	188.070648193359	48.33	33.0168471017748	eAbsolute	10	0.1	205.097198486328	143.072799682617	48.33	22.3936769609458	eAbsolute	10	0.1	205.097198486328	115.054306030273
choline	XIC	eTargetCompound	C5H13NO			ESI	5000		0		104.107002258301		+	1	9.0323572	60	48.33			104.107002258301	104.10684967041	48.33	100	eAbsolute	10	0.1	104.107002258301	60.0809326171875	48.33	94.9313812073682	eAbsolute	10	0.1	104.107002258301	58.0653228759766	48.33	14.5302863888898	eAbsolute	10	0.1	104.107002258301	59.0731239318848	48.33	5.55406935578603	eAbsolute	10	0.1	104.107002258301	88.0754928588867
creatine	XIC	eTargetCompound	C4H9N3O2			ESI	5000		0		132.076797485352		+	1	8.7509787	60	48.33			132.076797485352	90.0548782348633	48.33	100	eAbsolute	10	0.1	132.076797485352	132.076629638672	48.33	65.1527407621853	eAbsolute	10	0.1	132.076797485352	87.0553436279297	48.33	8.7250494464792	eAbsolute	10	0.1	132.076797485352	86.0599060058594	48.33	5.34689725877153	eAbsolute	10	0.1	132.076797485352	87.0788955688477
pyridoxal	XIC	eTargetCompound	C8H9NO3			ESI	5000		0		168.065307617188		+	1	3.9391861	60	48.33			168.065307617188	94.0651473999023	48.33	100	eAbsolute	10	0.1	168.065307617188	150.054916381836	48.33	99.6342615451652	eAbsolute	10	0.1	168.065307617188	67.0543212890625	48.33	63.4969867276448	eAbsolute	10	0.1	168.065307617188	122.059967041016	48.33	48.6690791151873	eAbsolute	10	0.1	168.065307617188	168.065368652344
pyridoxal	XIC	eTargetCompound	C8H9NO3			ESI	5000		0		168.065307617188		+	1	3.9083421	60	48.33			168.065307617188	150.054885864258	48.33	100	eAbsolute	10	0.1	168.065307617188	94.0651016235352	48.33	94.7676825022557	eAbsolute	10	0.1	168.065307617188	67.0542984008789	48.33	59.983664713742	eAbsolute	10	0.1	168.065307617188	122.060066223145	48.33	42.2506781296142	eAbsolute	10	0.1	168.065307617188	168.065353393555
cytidine	XIC	eTargetCompound	C9H13N3O5			ESI	5000		0		244.092803955078		+	1	6.42989	60	48.33			244.092803955078	112.050491333008	48.33	100	eAbsolute	10	0.1	244.092803955078	95.0240020751953	48.33	18.9866701789357	eAbsolute	10	0.1	244.092803955078	69.0445861816406	48.33	6.80852844301655	eAbsolute	10	0.1	244.092803955078	94.0400009155273	48.33	2.10864924921945	eAbsolute	10	0.1	244.092803955078	80.4272079467773
2-(dimethylamino)acetic acid	XIC	eTargetCompound	C4H9NO2			ESI	5000		0		104.070602416992		+	1	6.8026022	60	48.33			104.070602416992	58.0653762817383	48.33	100	eAbsolute	10	0.1	104.070602416992	104.070556640625	48.33	10.325607912186	eAbsolute	10	0.1	104.070602416992	104.106796264648	48.33	1.40340417584389	eAbsolute	10	0.1	104.070602416992	60.080810546875	48.33	1.12274387977934	eAbsolute	10	0.1	104.070602416992	86.2865371704102
creatinine	XIC	eTargetCompound	C4H7N3O			ESI	5000		0		114.066200256348		+	1	4.5494982	60	48.33			114.066200256348	114.066146850586	48.33	100	eAbsolute	10	0.1	114.066200256348	86.0712432861328	48.33	12.4043380866065	eAbsolute	10	0.1	114.066200256348	114.091239929199	48.33	6.39051019322447	eAbsolute	10	0.1	114.066200256348	72.0442657470703	48.33	2.42079935158767	eAbsolute	10	0.1	114.066200256348	104.081504821777
acetylglutamine	XIC	eTargetCompound	C7H12N2O4			ESI	5000		0		189.087005615234		+	1	7.2376635	60	48.33			189.087005615234	84.0443878173828	48.33	100	eAbsolute	10	0.1	189.087005615234	130.050262451172	48.33	33.2392201948529	eAbsolute	10	0.1	189.087005615234	130.512954711914	48.33	6.73797336128881	eAbsolute	10	0.1	189.087005615234	61.3852958679199	48.33	5.83711037029226	eAbsolute	10	0.1	189.087005615234	56.049633026123
acetylglutamine	XIC	eTargetCompound	C7H12N2O4			ESI	5000		0		189.087005615234		+	1	6.1424781	60	48.33			189.087005615234	84.0442055396976	48.33	100	eAbsolute	10	0.1	189.087005615234	130.049600154137	48.33	28.5809543963214	eAbsolute	10	0.1	189.087005615234	56.0496209946882	48.33	5.2989126936211	eAbsolute	10	0.1	189.087005615234	83.0601366654643	48.33	2.44591358016574	eAbsolute	10	0.1	189.087005615234	60.0444018342083
acetylcarnitine	XIC	eTargetCompound	C9H17NO4			ESI	5000		0		204.123001098633		+	1	5.5559098	60	48.33			204.123001098633	85.0283660888672	48.33	100	eAbsolute	10	0.1	204.123001098633	204.122924804688	48.33	8.68413707776479	eAbsolute	10	0.1	204.123001098633	60.0809669494629	48.33	7.51605129784387	eAbsolute	10	0.1	204.123001098633	57.0337181091309	48.33	4.12082682195779	eAbsolute	10	0.1	204.123001098633	145.049835205078
hypoxanthine	XIC	eTargetCompound	C5H4N4O			ESI	5000		0		137.045806884766		+	1	5.214384	60	48.33			137.045806884766	137.045791625977	48.33	100	eAbsolute	10	0.1	137.045806884766	110.034873962402	48.33	31.4686029895593	eAbsolute	10	0.1	137.045806884766	119.035255432129	48.33	23.882373617691	eAbsolute	10	0.1	137.045806884766	94.0399780273438	48.33	13.4559448142232	eAbsolute	10	0.1	137.045806884766	82.0399703979492
phosphocholine	XIC	eTargetCompound	C5H14NO4P			ESI	5000		0		184.073303222656		+	1	10.218012	60	48.33			184.073303222656	86.0964584350586	48.33	100	eAbsolute	10	0.1	184.073303222656	72.0808792114258	48.33	94.9054917959906	eAbsolute	10	0.1	184.073303222656	98.9842681884766	48.33	86.4611615389457	eAbsolute	10	0.1	184.073303222656	124.999694824219	48.33	79.5994497691812	eAbsolute	10	0.1	184.073303222656	184.073486328125
asymmetric_dimethylarginine	XIC	eTargetCompound	C8H18N4O2			ESI	5000		0		203.150802612305		+	1	11.693499	60	48.33			203.150802612305	70.065185546875	48.33	100	eAbsolute	10	0.1	203.150802612305	71.0604476928711	48.33	30.8898088893935	eAbsolute	10	0.1	203.150802612305	203.150177001953	48.33	17.2246208496196	eAbsolute	10	0.1	203.150802612305	88.0870132446289	48.33	11.6356868421374	eAbsolute	10	0.1	203.150802612305	116.070693969727
Methionine sulfoxide	XIC	eTargetCompound	C5H11NO3S			ESI	5000		0		166.053100585938		+	1	8.3798577	60	48.33			166.053100585938	74.0236206054688	48.33	100	eAbsolute	10	0.1	166.053100585938	56.0497207641602	48.33	91.7690985389956	eAbsolute	10	0.1	166.053100585938	75.0261688232422	48.33	15.8295203650858	eAbsolute	10	0.1	166.053100585938	102.054794311523	48.33	13.8497829026306	eAbsolute	10	0.1	166.053100585938	149.026916503906
nicotinamide	XIC	eTargetCompound	C6H6N2O			ESI	5000		0		123.055297851563		+	1	3.0298916	60	48.33			123.055297851563	123.055328369141	48.33	100	eAbsolute	10	0.1	123.055297851563	80.0494918823242	48.33	96.4423688985635	eAbsolute	10	0.1	123.055297851563	96.0443801879883	48.33	31.126240011234	eAbsolute	10	0.1	123.055297851563	53.0387306213379	48.33	5.85176080411587	eAbsolute	10	0.1	123.055297851563	106.028625488281
Kynurenine	XIC	eTargetCompound	C10H12N2O3			ESI	5000		0		209.092102050781		+	1	5.5561915	60	48.33			209.092102050781	94.0650177001953	48.33	100	eAbsolute	10	0.1	209.092102050781	146.060119628906	48.33	97.163243556732	eAbsolute	10	0.1	209.092102050781	118.06494140625	48.33	75.7541494977324	eAbsolute	10	0.1	209.092102050781	120.04419708252	48.33	57.9173634719069	eAbsolute	10	0.1	209.092102050781	132.044647216797
Kynurenine	XIC	eTargetCompound	C10H12N2O3			ESI	5000		0		209.092102050781		+	1	5.2177493	60	48.33			209.092102050781	146.060021037408	48.33	100	eAbsolute	10	0.1	209.092102050781	94.0652167554728	48.33	86.2028906254894	eAbsolute	10	0.1	209.092102050781	118.065122648208	48.33	82.5447040692894	eAbsolute	10	0.1	209.092102050781	120.044438553704	48.33	67.9966324797692	eAbsolute	10	0.1	209.092102050781	91.0543240939317
Pantothenate	XIC	eTargetCompound	C9H17NO5			ESI	5000		0		220.11799621582		+	1	5.2854072	60	48.33			220.11799621582	90.0550308227539	48.33	100	eAbsolute	10	0.1	220.11799621582	70.0289154052734	48.33	56.520408027607	eAbsolute	10	0.1	220.11799621582	67.054328918457	48.33	49.9553076445351	eAbsolute	10	0.1	220.11799621582	220.118057250977	48.33	43.7805683594381	eAbsolute	10	0.1	220.11799621582	202.107528686523
glycerophosphocholine	XIC	eTargetCompound	C8H20NO6P			ESI	5000		0		258.110107421875		+	1	8.708345	60	48.33			258.110107421875	104.107078552246	48.33	100	eAbsolute	10	0.1	258.110107421875	86.0965576171875	48.33	73.2936348859416	eAbsolute	10	0.1	258.110107421875	124.999740600586	48.33	58.014860101737	eAbsolute	10	0.1	258.110107421875	98.9840927124023	48.33	50.5653227359364	eAbsolute	10	0.1	258.110107421875	60.0809860229492
inosine	XIC	eTargetCompound	C10H12N4O5			ESI	5000		0		269.088012695313		+	1	5.9987766	60	48.33			269.088012695313	137.045715332031	48.33	100	eAbsolute	10	0.1	269.088012695313	110.034851074219	48.33	26.3338520221352	eAbsolute	10	0.1	269.088012695313	124.570426940918	48.33	17.0370600233172	eAbsolute	10	0.1	269.088012695313	61.821460723877	48.33	14.3184398718104	eAbsolute	10	0.1	269.088012695313	52.5241622924805
Pipecolate	XIC	eTargetCompound	C6H11NO2			ESI	5000		0		130.086303710938		+	1	6.8282918	60	48.33			130.086303710938	84.0808258056641	48.33	100	eAbsolute	10	0.1	130.086303710938	130.086349487305	48.33	15.151906076584	eAbsolute	10	0.1	130.086303710938	56.0498161315918	48.33	10.1203413026135	eAbsolute	10	0.1	130.086303710938	74.023567199707	48.33	3.16721441812939	eAbsolute	10	0.1	130.086303710938	69.0698776245117
dimethyl-glycine (GABA and L2_ABA MS2 match)	XIC	eTargetCompound	C4H09NO2			ESI	5000		0		104.070602416992		+	1	6.8115694	60	48.33			104.070602416992	58.0653800964355	48.33	100	eAbsolute	10	0.1	104.070602416992	104.070510864258	48.33	9.96824534585623	eAbsolute	10	0.1	104.070602416992	104.106925964355	48.33	2.05427500314355	eAbsolute	10	0.1	104.070602416992	61.0106086730957	48.33	1.11926377769754	eAbsolute	10	0.1	104.070602416992	60.0808029174805
dimethyl-glycine (GABA and L2_ABA MS2 match)	XIC	eTargetCompound	C4H09NO2			ESI	5000		0		104.070602416992		+	1	7.9408511	60	48.33			104.070602416992	58.0654270520819	48.33	100	eAbsolute	10	0.1	104.070602416992	104.070628823002	48.33	1.04401703968454	eAbsolute	10	0.1	104.070602416992	58.0697848961316	48.33	0.156976339773573	eAbsolute	10	0.1	104.070602416992	50.1498201669287	48.33	0.0962677430422961	eAbsolute	10	0.1	104.070602416992	56.1103960071697
L-Glutamyl-L-alanine	XIC	eTargetCompound	C8H14N2O5			ESI	5000		0		219.098098754883		+	1	10.132498	60	48.33			219.098098754883	84.0444107055664	48.33	100	eAbsolute	10	0.1	219.098098754883	56.0495529174805	48.33	16.2179264979956	eAbsolute	10	0.1	219.098098754883	156.065551757813	48.33	9.27089279251869	eAbsolute	10	0.1	219.098098754883	90.0549087524414	48.33	6.83641826239884	eAbsolute	10	0.1	219.098098754883	151.215728759766
choline	XIC	eTargetCompound	C5H13NO			ESI	5000		0		104.107299804688		+	1	9.0097694	60	48.33			104.107299804688	104.106925964355	48.33	100	eAbsolute	10	0.1	104.107299804688	60.0809783935547	48.33	57.0667129071292	eAbsolute	10	0.1	104.107299804688	58.0653686523438	48.33	9.06002731315893	eAbsolute	10	0.1	104.107299804688	59.0731201171875	48.33	2.98006689804113	eAbsolute	10	0.1	104.107299804688	86.0961990356445
N,N-dimethylarginine (ADMA)	XIC	eTargetCompound	C8H18N4O2			ESI	5000		0		203.150802612305		+	1	11.718658	60	48.33			203.150802612305	70.0652084350586	48.33	100	eAbsolute	10	0.1	203.150802612305	71.0604553222656	48.33	30.6234908065823	eAbsolute	10	0.1	203.150802612305	203.150314331055	48.33	14.8905154133175	eAbsolute	10	0.1	203.150802612305	88.0871124267578	48.33	9.97894924242977	eAbsolute	10	0.1	203.150802612305	116.070671081543
1-methylnicotinamide	XIC	eTargetCompound	C7H8N2O			ESI	5000		0		137.070907592773		+	1	12.055469	60	48.33			137.070907592773	137.071097302863	48.33	100	eAbsolute	10	0.1	137.070907592773	94.0651664906479	48.33	63.6144887990509	eAbsolute	10	0.1	137.070907592773	110.059992345264	48.33	25.9882996666863	eAbsolute	10	0.1	137.070907592773	96.0443074990336	48.33	12.0218419018438	eAbsolute	10	0.1	137.070907592773	137.107437607038
arginine-13C6,15N4	XIC	eTargetCompound				ESI	5000		0		185.127304077148		+	1	14.799994	60	48.33			185.127304077148	75.0755996704102	48.33	100	eAbsolute	10	0.1	185.127304077148	64.0502319335938	48.33	16.3451609293654	eAbsolute	10	0.1	185.127304077148	185.127151489258	48.33	8.68511666154754	eAbsolute	10	0.1	185.127304077148	122.084281921387	48.33	6.65898124894778	eAbsolute	10	0.1	185.127304077148	75.0628204345703
Butyrylcarnitine	XIC	eTargetCompound	C11H21NO4			ESI	5000		0		232.154296875		+	1	3.537426	60	48.33			232.154296875	85.0284042358398	48.33	100	eAbsolute	10	0.1	232.154296875	232.152877807617	48.33	7.76385264570439	eAbsolute	10	0.1	232.154296875	57.0336303710938	48.33	5.18139296684813	eAbsolute	10	0.1	232.154296875	60.0808410644531	48.33	3.89216675473633	eAbsolute	10	0.1	232.154296875	173.080718994141
Butyrylcarnitine	XIC	eTargetCompound	C11H21NO4			ESI	5000		0		232.154296875		+	1	3.4542963	60	48.33			232.154296875	85.028405800342	48.33	100	eAbsolute	10	0.1	232.154296875	232.154207527117	48.33	7.85471721347738	eAbsolute	10	0.1	232.154296875	60.0808685502594	48.33	5.6366210830395	eAbsolute	10	0.1	232.154296875	57.0335859114044	48.33	5.05194628326278	eAbsolute	10	0.1	232.154296875	173.08113668803
argininosuccinate	XIC	eTargetCompound	C10H18N4O6			ESI	5000		0		291.129913330078		+	1	11.624004	60	48.33			291.129913330078	70.0651835233724	48.33	100	eAbsolute	10	0.1	291.129913330078	88.0391552737704	48.33	9.94020795383007	eAbsolute	10	0.1	291.129913330078	116.070619663568	48.33	8.34246992812142	eAbsolute	10	0.1	291.129913330078	291.130239365512	48.33	6.80621058086534	eAbsolute	10	0.1	291.129913330078	114.971399921955
C5 carnitines	XIC	eTargetCompound				ESI	5000		0		246.169998168945		+	1	3.0582217	60	48.33			246.169998168945	85.0283660888672	48.33	100	eAbsolute	10	0.1	246.169998168945	246.205230712891	48.33	26.4262765034442	eAbsolute	10	0.1	246.169998168945	57.0700607299805	48.33	10.7677687310713	eAbsolute	10	0.1	246.169998168945	81.06982421875	48.33	9.71661362617863	eAbsolute	10	0.1	246.169998168945	246.171142578125
C5 carnitines	XIC	eTargetCompound				ESI	5000		0		110.056999206543		+	1	10.381984	60	48.33			110.056999206543	83.0603866577148	48.33	100	eAbsolute	10	0.1	110.056999206543	110.0712890625	48.33	73.9928752253904	eAbsolute	10	0.1	110.056999206543	93.0448379516602	48.33	63.0710286475517	eAbsolute	10	0.1	110.056999206543	56.0496978759766	48.33	36.6373902409996	eAbsolute	10	0.1	110.056999206543	81.0444259643555
proline-13C5,15N	XIC	eTargetCompound				ESI	5000		0		122.084396362305		+	1	7.2427484	60	48.33			122.084396362305	75.0755767822266	48.33	100	eAbsolute	10	0.1	122.084396362305	122.084419250488	48.33	10.8626431847784	eAbsolute	10	0.1	122.084396362305	122.096366882324	48.33	1.21113800560653	eAbsolute	10	0.1	122.084396362305	73.0599975585938	48.33	0.607353423450161	eAbsolute	10	0.1	122.084396362305	61.3856658935547
lysine-13C6,15N2	XIC	eTargetCompound				ESI	5000		0		155.126998901367		+	1	14.092942	60	48.33			155.126998901367	90.0946426391602	48.33	100	eAbsolute	10	0.1	155.126998901367	60.0567626953125	48.33	12.2562670618729	eAbsolute	10	0.1	155.126998901367	137.103744506836	48.33	10.2220336447881	eAbsolute	10	0.1	155.126998901367	72.0709762573242	48.33	2.57813379185604	eAbsolute	10	0.1	155.126998901367	98.9838104248047
methionine-13C5,15N	XIC	eTargetCompound				ESI	5000		0		156.072692871094		+	1	6.3147069	60	48.33			156.072692871094	63.0175514221191	48.33	100	eAbsolute	10	0.1	156.072692871094	60.056812286377	48.33	91.1107845811687	eAbsolute	10	0.1	156.072692871094	109.063385009766	48.33	19.1352654399491	eAbsolute	10	0.1	156.072692871094	138.048812866211	48.33	17.3749767245896	eAbsolute	10	0.1	156.072692871094	96.0808258056641
histidine-13C6,15N3	XIC	eTargetCompound				ESI	5000		0		165.087997436523		+	1	10.462916	60	48.33			165.087997436523	118.07901763916	48.33	100	eAbsolute	10	0.1	165.087997436523	119.018951416016	48.33	96.116154708141	eAbsolute	10	0.1	165.087997436523	89.0678787231445	48.33	63.6519406893423	eAbsolute	10	0.1	165.087997436523	100.055519104004	48.33	49.2078563614842	eAbsolute	10	0.1	165.087997436523	137.029327392578
phenylalanine-13C9,15N	XIC	eTargetCompound				ESI	5000		0		166.052993774414		+	1	5.0266172	60	48.33			166.052993774414	120.080726623535	48.33	100	eAbsolute	10	0.1	166.052993774414	103.054206848145	48.33	54.6442546618894	eAbsolute	10	0.1	166.052993774414	93.0698089599609	48.33	8.59484650824622	eAbsolute	10	0.1	166.052993774414	79.0542068481445	48.33	7.30026891293475	eAbsolute	10	0.1	166.052993774414	91.0541534423828
tyrosine-13C9,15N	XIC	eTargetCompound				ESI	5000		0		192.1083984375		+	1	7.6637844	60	48.33			192.1083984375	98.0777130126953	48.33	100	eAbsolute	10	0.1	192.1083984375	101.069465637207	48.33	38.4434631890893	eAbsolute	10	0.1	192.1083984375	127.076202392578	48.33	32.6627455112828	eAbsolute	10	0.1	192.1083984375	145.099609375	48.33	25.2839018561284	eAbsolute	10	0.1	192.1083984375	130.067611694336
propionylcarnitine	XIC	eTargetCompound	C10H19NO4			ESI	5000		0		218.138702392578		+	1	4.4035368	60	48.33			218.138702392578	85.0283889770508	48.33	100	eAbsolute	10	0.1	218.138702392578	57.0336532592773	48.33	8.47103618556699	eAbsolute	10	0.1	218.138702392578	218.138290405273	48.33	8.42377037017119	eAbsolute	10	0.1	218.138702392578	91.7710647583008	48.33	7.16244877294871	eAbsolute	10	0.1	218.138702392578	60.080924987793
acetylglycine	XIC	eTargetCompound	C4H7NO3			ESI	5000		0		116.034797668457		-	1	7.1906145	60	48.33			116.034797668457	116.071853637695	48.33	100	eAbsolute	10	0.1	116.034797668457	74.024787902832	48.33	85.424381391869	eAbsolute	10	0.1	116.034797668457	72.0454483032227	48.33	6.72487008511935	eAbsolute	10	0.1	116.034797668457	116.035675048828	48.33	5.98214783579864	eAbsolute	10	0.1	116.034797668457	90.251823425293
acetylglycine	XIC	eTargetCompound	C4H7NO3			ESI	5000		0		116.034797668457		-	1	5.6686594	60	48.33			116.034797668457	74.0247987438642	48.33	100	eAbsolute	10	0.1	116.034797668457	72.0455117168226	48.33	7.02159194739756	eAbsolute	10	0.1	116.034797668457	116.035223376568	48.33	2.80913338009401	eAbsolute	10	0.1	116.034797668457	56.0140526369696	48.33	0.232052253577075	eAbsolute	10	0.1	116.034797668457	91.7706409551355
Ribose/ribulose/xylose-5-Phosphate	XIC	eTargetCompound	C5H11O8P			ESI	5000		0		229.011901855469		-	1	11.811392	60	48.33			229.011901855469	78.9591445922852	48.33	100	eAbsolute	10	0.1	229.011901855469	96.9697494506836	48.33	22.4929206653692	eAbsolute	10	0.1	229.011901855469	99.9261856079102	48.33	4.84853454004675	eAbsolute	10	0.1	229.011901855469	116.928527832031	48.33	4.34444930636518	eAbsolute	10	0.1	229.011901855469	115.920700073242
Ribose/ribulose/xylose-5-Phosphate	XIC	eTargetCompound	C5H11O8P			ESI	5000		0		229.011901855469		-	1	11.22119	60	48.33			229.011901855469	78.9593276977539	48.33	100	eAbsolute	10	0.1	229.011901855469	96.9700622558594	48.33	2.06966083623215	eAbsolute	10	0.1	229.011901855469	203.205215454102	48.33	1.34658269201263	eAbsolute	10	0.1	229.011901855469	121.587028503418	48.33	1.26140979068323	eAbsolute	10	0.1	229.011901855469	128.93000793457
guanidinoacetate	XIC	eTargetCompound	C3H7N3O2			ESI	5000		0		116.046203613281		-	1	9.6507868	60	48.33			116.046203613281	74.0248336791992	48.33	100	eAbsolute	10	0.1	116.046203613281	55.0301132202148	48.33	14.2411356773864	eAbsolute	10	0.1	116.046203613281	65.2219314575195	48.33	3.21229598866177	eAbsolute	10	0.1	116.046203613281	122.647918701172	48.33	3.20799160200824	eAbsolute	10	0.1	116.046203613281	99.9261779785156
succinate	XIC	eTargetCompound	C4H6O4			ESI	5000		0		117.019302368164		-	1	11.914508	60	48.33			117.019302368164	73.0295867919922	48.33	100	eAbsolute	10	0.1	117.019302368164	117.019607543945	48.33	8.43307620527897	eAbsolute	10	0.1	117.019302368164	99.0087966918945	48.33	5.57932897026046	eAbsolute	10	0.1	117.019302368164	117.468132019043	48.33	2.26823991888451	eAbsolute	10	0.1	117.019302368164	128.930023193359
succinate	XIC	eTargetCompound	C4H6O4			ESI	5000		0		117.019302368164		-	1	10.088074	60	48.33			117.019302368164	73.0295965308467	48.33	100	eAbsolute	10	0.1	117.019302368164	117.019355825375	48.33	9.20036880117712	eAbsolute	10	0.1	117.019302368164	99.0089195337539	48.33	6.47676183988086	eAbsolute	10	0.1	117.019302368164	73.0338923435161	48.33	2.43395625496367	eAbsolute	10	0.1	117.019302368164	55.0186807854172
malate	XIC	eTargetCompound	C4H6O5			ESI	5000		0		133.014205932617		-	1	12.623282	60	48.33			133.014205932617	71.013786315918	48.33	100	eAbsolute	10	0.1	133.014205932617	115.003692626953	48.33	49.5095067499319	eAbsolute	10	0.1	133.014205932617	72.993049621582	48.33	39.0642946863119	eAbsolute	10	0.1	133.014205932617	133.014694213867	48.33	14.7359542817927	eAbsolute	10	0.1	133.014205932617	59.0137023925781
malate	XIC	eTargetCompound	C4H6O5			ESI	5000		0		133.014205932617		-	1	10.686992	60	48.33			133.014205932617	71.0139379123395	48.33	100	eAbsolute	10	0.1	133.014205932617	115.003712354739	48.33	46.8947908770282	eAbsolute	10	0.1	133.014205932617	72.9931900664901	48.33	37.4849650289848	eAbsolute	10	0.1	133.014205932617	133.014470776129	48.33	12.4619667943748	eAbsolute	10	0.1	133.014205932617	89.0245017239024
Phosphoenolpyruvate	XIC	eTargetCompound	C3H5O6P			ESI	5000		0		166.97509765625		-	1	13.899996	60	48.33			166.97509765625	78.9591369628906	48.33	100	eAbsolute	10	0.1	166.97509765625	79.9571380615234	48.33	1.23259419658131	eAbsolute	10	0.1	166.97509765625	73.7133941650391	48.33	1.22837722146969	eAbsolute	10	0.1	166.97509765625	85.7595520019531	48.33	1.20406125461997	eAbsolute	10	0.1	166.97509765625	189.080352783203
Phosphoenolpyruvate	XIC	eTargetCompound	C3H5O6P			ESI	5000		0		166.97509765625		-	1	13.899996	60	48.33			166.97509765625	78.9591369628906	48.33	100	eAbsolute	10	0.1	166.97509765625	79.9571380615234	48.33	1.23259419658131	eAbsolute	10	0.1	166.97509765625	73.7133941650391	48.33	1.22837722146969	eAbsolute	10	0.1	166.97509765625	85.7595520019531	48.33	1.20406125461997	eAbsolute	10	0.1	166.97509765625	189.080352783203
citrate	XIC	eTargetCompound	C6H8O7			ESI	5000		0		191.01969909668		-	1	11.748756	60	48.33			191.01969909668	87.0088500976563	48.33	100	eAbsolute	10	0.1	191.01969909668	59.0137596130371	48.33	51.2748646599201	eAbsolute	10	0.1	191.01969909668	71.0140151977539	48.33	44.0112748146224	eAbsolute	10	0.1	191.01969909668	57.0343589782715	48.33	14.6186596225989	eAbsolute	10	0.1	191.01969909668	72.9931030273438
citrate	XIC	eTargetCompound	C6H8O7			ESI	5000		0		191.01969909668		-	1	12.158901	60	48.33			191.01969909668	87.0088075971407	48.33	100	eAbsolute	10	0.1	191.01969909668	111.008790267767	48.33	86.4632793584525	eAbsolute	10	0.1	191.01969909668	85.0295390581799	48.33	40.2686303078894	eAbsolute	10	0.1	191.01969909668	57.0344716272007	48.33	38.3990263067044	eAbsolute	10	0.1	191.01969909668	67.0189745727752
glucose-6/1-phosphate	XIC	eTargetCompound	C6H13O9P			ESI	5000		0		259.022399902344		-	1	11.991466	60	48.33			259.022399902344	78.9591369628906	48.33	100	eAbsolute	10	0.1	259.022399902344	96.9697189331055	48.33	33.6538145903552	eAbsolute	10	0.1	259.022399902344	96.9602737426758	48.33	2.49822035521947	eAbsolute	10	0.1	259.022399902344	276.893707275391	48.33	1.63808971075388	eAbsolute	10	0.1	259.022399902344	68.4968338012695
glucose-6/1-phosphate	XIC	eTargetCompound	C6H13O9P			ESI	5000		0		259.022399902344		-	1	11.916831	60	48.33			259.022399902344	78.9591841020863	48.33	100	eAbsolute	10	0.1	259.022399902344	96.9697811599322	48.33	29.8394238966363	eAbsolute	10	0.1	259.022399902344	96.9603136450161	48.33	2.10948884939392	eAbsolute	10	0.1	259.022399902344	91.770757810218	48.33	0.754886786168901	eAbsolute	10	0.1	259.022399902344	91.7769772603891
glucose-6/1-phosphate	XIC	eTargetCompound	C6H13O9P			ESI	5000		0		259.022399902344		-	1	12.557267	60	48.33			259.022399902344	78.9590609700442	48.33	100	eAbsolute	10	0.1	259.022399902344	96.9697647096456	48.33	21.0634062158532	eAbsolute	10	0.1	259.022399902344	78.9635346122957	48.33	1.53144735075666	eAbsolute	10	0.1	259.022399902344	91.7696170557246	48.33	0.56355150823094	eAbsolute	10	0.1	259.022399902344	234.458903961915
glucose-6/1-phosphate	XIC	eTargetCompound	C6H13O9P			ESI	5000		0		259.022399902344		-	1	10.544386	60	48.33			259.022399902344	78.9591505916253	48.33	100	eAbsolute	10	0.1	259.022399902344	96.9697978772423	48.33	2.67003690690076	eAbsolute	10	0.1	259.022399902344	259.022597197392	48.33	0.767848131900428	eAbsolute	10	0.1	259.022399902344	241.012073723355	48.33	0.502327953008105	eAbsolute	10	0.1	259.022399902344	91.7708365256544
glucose-6/1-phosphate	XIC	eTargetCompound	C6H13O9P			ESI	5000		0		259.022399902344		-	1	11.204463	60	48.33			259.022399902344	78.959128164629	48.33	100	eAbsolute	10	0.1	259.022399902344	96.969680654602	48.33	28.6091657061997	eAbsolute	10	0.1	259.022399902344	138.980442103276	48.33	0.58955665237575	eAbsolute	10	0.1	259.022399902344	71.0137634581226	48.33	0.332169787875479	eAbsolute	10	0.1	259.022399902344	62.9639650795973
Hydroxy(iso)butyric acid	XIC	eTargetCompound	C4H8O3			ESI	5000		0		103.040100097656		-	1	5.2964895	60	48.33			103.040100097656	57.034496307373	48.33	100	eAbsolute	10	0.1	103.040100097656	103.040199279785	48.33	41.4161980330844	eAbsolute	10	0.1	103.040100097656	85.0295944213867	48.33	2.81091187318695	eAbsolute	10	0.1	103.040100097656	72.2464065551758	48.33	1.57087880516636	eAbsolute	10	0.1	103.040100097656	116.699516296387
Hydroxy(iso)butyric acid	XIC	eTargetCompound	C4H8O3			ESI	5000		0		103.040100097656		-	1	6.4460161	60	48.33			103.040100097656	59.0137825012207	48.33	100	eAbsolute	10	0.1	103.040100097656	103.040336608887	48.33	7.54543179645778	eAbsolute	10	0.1	103.040100097656	111.218605041504	48.33	1.5705851121339	eAbsolute	10	0.1	103.040100097656	122.065216064453	48.33	1.53282648455152	eAbsolute	10	0.1	103.040100097656	73.8333129882813
Cysteic acid	XIC	eTargetCompound	C3H7NO5S			ESI	5000		0		167.996704101563		-	1	11.82465	60	48.33			167.996704101563	80.9652849306387	48.33	100	eAbsolute	10	0.1	167.996704101563	71.0139016443445	48.33	33.4235422324774	eAbsolute	10	0.1	167.996704101563	78.9591717429551	48.33	6.32321279737421	eAbsolute	10	0.1	167.996704101563	167.997621073294	48.33	3.82561675183645	eAbsolute	10	0.1	167.996704101563	91.7774009676453
Cysteic acid	XIC	eTargetCompound	C3H7NO5S			ESI	5000		0		167.996704101563		-	1	10.450195	60	48.33			167.996704101563	80.9652880939993	48.33	100	eAbsolute	10	0.1	167.996704101563	71.0138939863998	48.33	33.4757337858829	eAbsolute	10	0.1	167.996704101563	167.997476798339	48.33	6.32072672630957	eAbsolute	10	0.1	167.996704101563	150.970832949383	48.33	3.83552277795645	eAbsolute	10	0.1	167.996704101563	79.9574766433938
UDP-GlcNAc	XIC	eTargetCompound	C17H27N3O17P2			ESI	5000		0		606.074279785156		-	1	11.590582	60	48.33			606.074279785156	78.959155386417	48.33	100	eAbsolute	10	0.1	606.074279785156	158.925731629875	48.33	10.7871319148146	eAbsolute	10	0.1	606.074279785156	96.9698220451261	48.33	5.06826353395189	eAbsolute	10	0.1	606.074279785156	384.985993323278	48.33	3.27288199175567	eAbsolute	10	0.1	606.074279785156	606.077674760379
aspartate	XIC	eTargetCompound	C4H7NO4			ESI	5000		0		132.030197143555		-	1	10.790539	60	48.33			132.030197143555	88.0405465485625	48.33	100	eAbsolute	10	0.1	132.030197143555	71.0138842461773	48.33	41.5204299043935	eAbsolute	10	0.1	132.030197143555	132.030321862732	48.33	14.7163195049633	eAbsolute	10	0.1	132.030197143555	115.003816767925	48.33	14.4100952227312	eAbsolute	10	0.1	132.030197143555	72.0091108289367
glutamic acid	XIC	eTargetCompound	C5H9NO4			ESI	5000		0		146.0458984375		-	1	10.604554	60	48.33			146.0458984375	102.056093004255	48.33	100	eAbsolute	10	0.1	146.0458984375	128.035642345624	48.33	32.9505874030825	eAbsolute	10	0.1	146.0458984375	146.046235398688	48.33	14.0821986331803	eAbsolute	10	0.1	146.0458984375	161.327598500845	48.33	1.77019516852628	eAbsolute	10	0.1	146.0458984375	137.058458297309
GMP	XIC	eTargetCompound	C10H14N5O8P			ESI	5000		0		362.050689697266		-	1	12.449523	60	48.33			362.050689697266	78.9591433851287	48.33	100	eAbsolute	10	0.1	362.050689697266	133.015834078404	48.33	7.91553426795197	eAbsolute	10	0.1	362.050689697266	96.9697819172037	48.33	6.87672526515244	eAbsolute	10	0.1	362.050689697266	362.052513380868	48.33	2.17078225470418	eAbsolute	10	0.1	362.050689697266	150.042592234494
2-Aminoethyl dihydrogen phosphate	XIC	eTargetCompound	C2H8NO4P			ESI	5000		0		140.011795043945		-	1	11.07509	60	48.33			140.011795043945	78.9591421217509	48.33	100	eAbsolute	10	0.1	140.011795043945	140.011911187787	48.33	0.474672352114197	eAbsolute	10	0.1	140.011795043945	62.9640765370337	48.33	0.394675878062786	eAbsolute	10	0.1	140.011795043945	64.0468657852909	48.33	0.0915716467864116	eAbsolute	10	0.1	140.011795043945	111.755916751363
Xanthine	XIC	eTargetCompound	C5H4N4O2			ESI	5000		0		151.02619934082		-	1	7.6601941	60	48.33			151.02619934082	108.020485315871	48.33	100	eAbsolute	10	0.1	151.02619934082	151.026301249482	48.33	51.7524868899839	eAbsolute	10	0.1	151.02619934082	65.9985207937384	48.33	10.1962236768836	eAbsolute	10	0.1	151.02619934082	126.031034826084	48.33	10.1509448453584	eAbsolute	10	0.1	151.02619934082	109.859768757986
allantoin	XIC	eTargetCompound	C4H6N4O3			ESI	5000		0		157.036697387695		-	1	8.3257457	60	48.33			157.036697387695	97.0044733473894	48.33	100	eAbsolute	10	0.1	157.036697387695	59.0137906597111	48.33	60.8978035108559	eAbsolute	10	0.1	157.036697387695	114.030965264921	48.33	44.7216656646558	eAbsolute	10	0.1	157.036697387695	59.0249639478427	48.33	26.8317295202807	eAbsolute	10	0.1	157.036697387695	71.0251915510396
sorbitol	XIC	eTargetCompound	C6H14O6			ESI	5000		0		181.071792602539		-	1	8.1637796	60	48.33			181.071792602539	59.0137591555329	48.33	100	eAbsolute	10	0.1	181.071792602539	71.0139551092266	48.33	66.520344334157	eAbsolute	10	0.1	181.071792602539	55.0186718816165	48.33	11.1690798445847	eAbsolute	10	0.1	181.071792602539	73.0294855986196	48.33	10.8539346226716	eAbsolute	10	0.1	181.071792602539	79.9574176227667
sorbitol	XIC	eTargetCompound	C6H14O6			ESI	5000		0		181.071792602539		-	1	8.1801948	60	48.33			181.071792602539	59.0138171214955	48.33	100	eAbsolute	10	0.1	181.071792602539	71.0139492479645	48.33	89.3654806571203	eAbsolute	10	0.1	181.071792602539	73.0295635883754	48.33	16.224259846122	eAbsolute	10	0.1	181.071792602539	55.0188053191316	48.33	14.5968298630665	eAbsolute	10	0.1	181.071792602539	181.072041924254
UDP-hexose	XIC	eTargetCompound	C15H24N2O17P2			ESI	5000		0		565.047790527344		-	1	12.570395	60	48.33			565.047790527344	78.9591316584711	48.33	100	eAbsolute	10	0.1	565.047790527344	96.9697820718811	48.33	13.0888512806033	eAbsolute	10	0.1	565.047790527344	323.029403022895	48.33	6.64291814954014	eAbsolute	10	0.1	565.047790527344	158.925872333834	48.33	5.26050485047587	eAbsolute	10	0.1	565.047790527344	111.020273370088
Hydroxyproline_gammaALA	XIC	eTargetCompound	C5H9NO3			ESI	5000		0		132.065505981445		+	1	8.7214773	60	48.33			132.065505981445	86.0598659397061	48.33	100	eAbsolute	10	0.1	132.065505981445	68.0495175317076	48.33	74.4085552989987	eAbsolute	10	0.1	132.065505981445	132.065384779451	48.33	27.8155355910028	eAbsolute	10	0.1	132.065505981445	58.0653167362807	48.33	8.34940731149732	eAbsolute	10	0.1	132.065505981445	114.054810119332
asparagine	XIC	eTargetCompound	C4H8N2O3			ESI	5000		0		133.060806274414		+	1	9.1744757	60	48.33			133.060806274414	74.0235356992862	48.33	100	eAbsolute	10	0.1	133.060806274414	87.0552158940925	48.33	20.465580967023	eAbsolute	10	0.1	133.060806274414	70.0286855985337	48.33	7.26031925035013	eAbsolute	10	0.1	133.060806274414	133.060401284534	48.33	6.24177566408022	eAbsolute	10	0.1	133.060806274414	116.033999061247
cystine	XIC	eTargetCompound	C6H12N2O4S2			ESI	5000		0		241.031097412109		+	1	10.359687	60	48.33			241.031097412109	74.0058164935616	48.33	100	eAbsolute	10	0.1	241.031097412109	74.0235290910488	48.33	75.9381126993107	eAbsolute	10	0.1	241.031097412109	120.01119067036	48.33	47.3163670217065	eAbsolute	10	0.1	241.031097412109	151.983069268969	48.33	23.2232038990865	eAbsolute	10	0.1	241.031097412109	122.026915338522
taurine	XIC	eTargetCompound	C2H7NO3S			ESI	5000		0		126.021896362305		+	1	9.1674561	60	48.33			126.021896362305	126.021628793488	48.33	100	eAbsolute	10	0.1	126.021896362305	108.011207973662	48.33	48.8368235600709	eAbsolute	10	0.1	126.021896362305	108.995083566502	48.33	3.08075504732373	eAbsolute	10	0.1	126.021896362305	78.9846368100095	48.33	0.897626114032995	eAbsolute	10	0.1	126.021896362305	108.004271726912
lactate	XIC	eTargetCompound	C3H6O3			ESI	5000		0		89.0243988037109		-	1	5.3006355	60	48.33			89.0243988037109	89.0244816159191	48.33	100	eAbsolute	10	0.1	89.0243988037109	71.0137778566016	48.33	5.57938583960139	eAbsolute	10	0.1	89.0243988037109	87.0087469884383	48.33	1.81728961117848	eAbsolute	10	0.1	89.0243988037109	90.244853913184	48.33	0.549762013576468	eAbsolute	10	0.1	89.0243988037109	98.7674488870185
DL-2-aminobutyric acid	XIC	eTargetCompound	C4H9NO2			ESI	5000		0		102.055702209473		-	1	7.8732636	60	48.33			102.055702209473	102.056084798525	48.33	100	eAbsolute	10	0.1	102.055702209473	91.7772659004229	48.33	0.676779415692448	eAbsolute	10	0.1	102.055702209473	72.8155074441921	48.33	0.500198335193173	eAbsolute	10	0.1	102.055702209473	99.9602654384777	48.33	0.450751657657663	eAbsolute	10	0.1	102.055702209473	78.6040834735272
DL-2-aminobutyric acid	XIC	eTargetCompound	C4H9NO2			ESI	5000		0		104.107002258301		+	1	7.922504	60	48.33			104.107002258301	58.0652632762057	48.33	100	eAbsolute	10	0.1	104.107002258301	104.070323378377	48.33	0.827986657586901	eAbsolute	10	0.1	104.107002258301	53.0022658222726	48.33	0.412908325172432	eAbsolute	10	0.1	104.107002258301	91.7740183031047	48.33	0.191342375587409	eAbsolute	10	0.1	104.107002258301	90.7516077235769
2/3-hydroxybutyric acid	XIC	eTargetCompound	C4H8O3			ESI	5000		0		103.040100097656		-	1	3.9957156	60	48.33			103.040100097656	57.034437951258	48.33	100	eAbsolute	10	0.1	103.040100097656	103.040072677211	48.33	43.4927784291603	eAbsolute	10	0.1	103.040100097656	85.0293898911785	48.33	1.41255969061403	eAbsolute	10	0.1	103.040100097656	101.024608947793	48.33	1.11200114729492	eAbsolute	10	0.1	103.040100097656	57.0371955207949
dTMP	XIC	eTargetCompound	C10H15N2O8P			ESI	5000		0		321.049285888672		-	1	8.415732	60	48.33			321.049285888672	78.9591193336517	48.33	100	eAbsolute	10	0.1	321.049285888672	96.9697518348759	48.33	9.51227735141524	eAbsolute	10	0.1	321.049285888672	125.035680894881	48.33	5.94601403366081	eAbsolute	10	0.1	321.049285888672	195.006599126936	48.33	2.85389400004303	eAbsolute	10	0.1	321.049285888672	321.050235517976
GMP	XIC	eTargetCompound	C10H14N5O8P			ESI	5000		0		362.050689697266		-	1	11.147608	60	48.33			362.050689697266	78.9591173880464	48.33	100	eAbsolute	10	0.1	362.050689697266	133.015761448374	48.33	7.83685147850788	eAbsolute	10	0.1	362.050689697266	96.9697693012104	48.33	6.66729942607885	eAbsolute	10	0.1	362.050689697266	362.051666430736	48.33	1.8775948300499	eAbsolute	10	0.1	362.050689697266	150.042498573173
trans-Urocanate	XIC	eTargetCompound	C6H6N2O2			ESI	5000		0		139.050201416016		+	1	6.4034558	60	48.33			139.050201416016	93.0445523643491	48.33	100	eAbsolute	10	0.1	139.050201416016	121.039397091905	48.33	81.7836448616823	eAbsolute	10	0.1	139.050201416016	139.0499246899	48.33	58.9697431552942	eAbsolute	10	0.1	139.050201416016	95.0602351548961	48.33	23.6052916243878	eAbsolute	10	0.1	139.050201416016	66.0338112459757
Carnosine	XIC	eTargetCompound	C9H14N4O3			ESI	5000		0		227.113906860352		+	1	9.3701461	60	48.33			227.113906860352	110.071056818749	48.33	100	eAbsolute	10	0.1	227.113906860352	83.060179753144	48.33	19.6622720652385	eAbsolute	10	0.1	227.113906860352	95.0602316522324	48.33	16.0607910936904	eAbsolute	10	0.1	227.113906860352	93.0445766978459	48.33	14.3092429597891	eAbsolute	10	0.1	227.113906860352	156.076374120919
biotin	XIC	eTargetCompound	C10H16N2O3S			ESI	5000		0		245.095397949219		+	1	4.2805995	60	48.33			245.095397949219	227.08424756466	48.33	100	eAbsolute	10	0.1	245.095397949219	97.0394036766837	48.33	44.1091243797303	eAbsolute	10	0.1	245.095397949219	123.025934139582	48.33	29.8082618247409	eAbsolute	10	0.1	245.095397949219	97.0104188908022	48.33	27.8303689947825	eAbsolute	10	0.1	245.095397949219	105.069595092162
glutathion	XIC	eTargetCompound	C10H17N3O6S			ESI	5000		0		308.091094970703		+	1	9.5444615	60	48.33			308.091094970703	76.0214637509956	48.33	100	eAbsolute	10	0.1	308.091094970703	84.0442117414746	48.33	78.0541220804692	eAbsolute	10	0.1	308.091094970703	58.9951158693408	48.33	59.3239190514194	eAbsolute	10	0.1	308.091094970703	162.021708791019	48.33	13.9624003296231	eAbsolute	10	0.1	308.091094970703	116.016269260047
CMP	XIC	eTargetCompound	C9H14N3O8P			ESI	5000		0		324.059112548828		+	1	10.532315	60	48.33			324.059112548828	112.050291179562	48.33	100	eAbsolute	10	0.1	324.059112548828	95.0237667110475	48.33	18.7071221239386	eAbsolute	10	0.1	324.059112548828	69.0446671709567	48.33	5.97712914228886	eAbsolute	10	0.1	324.059112548828	97.0281907257083	48.33	4.63447311657539	eAbsolute	10	0.1	324.059112548828	94.0397467435724
UMP	XIC	eTargetCompound	C9H13N2O9P			ESI	5000		0		325.043090820313		+	1	10.078884	60	48.33			325.043090820313	97.0282170416721	48.33	100	eAbsolute	10	0.1	325.043090820313	69.033471520038	48.33	23.437389881544	eAbsolute	10	0.1	325.043090820313	113.03432347192	48.33	12.7699294345772	eAbsolute	10	0.1	325.043090820313	70.0286335999005	48.33	6.862873913841	eAbsolute	10	0.1	325.043090820313	96.007726413642
IMP	XIC	eTargetCompound	C10H13N4O8P			ESI	5000		0		349.054412841797		+	1	10.350517	60	48.33			349.054412841797	137.045515398339	48.33	100	eAbsolute	10	0.1	349.054412841797	110.034643279934	48.33	14.6414123299387	eAbsolute	10	0.1	349.054412841797	119.034961128615	48.33	10.423567382293	eAbsolute	10	0.1	349.054412841797	97.0282157627138	48.33	8.49345783381525	eAbsolute	10	0.1	349.054412841797	94.039749928332
glycerate	XIC	eTargetCompound	C3H6O4			ESI	5000		0		105.019302368164		-	1	7.4119846	60	48.33			105.019302368164	105.019332669135	48.33	100	eAbsolute	10	0.1	105.019302368164	72.9932040491281	48.33	98.1730041839726	eAbsolute	10	0.1	105.019302368164	75.0088292678737	48.33	51.8015497933384	eAbsolute	10	0.1	105.019302368164	59.0137522310578	48.33	50.1886848577568	eAbsolute	10	0.1	105.019302368164	65.0925696665583
4-Aminobenzoate	XIC	eTargetCompound	C7H7NO2			ESI	5000		0		136.040298461914		-	1	6.164383	60	48.33			136.040298461914	92.050708680989	48.33	100	eAbsolute	10	0.1	136.040298461914	136.040514563852	48.33	34.526193229153	eAbsolute	10	0.1	136.040298461914	109.942109834156	48.33	3.34707624157147	eAbsolute	10	0.1	136.040298461914	126.003511144666	48.33	2.5718569635786	eAbsolute	10	0.1	136.040298461914	72.5003807096853
UDP	XIC	eTargetCompound	C9H14N2O12P2			ESI	5000		0		402.994903564453		-	1	11.008008	60	48.33			402.994903564453	78.9591509140319	48.33	100	eAbsolute	10	0.1	402.994903564453	158.92562639715	48.33	8.23154813787216	eAbsolute	10	0.1	402.994903564453	111.020212545159	48.33	3.12552080959932	eAbsolute	10	0.1	402.994903564453	96.9696970685282	48.33	2.03869860134748	eAbsolute	10	0.1	402.994903564453	402.996011621057
Coenzyme A	XIC	eTargetCompound	C21H36N7O16P3S			ESI	5000		0		766.10791015625		-	1	8.8089085	60	48.33			766.10791015625	78.9591162714676	48.33	100	eAbsolute	10	0.1	766.10791015625	134.04731457107	48.33	8.88004362857162	eAbsolute	10	0.1	766.10791015625	158.92560034741	48.33	5.7095895980562	eAbsolute	10	0.1	766.10791015625	493.316603293415	48.33	2.61502911912056	eAbsolute	10	0.1	766.10791015625	769.221972548283
gamma-aminoburyric acid	XIC	eTargetCompound	C4H9NO2			ESI	5000		0		104.070602416992		+	1	9.3467048	60	48.33			104.070602416992	87.0438408376294	48.33	100	eAbsolute	10	0.1	104.070602416992	69.0334135891295	48.33	49.2341292841273	eAbsolute	10	0.1	104.070602416992	86.0598647453163	48.33	21.574568921866	eAbsolute	10	0.1	104.070602416992	104.106808522293	48.33	19.4962844592552	eAbsolute	10	0.1	104.070602416992	60.0808673238003
acetylalanine	XIC	eTargetCompound	C5H9NO3			ESI	5000		0		132.065505981445		+	1	4.5722726	60	48.33			132.065505981445	90.054774644223	48.33	100	eAbsolute	10	0.1	132.065505981445	86.0961929974281	48.33	17.333543919162	eAbsolute	10	0.1	132.065505981445	86.0597559682744	48.33	6.37340846156718	eAbsolute	10	0.1	132.065505981445	70.0649320356573	48.33	3.03115019689462	eAbsolute	10	0.1	132.065505981445	132.065589898139
CDP	XIC	eTargetCompound	C9H15N3O11P2			ESI	5000		0		404.025512695313		+	1	11.359871	60	48.33			404.025512695313	112.05028703044	48.33	100	eAbsolute	10	0.1	404.025512695313	95.0237080361785	48.33	18.7353831621056	eAbsolute	10	0.1	404.025512695313	69.0445212654036	48.33	4.84543998565289	eAbsolute	10	0.1	404.025512695313	97.0280909972732	48.33	3.41718999004344	eAbsolute	10	0.1	404.025512695313	94.039744926177
ADP	XIC	eTargetCompound	C10H15N5O10P2			ESI	5000		0		428.036712646484		+	1	9.9167913	60	48.33			428.036712646484	136.061497877353	48.33	100	eAbsolute	10	0.1	428.036712646484	137.045565552452	48.33	10.6941307538661	eAbsolute	10	0.1	428.036712646484	119.034938719066	48.33	6.70040148384193	eAbsolute	10	0.1	428.036712646484	97.0280974524275	48.33	6.33767781627901	eAbsolute	10	0.1	428.036712646484	348.068741992998
CDP-choline	XIC	eTargetCompound	C14H26N4O11P2			ESI	5000		0		490.117309570313		+	1	9.9790502	60	48.33			490.117309570313	124.999524411444	48.33	100	eAbsolute	10	0.1	490.117309570313	86.096300140883	48.33	99.9064287218944	eAbsolute	10	0.1	490.117309570313	184.072845987185	48.33	85.2235303149766	eAbsolute	10	0.1	490.117309570313	87.0994592904827	48.33	44.5251067070791	eAbsolute	10	0.1	490.117309570313	185.076404686759
methylthioadenosine	XIC	eTargetCompound	C11H15N5O3S			ESI	5000		0		296.082000732422		-	1	2.6468051	60	48.33			296.082000732422	134.047281933157	48.33	100	eAbsolute	10	0.1	296.082000732422	107.036357731471	48.33	50.007633046668	eAbsolute	10	0.1	296.082000732422	92.0254867255665	48.33	15.4549976485153	eAbsolute	10	0.1	296.082000732422	65.0143613195771	48.33	2.49430103215644	eAbsolute	10	0.1	296.082000732422	68.0254072532778
dCTP	XIC	eTargetCompound	C9H16N3O13P3			ESI	5000		0		465.982299804688		-	1	11.429086	60	48.33			465.982299804688	78.9590921733708	48.33	100	eAbsolute	10	0.1	465.982299804688	158.92549183527	48.33	25.5618739622578	eAbsolute	10	0.1	465.982299804688	368.006232122504	48.33	3.25946566514645	eAbsolute	10	0.1	465.982299804688	386.016802886924	48.33	1.49884567820925	eAbsolute	10	0.1	465.982299804688	256.961888547411
UTP	XIC	eTargetCompound	C9H15N2O15P3			ESI	5000		0		482.961303710938		-	1	11.779926	60	48.33			482.961303710938	78.9591070043047	48.33	100	eAbsolute	10	0.1	482.961303710938	158.92547377086	48.33	26.1908888270277	eAbsolute	10	0.1	482.961303710938	111.019989331251	48.33	3.35432450327294	eAbsolute	10	0.1	482.961303710938	384.98464570602	48.33	2.9695293790733	eAbsolute	10	0.1	482.961303710938	96.9697877261788
ATP	XIC	eTargetCompound	C10H16N5O13P3			ESI	5000		0		505.988494873047		-	1	10.774946	60	48.33			505.988494873047	78.959098522179	48.33	100	eAbsolute	10	0.1	505.988494873047	158.925464747434	48.33	24.0706977932655	eAbsolute	10	0.1	505.988494873047	134.047312588072	48.33	7.17235078694072	eAbsolute	10	0.1	505.988494873047	408.011835558021	48.33	3.70600509840443	eAbsolute	10	0.1	505.988494873047	426.023332363029
GTP	XIC	eTargetCompound	C10H16N5O14P3			ESI	5000		0		521.9833984375		-	1	12.823406	60	48.33			521.9833984375	78.9591382248611	48.33	100	eAbsolute	10	0.1	521.9833984375	158.925592274922	48.33	23.5009626664659	eAbsolute	10	0.1	521.9833984375	133.015780774317	48.33	5.0360596219542	eAbsolute	10	0.1	521.9833984375	424.006814404543	48.33	3.45497751873029	eAbsolute	10	0.1	521.9833984375	150.042155105518
Hypotaurine	XIC	eTargetCompound	C2H7NO2S			ESI	5000		0		110.027000427246		+	1	9.0769514	60	48.33			110.027000427246	92.0165829337452	48.33	100	eAbsolute	10	0.1	110.027000427246	110.027101179792	48.33	82.4653945794266	eAbsolute	10	0.1	110.027000427246	74.005961105925	48.33	4.94802844143479	eAbsolute	10	0.1	110.027000427246	62.9900018559703	48.33	1.56864683441728	eAbsolute	10	0.1	110.027000427246	99.7947139711281
Pyridoxine	XIC	eTargetCompound	C8H11NO3			ESI	5000		0		170.080902099609		+	1	3.5179139	60	48.33			170.080902099609	134.060110300122	48.33	100	eAbsolute	10	0.1	170.080902099609	152.070631319138	48.33	40.238736087134	eAbsolute	10	0.1	170.080902099609	79.0542956957677	48.33	8.27948830516352	eAbsolute	10	0.1	170.080902099609	124.075818703916	48.33	7.78871924937466	eAbsolute	10	0.1	170.080902099609	106.065283684657
deoxycytidine	XIC	eTargetCompound	C9H13N3O4			ESI	5000		0		228.097900390625		+	1	4.9888506	60	48.33			228.097900390625	112.050625527964	48.33	100	eAbsolute	10	0.1	228.097900390625	95.0240343884001	48.33	20.166486110814	eAbsolute	10	0.1	228.097900390625	69.0448492040002	48.33	6.58078058478344	eAbsolute	10	0.1	228.097900390625	94.0400259441293	48.33	2.83764818888683	eAbsolute	10	0.1	228.097900390625	73.0283599631542
S-Adenosyl-L-homocysteine	XIC	eTargetCompound	C14H20N6O5S			ESI	5000		0		385.12890625		+	1	7.6842106	60	48.33			385.12890625	88.021628231061	48.33	100	eAbsolute	10	0.1	385.12890625	136.061809330964	48.33	59.7516219105983	eAbsolute	10	0.1	385.12890625	134.027069413777	48.33	17.5886039304909	eAbsolute	10	0.1	385.12890625	137.04590281034	48.33	5.73054738716786	eAbsolute	10	0.1	385.12890625	119.035262278189
folic acid	XIC	eTargetCompound	C19H19N7O6			ESI	5000		0		442.147003173828		+	1	11.357989	60	48.33			442.147003173828	108.055618488076	48.33	100	eAbsolute	10	0.1	442.147003173828	295.093611613519	48.33	98.0262699330053	eAbsolute	10	0.1	442.147003173828	120.044545477371	48.33	88.5031745734432	eAbsolute	10	0.1	442.147003173828	176.056951287309	48.33	65.0707363840517	eAbsolute	10	0.1	442.147003173828	124.050666874691
dATP	XIC	eTargetCompound	C10H16N5O12P3			ESI	5000		0		492.008087158203		+	1	10.171041	60	48.33			492.008087158203	136.061939823695	48.33	100	eAbsolute	10	0.1	492.008087158203	81.033572909785	48.33	28.4826479374707	eAbsolute	10	0.1	492.008087158203	137.045990322026	48.33	13.8035132113291	eAbsolute	10	0.1	492.008087158203	119.035420842484	48.33	10.3237377120209	eAbsolute	10	0.1	492.008087158203	53.0389447400012
pyruvate	XIC	eTargetCompound	C3H4O3			ESI	5000		0		87.0083999633789		-	1	4.2137773	60	48.33			87.0083999633789	87.0088890074214	48.33	100	eAbsolute	10	0.1	87.0083999633789	59.0137499990126	48.33	6.25803738720991	eAbsolute	10	0.1	87.0083999633789	86.7014360342331	48.33	2.08030094949898	eAbsolute	10	0.1	87.0083999633789	56.7727755894736	48.33	1.99621411848982	eAbsolute	10	0.1	87.0083999633789	92.2808229776303
Dihydroxyacetone phosphate	XIC	eTargetCompound	C3H7O6P			ESI	5000		0		168.990203857422		-	1	10.157112	60	48.33			168.990203857422	78.9591526096067	48.33	100	eAbsolute	10	0.1	168.990203857422	96.9696673803949	48.33	16.528671073655	eAbsolute	10	0.1	168.990203857422	96.9756775490526	48.33	0.2445282187304	eAbsolute	10	0.1	168.990203857422	62.9642872053158	48.33	0.120745285001667	eAbsolute	10	0.1	168.990203857422	74.2979612503015
3-phosphoglycerate	XIC	eTargetCompound	C3H7O7P			ESI	5000		0		184.985702514648		-	1	11.24534	60	48.33			184.985702514648	78.9591303810067	48.33	100	eAbsolute	10	0.1	184.985702514648	96.9697207086104	48.33	30.045793854989	eAbsolute	10	0.1	184.985702514648	109.675444004392	48.33	0.0781396736762241	eAbsolute	10	0.1	184.985702514648	151.824923580886	48.33	0.0735009165049009	eAbsolute	10	0.1	184.985702514648	70.6195080038478
Glycerol-3-phosphate	XIC	eTargetCompound	C3H9O6P			ESI	5000		0		173.02099609375		+	1	9.8078568	60	48.33			173.02099609375	98.9842325479149	48.33	100	eAbsolute	10	0.1	173.02099609375	57.0337823631727	48.33	2.81498286810114	eAbsolute	10	0.1	173.02099609375	116.994824295939	48.33	1.51339038796354	eAbsolute	10	0.1	173.02099609375	75.0440993008329	48.33	0.726738595843999	eAbsolute	10	0.1	173.02099609375	192.421883138953
NADP+	XIC	eTargetCompound	C21H28N7O17P3			ESI	5000		0		744.082702636719		+	1	10.990052	60	48.33			744.082702636719	136.061788252098	48.33	100	eAbsolute	10	0.1	744.082702636719	137.045865539485	48.33	8.91590881110398	eAbsolute	10	0.1	744.082702636719	97.0284098762551	48.33	6.92162647514236	eAbsolute	10	0.1	744.082702636719	508.002421191461	48.33	6.20344760867652	eAbsolute	10	0.1	744.082702636719	119.035215519028
2-hydroxyglutarate	XIC	eTargetCompound	C5H8O5			ESI	5000		0		147.029907226563		-	1	10.130835	60	48.33			147.029907226563	57.034473349407	48.33	100	eAbsolute	10	0.1	147.029907226563	129.019489295757	48.33	61.0465221950166	eAbsolute	10	0.1	147.029907226563	85.0296023070807	48.33	45.2470661457829	eAbsolute	10	0.1	147.029907226563	101.024434839699	48.33	32.5104450040507	eAbsolute	10	0.1	147.029907226563	103.040094122181
orotate	XIC	eTargetCompound	C5H4N2O4			ESI	5000		0		155.009796142578		-	1	5.873139	60	48.33			155.009796142578	111.019980860366	48.33	100	eAbsolute	10	0.1	155.009796142578	67.0302093628685	48.33	8.28071161084443	eAbsolute	10	0.1	155.009796142578	68.0141724631325	48.33	5.58157745214253	eAbsolute	10	0.1	155.009796142578	65.9986879013308	48.33	0.415112925823426	eAbsolute	10	0.1	155.009796142578	91.7705640519623
uric acid	XIC	eTargetCompound	C5H4N4O3			ESI	5000		0		167.021102905273		-	1	7.9129718	60	48.33			167.021102905273	124.015342131137	48.33	100	eAbsolute	10	0.1	167.021102905273	69.0095045587456	48.33	94.2053987566237	eAbsolute	10	0.1	167.021102905273	167.021233973839	48.33	92.8089206811837	eAbsolute	10	0.1	167.021102905273	96.0204415743373	48.33	65.9001730890332	eAbsolute	10	0.1	167.021102905273	97.0044191371852
L-Ureidosuccinic acid	XIC	eTargetCompound	C5H8N2O5			ESI	5000		0		175.035995483398		-	1	11.214154	60	48.33			175.035995483398	88.0405520431057	48.33	100	eAbsolute	10	0.1	175.035995483398	132.030405786865	48.33	31.2068984015516	eAbsolute	10	0.1	175.035995483398	71.0139825074762	48.33	24.5848628091289	eAbsolute	10	0.1	175.035995483398	115.00378500837	48.33	14.8481446334494	eAbsolute	10	0.1	175.035995483398	114.019697144888
L-Ureidosuccinic acid	XIC	eTargetCompound	C5H8N2O5			ESI	5000		0		175.035995483398		-	1	11.277479	60	48.33			175.035995483398	88.0404968261719	48.33	100	eAbsolute	10	0.1	175.035995483398	132.030395507813	48.33	32.9777510589771	eAbsolute	10	0.1	175.035995483398	71.0139083862305	48.33	24.1032453916143	eAbsolute	10	0.1	175.035995483398	115.003913879395	48.33	13.1816804914108	eAbsolute	10	0.1	175.035995483398	114.019790649414
beta-alanine	XIC	eTargetCompound	C3H7NO2			ESI	5000		0		90.0550003051758		+	1	9.3121837	60	48.33			90.0550003051758	90.0550513360908	48.33	100	eAbsolute	10	0.1	90.0550003051758	72.044429630169	48.33	69.8121194245078	eAbsolute	10	0.1	90.0550003051758	61.0285556120669	48.33	16.876964084283	eAbsolute	10	0.1	90.0550003051758	73.0284285510755	48.33	7.35406853301265	eAbsolute	10	0.1	90.0550003051758	83.5355650008032
riboflavin	XIC	eTargetCompound	C17H20N4O6			ESI	5000		0		377.146606445313		+	1	3.362732	60	48.33			377.146606445313	243.087417929495	48.33	100	eAbsolute	10	0.1	377.146606445313	377.145056989108	48.33	89.1317219911383	eAbsolute	10	0.1	377.146606445313	172.086902431762	48.33	80.519533748851	eAbsolute	10	0.1	377.146606445313	145.075995032738	48.33	42.5739814943418	eAbsolute	10	0.1	377.146606445313	198.066095028533
2-hydroxybutyric acid	XIC	eTargetCompound				ESI	5000		0		103.040100097656		-	1	4.0077559	60	48.33			103.040100097656	57.0345264633579	48.33	100	eAbsolute	10	0.1	103.040100097656	103.040175645959	48.33	42.1975090995083	eAbsolute	10	0.1	103.040100097656	85.0294770334596	48.33	1.5363130617224	eAbsolute	10	0.1	103.040100097656	101.024637664838	48.33	0.677670207910667	eAbsolute	10	0.1	103.040100097656	106.490306916606
formyl-methionine	XIC	eTargetCompound	C6H11NO3S			ESI	5000		0		176.038696289063		-	1	3.1043539	60	48.33			176.038696289063	98.0248933222848	48.33	100	eAbsolute	10	0.1	176.038696289063	128.035517698511	48.33	39.6554041004842	eAbsolute	10	0.1	176.038696289063	70.0299135157313	48.33	35.2135119961954	eAbsolute	10	0.1	176.038696289063	176.038876715508	48.33	26.208251642237	eAbsolute	10	0.1	176.038696289063	84.0456334659594
picolinate	XIC	eTargetCompound	C6H5NO2			ESI	5000		0		124.039199829102		+	1	4.1950467	60	48.33			124.039199829102	96.0444192904269	48.33	100	eAbsolute	10	0.1	124.039199829102	124.039312894509	48.33	30.1073315238066	eAbsolute	10	0.1	124.039199829102	78.03381459596	48.33	12.0606168307081	eAbsolute	10	0.1	124.039199829102	51.0232566542191	48.33	2.14348191713178	eAbsolute	10	0.1	124.039199829102	106.028711651851
Homocysteine	XIC	eTargetCompound	C4H9NO2S			ESI	5000		0		136.042694091797		+	1	7.3002413	60	48.33			136.042694091797	56.0497833257972	48.33	100	eAbsolute	10	0.1	136.042694091797	90.0372194525499	48.33	88.8026523646931	eAbsolute	10	0.1	136.042694091797	73.0107105408087	48.33	17.3394452673671	eAbsolute	10	0.1	136.042694091797	136.042796476795	48.33	4.54115593585956	eAbsolute	10	0.1	136.042694091797	136.021671177722
cysteinylglycine	XIC	eTargetCompound	C5H10N2O3S			ESI	5000		0		179.048202514648		+	1	6.3964279	60	48.33			179.048202514648	76.0215645143694	48.33	100	eAbsolute	10	0.1	179.048202514648	58.9952281143759	48.33	92.9543556933148	eAbsolute	10	0.1	179.048202514648	116.016468920142	48.33	10.2418192252439	eAbsolute	10	0.1	179.048202514648	86.9899592757735	48.33	6.30060292871808	eAbsolute	10	0.1	179.048202514648	59.0493298672423
Indolelactate	XIC	eTargetCompound	C11H11NO3			ESI	5000		0		206.081207275391		+	1	3.7782805	60	48.33			206.081207275391	130.065100476978	48.33	100	eAbsolute	10	0.1	206.081207275391	118.06506635575	48.33	86.5697849725244	eAbsolute	10	0.1	206.081207275391	115.054178415168	48.33	29.2575722278171	eAbsolute	10	0.1	206.081207275391	117.057328402135	48.33	19.443217622539	eAbsolute	10	0.1	206.081207275391	170.059906521179
L-Glutamyl-L-alanine	XIC	eTargetCompound	C8H14N2O5			ESI	5000		0		219.098098754883		+	1	9.4560459	60	48.33			219.098098754883	84.0443979210637	48.33	100	eAbsolute	10	0.1	219.098098754883	56.0497671690484	48.33	15.4814731256657	eAbsolute	10	0.1	219.098098754883	90.0549545236211	48.33	9.75849492451349	eAbsolute	10	0.1	219.098098754883	156.065614627024	48.33	9.0178614022056	eAbsolute	10	0.1	219.098098754883	130.049898055581
anthanilic_acid	XIC	eTargetCompound	C7H7NO2			ESI	5000		0		136.040405273438		-	1	3.9448992	60	40			136.040405273438	92.0508651733398	40	100	eAbsolute	10	0.1	136.040405273438	136.040634155273	40	11.9831341412784	eAbsolute	10	0.1	136.040405273438	106.799995422363	40	0.120247014625601	eAbsolute	10	0.1	136.040405273438	114.205154418945	40	0.0941640941542924	eAbsolute	10	0.1
anthanilic_acid	XIC	eTargetCompound	C7H7NO2			ESI	5000		0		136.040405273438		-	1	3.9086666	60	80			136.040405273438	92.0509033203125	80	100	eAbsolute	10	0.1	136.040405273438	65.0398483276367	80	1.50299930070086	eAbsolute	10	0.1	136.040405273438	136.041198730469	80	0.384067067288799	eAbsolute	10	0.1	136.040405273438	109.942001342773	80	0.149992601824811	eAbsolute	10	0.1	136.040405273438	111.603630065918
anthanilic_acid	XIC	eTargetCompound	C7H7NO2			ESI	5000		0		136.040405273438		-	1	3.9048962	60	20			136.040405273438	92.0509033203125	20	100	eAbsolute	10	0.1	136.040405273438	136.040679931641	20	16.8862533582309	eAbsolute	10	0.1	136.040405273438	99.942626953125	20	0.119657014284944	eAbsolute	10	0.1	136.040405273438	124.382904052734	20	0.110473385621806	eAbsolute	10	0.1	136.040405273438	80.8485565185547
anthanilic_acid	XIC	eTargetCompound	C7H7NO2			ESI	5000		0		136.040405273438		-	1	3.9074101	60	60			136.040405273438	92.0508346557617	60	100	eAbsolute	10	0.1	136.040405273438	136.04069519043	60	1.19778297194425	eAbsolute	10	0.1	136.040405273438	65.0396041870117	60	0.245191685863269	eAbsolute	10	0.1	136.040405273438	109.942085266113	60	0.110420066076736	eAbsolute	10	0.1	136.040405273438	78.9580154418945
anthanilic_acid	XIC	eTargetCompound	C7H7NO2			ESI	5000		0		138.054992675781		+	1	3.8965249	60	40			138.054992675781	138.102340698242	40	100	eAbsolute	10	0.1	138.054992675781	138.066009521484	40	80.2308564460286	eAbsolute	10	0.1	138.054992675781	121.0283203125	40	56.3133367330668	eAbsolute	10	0.1	138.054992675781	120.044258117676	40	50.8797991805032	eAbsolute	10	0.1	138.054992675781	138.054611206055
anthanilic_acid	XIC	eTargetCompound	C7H7NO2			ESI	5000		0		138.054992675781		+	1	3.8589655	60	60			138.054992675781	121.028373718262	60	100	eAbsolute	10	0.1	138.054992675781	126.020233154297	60	15.6297521052954	eAbsolute	10	0.1	138.054992675781	72.6959686279297	60	13.3016732584902	eAbsolute	10	0.1	138.054992675781	148.10563659668	60	12.9508853791853	eAbsolute	10	0.1	138.054992675781	110.070831298828
anthanilic_acid	XIC	eTargetCompound	C7H7NO2			ESI	5000		0		138.054992675781		+	1	3.8990384	60	80			138.054992675781	121.028343200684	80	100	eAbsolute	10	0.1	138.054992675781	65.0386276245117	80	54.8312392012036	eAbsolute	10	0.1	138.054992675781	86.9856262207031	80	31.6246343278673	eAbsolute	10	0.1	138.054992675781	113.691497802734	80	25.5478371156696	eAbsolute	10	0.1	138.054992675781	131.67936706543
quinolinic_acid	XIC	eTargetCompound	C7H5NO4			ESI	5000		0		166.014602661133		-	1	10.229469	60	20			166.014602661133	166.054550170898	20	100	eAbsolute	10	0.1	166.014602661133	122.025001525879	20	33.9422136973643	eAbsolute	10	0.1	166.014602661133	79.9575500488281	20	28.2251164181463	eAbsolute	10	0.1	166.014602661133	94.0301361083984	20	4.05706426761698	eAbsolute	10	0.1	166.014602661133	78.0349273681641
quinolinic_acid	XIC	eTargetCompound	C7H5NO4			ESI	5000		0		166.014602661133		-	1	1.0184153	60	40			166.014602661133	166.054504394531	40	100	eAbsolute	10	0.1	166.014602661133	79.9575347900391	40	85.9641063352334	eAbsolute	10	0.1	166.014602661133	80.9652709960938	40	6.2542871220392	eAbsolute	10	0.1	166.014602661133	96.4616775512695	40	0.74760952892467	eAbsolute	10	0.1	166.014602661133	112.125015258789
quinolinic_acid	XIC	eTargetCompound	C7H5NO4			ESI	5000		0		166.014602661133		-	1	10.427171	60	60			166.014602661133	79.9576110839844	60	100	eAbsolute	10	0.1	166.014602661133	166.054702758789	60	11.3410716777315	eAbsolute	10	0.1	166.014602661133	80.9652099609375	60	3.13073485279195	eAbsolute	10	0.1	166.014602661133	122.025283813477	60	2.34990200165395	eAbsolute	10	0.1	166.014602661133	94.0301666259766
quinolinic_acid	XIC	eTargetCompound	C7H5NO4			ESI	5000		0		166.014602661133		-	1	10.213726	60	80			166.014602661133	79.9574279785156	80	100	eAbsolute	10	0.1	166.014602661133	80.9651947021484	80	2.28977913072987	eAbsolute	10	0.1	166.014602661133	160.264694213867	80	1.26945074920291	eAbsolute	10	0.1	166.014602661133	96.9800796508789	80	1.25154612877957	eAbsolute	10	0.1	166.014602661133	147.351654052734
quinolinic_acid	XIC	eTargetCompound	C7H5NO4			ESI	5000		0		168.029098510742		+	1	10.180686	60	20			168.029098510742	168.003082275391	20	100	eAbsolute	10	0.1	168.029098510742	168.06884765625	20	24.8177327336444	eAbsolute	10	0.1	168.029098510742	168.101470947266	20	5.13551889112798	eAbsolute	10	0.1	168.029098510742	168.01725769043	20	4.88161902076535	eAbsolute	10	0.1	168.029098510742	185.230361938477
quinolinic_acid	XIC	eTargetCompound	C7H5NO4			ESI	5000		0		168.029098510742		+	1	10.22097	60	40			168.029098510742	168.002914428711	40	100	eAbsolute	10	0.1	168.029098510742	168.069030761719	40	76.4218569675615	eAbsolute	10	0.1	168.029098510742	123.010971069336	40	14.1621533055093	eAbsolute	10	0.1	168.029098510742	123.061141967773	40	12.9336342343869	eAbsolute	10	0.1	168.029098510742	124.039100646973
Tryptamine	XIC	eTargetCompound	C10H12N2			ESI	5000		0		161.107299804688		+	1	11.350374	60	20			161.107299804688	144.080703735352	20	100	eAbsolute	10	0.1	161.107299804688	161.095550537109	20	14.3953285082912	eAbsolute	10	0.1	161.107299804688	133.064910888672	20	3.69893067782702	eAbsolute	10	0.1	161.107299804688	56.0866355895996	20	2.49849517993856	eAbsolute	10	0.1	161.107299804688	148.614181518555
Tryptamine	XIC	eTargetCompound	C10H12N2			ESI	5000		0		161.107299804688		+	1	11.35163	60	40			161.107299804688	144.080688476563	40	100	eAbsolute	10	0.1	161.107299804688	161.09619140625	40	6.20896688738621	eAbsolute	10	0.1	161.107299804688	133.064575195313	40	4.19548693711835	eAbsolute	10	0.1	161.107299804688	174.076553344727	40	2.34318571348294	eAbsolute	10	0.1	161.107299804688	91.7567443847656
Tryptamine	XIC	eTargetCompound	C10H12N2			ESI	5000		0		161.107299804688		+	1	11.489492	60	60			161.107299804688	144.080642700195	60	100	eAbsolute	10	0.1	161.107299804688	117.06982421875	60	10.1329596892407	eAbsolute	10	0.1	161.107299804688	143.073043823242	60	6.4698004608098	eAbsolute	10	0.1	161.107299804688	133.06462097168	60	4.63804231599269	eAbsolute	10	0.1	161.107299804688	105.069763183594
Tryptamine	XIC	eTargetCompound	C10H12N2			ESI	5000		0		161.107299804688		+	1	11.315117	60	80			161.107299804688	144.080520629883	80	100	eAbsolute	10	0.1	161.107299804688	117.069641113281	80	46.7775803269041	eAbsolute	10	0.1	161.107299804688	143.072448730469	80	29.7809752589975	eAbsolute	10	0.1	161.107299804688	115.054229736328	80	23.9944142462985	eAbsolute	10	0.1	161.107299804688	91.0542144775391
Tryptamine	XIC	eTargetCompound	C10H12N2			ESI	5000		0		159.092803955078		-	1	11.36013	60	20			159.092803955078	159.09309387207	20	100	eAbsolute	10	0.1	159.092803955078	129.058334350586	20	7.34152824633727	eAbsolute	10	0.1	159.092803955078	67.5749740600586	20	4.34347649765741	eAbsolute	10	0.1	159.092803955078	68.7666702270508	20	3.961390452238	eAbsolute	10	0.1	159.092803955078	54.9510879516602
Tryptamine	XIC	eTargetCompound	C10H12N2			ESI	5000		0		159.092803955078		-	1	11.537036	60	40			159.092803955078	159.093215942383	40	100	eAbsolute	10	0.1	159.092803955078	129.058563232422	40	14.5829915030612	eAbsolute	10	0.1	159.092803955078	159.080947875977	40	9.18555454384193	eAbsolute	10	0.1	159.092803955078	86.1993865966797	40	5.34834077405555	eAbsolute	10	0.1	159.092803955078	64.6369247436523
Tryptamine	XIC	eTargetCompound	C10H12N2			ESI	5000		0		159.092803955078		-	1	11.362644	60	60			159.092803955078	159.092788696289	60	100	eAbsolute	10	0.1	159.092803955078	96.7351150512695	60	32.376747084469	eAbsolute	10	0.1	159.092803955078	112.977966308594	60	30.9847135007865	eAbsolute	10	0.1	159.092803955078	60.9346618652344	60	30.7200471982072	eAbsolute	10	0.1	159.092803955078	141.821014404297
serotonin	XIC	eTargetCompound	C10H12N2O			ESI	5000		0		175.087707519531		-	1	14.093924	60	20			175.087707519531	175.088134765625	20	100	eAbsolute	10	0.1	175.087707519531	144.045822143555	20	5.98479270783876	eAbsolute	10	0.1	175.087707519531	131.038711547852	20	3.25962022383534	eAbsolute	10	0.1	175.087707519531	160.968887329102	20	2.89322830366142	eAbsolute	10	0.1	175.087707519531	58.4641304016113
serotonin	XIC	eTargetCompound	C10H12N2O			ESI	5000		0		175.087707519531		-	1	14.095181	60	40			175.087707519531	175.088088989258	40	100	eAbsolute	10	0.1	175.087707519531	144.045349121094	40	9.22295353916486	eAbsolute	10	0.1	175.087707519531	131.037734985352	40	7.47239773665842	eAbsolute	10	0.1	175.087707519531	145.049407958984	40	5.37939368829386	eAbsolute	10	0.1	175.087707519531	156.944000244141
serotonin	XIC	eTargetCompound	C10H12N2O			ESI	5000		0		177.102203369141		+	1	13.908517	60	20			177.102203369141	177.074264526367	20	100	eAbsolute	10	0.1	177.102203369141	160.075469970703	20	42.4271745520437	eAbsolute	10	0.1	177.102203369141	177.127487182617	20	11.0234259932203	eAbsolute	10	0.1	177.102203369141	159.064117431641	20	9.46849975452203	eAbsolute	10	0.1	177.102203369141	98.9839935302734
serotonin	XIC	eTargetCompound	C10H12N2O			ESI	5000		0		177.102203369141		+	1	13.14731	60	20			177.102203369141	177.074172193852	20	100	eAbsolute	10	0.1	177.102203369141	160.075629398627	20	48.0824435816289	eAbsolute	10	0.1	177.102203369141	177.127051847403	20	19.4073496771562	eAbsolute	10	0.1	177.102203369141	159.063444840774	20	10.8267941940079	eAbsolute	10	0.1	177.102203369141	177.090687055495
serotonin	XIC	eTargetCompound	C10H12N2O			ESI	5000		0		177.102203369141		+	1	13.402304	60	40			177.102203369141	177.074326027184	40	100	eAbsolute	10	0.1	177.102203369141	160.075694203256	40	45.0508321255171	eAbsolute	10	0.1	177.102203369141	159.063422282282	40	39.4665043665595	eAbsolute	10	0.1	177.102203369141	131.068590971296	40	17.2974897429267	eAbsolute	10	0.1	177.102203369141	177.127640010314
serotonin	XIC	eTargetCompound	C10H12N2O			ESI	5000		0		177.102203369141		+	1	13.403561	60	60			177.102203369141	131.068569405318	60	100	eAbsolute	10	0.1	177.102203369141	159.063430782051	60	52.0653358234656	eAbsolute	10	0.1	177.102203369141	160.075722528461	60	31.6806141341937	eAbsolute	10	0.1	177.102203369141	177.074745384388	60	26.2216560975108	eAbsolute	10	0.1	177.102203369141	130.065171624724
serotonin	XIC	eTargetCompound	C10H12N2O			ESI	5000		0		177.102203369141		+	1	13.15108	60	80			177.102203369141	131.068556757777	80	100	eAbsolute	10	0.1	177.102203369141	104.057451469553	80	33.1179936075226	eAbsolute	10	0.1	177.102203369141	130.065235633551	80	12.7559476000166	eAbsolute	10	0.1	177.102203369141	115.054184896568	80	12.1898320525237	eAbsolute	10	0.1	177.102203369141	159.063684318442
HIAA	XIC	eTargetCompound	C10H9NO3			ESI	5000		0		190.050994873047		-	1	8.2765021	60	20			190.050994873047	146.06153797326	20	100	eAbsolute	10	0.1	190.050994873047	160.040762781654	20	45.2484365634446	eAbsolute	10	0.1	190.050994873047	144.045839257024	20	43.4703869584544	eAbsolute	10	0.1	190.050994873047	132.04549665983	20	4.137104230477	eAbsolute	10	0.1	190.050994873047	190.051122429042
HIAA	XIC	eTargetCompound	C10H9NO3			ESI	5000		0		190.050994873047		-	1	8.1216122	60	40			190.050994873047	144.045782706849	40	100	eAbsolute	10	0.1	190.050994873047	146.061389944112	40	40.790660397034	eAbsolute	10	0.1	190.050994873047	160.040781463959	40	18.6758726577766	eAbsolute	10	0.1	190.050994873047	144.035504167394	40	0.730793403989953	eAbsolute	10	0.1	190.050994873047	132.045764044015
HIAA	XIC	eTargetCompound	C10H9NO3			ESI	5000		0		190.050994873047		-	1	8.1814179	60	60			190.050994873047	144.04577648573	60	100	eAbsolute	10	0.1	190.050994873047	146.061300325284	60	2.08268396466954	eAbsolute	10	0.1	190.050994873047	144.035796566852	60	1.22211421150518	eAbsolute	10	0.1	190.050994873047	160.040732990768	60	0.464829670543583	eAbsolute	10	0.1	190.050994873047	59.3013330345511
HIAA	XIC	eTargetCompound	C10H9NO3			ESI	5000		0		190.050994873047		-	1	8.2607326	60	80			190.050994873047	144.045752715115	80	100	eAbsolute	10	0.1	190.050994873047	116.050892690804	80	3.92715341045887	eAbsolute	10	0.1	190.050994873047	180.222091769984	80	0.348772793784051	eAbsolute	10	0.1	190.050994873047	129.346317112685	80	0.347749066936053	eAbsolute	10	0.1	190.050994873047	92.4033469344254
HIAA	XIC	eTargetCompound	C10H9NO3			ESI	5000		0		192.065505981445		+	1	8.0910833	60	20			192.065505981445	146.059914314991	20	100	eAbsolute	10	0.1	192.065505981445	192.065345463969	20	74.7793816357264	eAbsolute	10	0.1	192.065505981445	147.063303399854	20	0.907236880178506	eAbsolute	10	0.1	192.065505981445	119.048892103298	20	0.183128841874546	eAbsolute	10	0.1	192.065505981445	118.064750286295
HIAA	XIC	eTargetCompound	C10H9NO3			ESI	5000		0		192.065505981445		+	1	8.1704045	60	40			192.065505981445	146.059958335984	40	100	eAbsolute	10	0.1	192.065505981445	192.065167759802	40	9.93083321384036	eAbsolute	10	0.1	192.065505981445	119.048980737265	40	0.889084542593052	eAbsolute	10	0.1	192.065505981445	147.063208483389	40	0.836069832939052	eAbsolute	10	0.1	192.065505981445	118.064910299363
HIAA	XIC	eTargetCompound	C10H9NO3			ESI	5000		0		192.065505981445		+	1	8.2106909	60	60			192.065505981445	146.059890329132	60	100	eAbsolute	10	0.1	192.065505981445	119.049040210287	60	7.9787603985955	eAbsolute	10	0.1	192.065505981445	118.064978120713	60	5.96391256093567	eAbsolute	10	0.1	192.065505981445	91.0541514682986	60	1.6244371595513	eAbsolute	10	0.1	192.065505981445	147.063230690008
HIAA	XIC	eTargetCompound	C10H9NO3			ESI	5000		0		192.065505981445		+	1	8.1533958	60	80			192.065505981445	146.05991520578	80	100	eAbsolute	10	0.1	192.065505981445	119.049054018439	80	29.7257974921913	eAbsolute	10	0.1	192.065505981445	118.064997138005	80	26.5731847918599	eAbsolute	10	0.1	192.065505981445	91.0541704807417	80	17.408354798756	eAbsolute	10	0.1	192.065505981445	117.05716492706
GSH-Ellmans	XIC	eTargetCompound				ESI	5000		0		503.055206298828		-	1	9.7983228	60	20			503.055206298828	197.987078512848	20	100	eAbsolute	10	0.1	503.055206298828	304.061337499692	20	20.5671372678735	eAbsolute	10	0.1	503.055206298828	153.997135886257	20	4.99698259733979	eAbsolute	10	0.1	503.055206298828	197.057131102331	20	1.15755396777881	eAbsolute	10	0.1	503.055206298828	151.993937691721
GSH-Ellmans	XIC	eTargetCompound				ESI	5000		0		503.055206298828		-	1	9.79958	60	40			503.055206298828	153.997146028907	40	100	eAbsolute	10	0.1	503.055206298828	197.987091077241	40	67.341624726768	eAbsolute	10	0.1	503.055206298828	151.994069149065	40	23.7014065876569	eAbsolute	10	0.1	503.055206298828	123.998991397244	40	17.5107248297211	eAbsolute	10	0.1	503.055206298828	128.035513048983
GSH-Ellmans	XIC	eTargetCompound				ESI	5000		0		503.055206298828		-	1	9.8008425	60	60			503.055206298828	123.999010616823	60	100	eAbsolute	10	0.1	503.055206298828	153.99717412253	60	93.1118030977033	eAbsolute	10	0.1	503.055206298828	108.004124792927	60	9.35144793774774	eAbsolute	10	0.1	503.055206298828	151.993930265937	60	8.07364205149917	eAbsolute	10	0.1	503.055206298828	110.991163081337
GSH-Ellmans	XIC	eTargetCompound				ESI	5000		0		503.055206298828		-	1	9.8021385	60	80			503.055206298828	123.999017995787	80	100	eAbsolute	10	0.1	503.055206298828	153.997153923049	80	21.0543513378832	eAbsolute	10	0.1	503.055206298828	108.004043273404	80	9.66784160845607	eAbsolute	10	0.1	503.055206298828	110.991108355547	80	7.18405592555452	eAbsolute	10	0.1	503.055206298828	124.008205816601
GSH	XIC	eTargetCompound	C10H17N3O6S			ESI	5000		0		308.091094970703		+	1	9.5043533	60	20			308.091094970703	179.048413351024	20	100	eAbsolute	10	0.1	308.091094970703	162.021906308154	20	40.6480233931944	eAbsolute	10	0.1	308.091094970703	233.058910241052	20	29.8743220294797	eAbsolute	10	0.1	308.091094970703	308.090596742756	20	27.2164999620803	eAbsolute	10	0.1	308.091094970703	76.0216149481984
GSH	XIC	eTargetCompound	C10H17N3O6S			ESI	5000		0		308.091094970703		+	1	9.4653942	60	40			308.091094970703	76.021616599641	40	100	eAbsolute	10	0.1	308.091094970703	162.021959367451	40	37.9528036634541	eAbsolute	10	0.1	308.091094970703	84.044419869665	40	36.9854022253485	eAbsolute	10	0.1	308.091094970703	116.016526124243	40	24.0548602330758	eAbsolute	10	0.1	308.091094970703	144.011455902032
GSH	XIC	eTargetCompound	C10H17N3O6S			ESI	5000		0		308.091094970703		+	1	9.4968128	60	60			308.091094970703	76.0216274412973	60	100	eAbsolute	10	0.1	308.091094970703	84.0444262903954	60	68.1917895899576	eAbsolute	10	0.1	308.091094970703	58.9952713917509	60	28.3042301208477	eAbsolute	10	0.1	308.091094970703	116.016522393906	60	27.0687717180554	eAbsolute	10	0.1	308.091094970703	142.032114417573
GSH	XIC	eTargetCompound	C10H17N3O6S			ESI	5000		0		308.091094970703		+	1	9.4980696	60	80			308.091094970703	76.0216192780846	80	100	eAbsolute	10	0.1	308.091094970703	84.0444189906784	80	89.1415771422527	eAbsolute	10	0.1	308.091094970703	58.9952705465284	80	82.3695154699957	eAbsolute	10	0.1	308.091094970703	56.0498041439962	80	15.6586536514853	eAbsolute	10	0.1	308.091094970703	116.016518315596
GSSG	XIC	eTargetCompound	C20H32N6O12S2			ESI	5000		0		613.1591796875		+	1	11.743126	60	20			613.1591796875	355.073787836464	20	100	eAbsolute	10	0.1	613.1591796875	484.116387558657	20	29.398701882685	eAbsolute	10	0.1	613.1591796875	231.043171032734	20	20.4622141752252	eAbsolute	10	0.1	613.1591796875	409.08465914526	20	20.1121987676025	eAbsolute	10	0.1	613.1591796875	538.12706465834
GSSG	XIC	eTargetCompound	C20H32N6O12S2			ESI	5000		0		613.1591796875		+	1	11.74564	60	40			613.1591796875	231.043201382267	40	100	eAbsolute	10	0.1	613.1591796875	177.032951531046	40	57.4236653859462	eAbsolute	10	0.1	613.1591796875	130.049972840269	40	28.1960706543455	eAbsolute	10	0.1	613.1591796875	235.020342826673	40	26.5331377810281	eAbsolute	10	0.1	613.1591796875	131.045287899888
GSSG	XIC	eTargetCompound	C20H32N6O12S2			ESI	5000		0		613.1591796875		+	1	11.748192	60	60			613.1591796875	185.038193714245	60	100	eAbsolute	10	0.1	613.1591796875	85.0397393127325	60	48.3423144716494	eAbsolute	10	0.1	613.1591796875	231.043296991162	60	40.8811682651606	eAbsolute	10	0.1	613.1591796875	84.044504002615	60	34.9229012587496	eAbsolute	10	0.1	613.1591796875	131.045273870708
GSSG	XIC	eTargetCompound	C20H32N6O12S2			ESI	5000		0		613.1591796875		+	1	11.73467	60	80			613.1591796875	85.0396699921572	80	100	eAbsolute	10	0.1	613.1591796875	84.044448377002	80	64.8073394468999	eAbsolute	10	0.1	613.1591796875	76.0216352022121	80	56.9566711974	eAbsolute	10	0.1	613.1591796875	185.038136593595	80	55.9902753517734	eAbsolute	10	0.1	613.1591796875	139.032611325009
GSSG	XIC	eTargetCompound	C20H32N6O12S2			ESI	5000		0		613.1591796875		+	1	11.726836	60	20			613.1591796875	355.073446038062	20	100	eAbsolute	10	0.1	613.1591796875	484.116092920169	20	29.6124487033306	eAbsolute	10	0.1	613.1591796875	231.042950381641	20	21.0052156194408	eAbsolute	10	0.1	613.1591796875	409.084366770443	20	19.9504158546142	eAbsolute	10	0.1	613.1591796875	538.126730597313
GSSG	XIC	eTargetCompound	C20H32N6O12S2			ESI	5000		0		613.1591796875		+	1	11.745457	60	40			613.1591796875	231.043027370089	40	100	eAbsolute	10	0.1	613.1591796875	177.032806502143	40	57.7256668336286	eAbsolute	10	0.1	613.1591796875	235.020182646448	40	27.1839040457414	eAbsolute	10	0.1	613.1591796875	130.049871176039	40	27.0943932183836	eAbsolute	10	0.1	613.1591796875	131.04518434229
GSSG	XIC	eTargetCompound	C20H32N6O12S2			ESI	5000		0		613.1591796875		+	1	11.731902	60	60			613.1591796875	185.037950181407	60	100	eAbsolute	10	0.1	613.1591796875	85.0396315659153	60	47.0706367527545	eAbsolute	10	0.1	613.1591796875	231.043065296822	60	40.7411824746196	eAbsolute	10	0.1	613.1591796875	131.045178358877	60	33.9800355253176	eAbsolute	10	0.1	613.1591796875	84.0444028797257
GSSG	XIC	eTargetCompound	C20H32N6O12S2			ESI	5000		0		613.1591796875		+	1	11.734488	60	80			613.1591796875	85.0396150034542	80	100	eAbsolute	10	0.1	613.1591796875	84.0443894547373	80	63.957321831976	eAbsolute	10	0.1	613.1591796875	76.0215748469843	80	58.8521882243377	eAbsolute	10	0.1	613.1591796875	185.038045240037	80	56.3203390042821	eAbsolute	10	0.1	613.1591796875	139.0325252232
NADH	XIC	eTargetCompound	C21H29N7O14P2			ESI	5000		0		666.132019042969		+	1	8.6791161	60	20			666.132019042969	514.050901272643	20	100	eAbsolute	10	0.1	666.132019042969	649.104961828897	20	36.54022389654	eAbsolute	10	0.1	666.132019042969	302.041974271364	20	32.5487384197019	eAbsolute	10	0.1	666.132019042969	136.061861424666	20	20.3805548268701	eAbsolute	10	0.1	666.132019042969	400.019033146024
NADH	XIC	eTargetCompound	C21H29N7O14P2			ESI	5000		0		666.132019042969		+	1	8.7165835	60	40			666.132019042969	136.061838942228	40	100	eAbsolute	10	0.1	666.132019042969	97.0284932776698	40	68.7931318582826	eAbsolute	10	0.1	666.132019042969	302.041719408413	40	68.3183417307021	eAbsolute	10	0.1	666.132019042969	108.04442628978	40	68.1973193610064	eAbsolute	10	0.1	666.132019042969	320.052418888237
NADH	XIC	eTargetCompound	C21H29N7O14P2			ESI	5000		0		666.132019042969		+	1	8.7204879	60	60			666.132019042969	108.044459863555	60	100	eAbsolute	10	0.1	666.132019042969	136.061890742386	60	99.0597987181933	eAbsolute	10	0.1	666.132019042969	97.0285079220084	60	58.1235492768253	eAbsolute	10	0.1	666.132019042969	124.039406746948	60	18.4114208066003	eAbsolute	10	0.1	666.132019042969	80.0494785266428
NADH	XIC	eTargetCompound	C21H29N7O14P2			ESI	5000		0		666.132019042969		+	1	8.6918144	60	80			666.132019042969	136.061882105159	80	100	eAbsolute	10	0.1	666.132019042969	108.044439437755	80	96.4739275252962	eAbsolute	10	0.1	666.132019042969	97.0284701606199	80	44.6696729162405	eAbsolute	10	0.1	666.132019042969	80.0494617872816	80	38.0633220119264	eAbsolute	10	0.1	666.132019042969	124.039398007854
NAD	XIC	eTargetCompound	C21H27N7O14P2			ESI	5000		0		664.116394042969		+	1	8.7605962	60	20			664.116394042969	428.036440564356	20	100	eAbsolute	10	0.1	664.116394042969	136.061911454509	20	57.3879730337324	eAbsolute	10	0.1	664.116394042969	524.057860638768	20	29.506494671795	eAbsolute	10	0.1	664.116394042969	232.082762100702	20	27.7358106472148	eAbsolute	10	0.1	664.116394042969	542.067889046549
NAD	XIC	eTargetCompound	C21H27N7O14P2			ESI	5000		0		664.116394042969		+	1	8.7643784	60	40			664.116394042969	136.06180420695	40	100	eAbsolute	10	0.1	664.116394042969	97.0284841295481	40	8.23407005740011	eAbsolute	10	0.1	664.116394042969	348.070210328808	40	7.11190365659872	eAbsolute	10	0.1	664.116394042969	232.082875848199	40	3.93737442930089	eAbsolute	10	0.1	664.116394042969	123.055403395275
NAD	XIC	eTargetCompound	C21H27N7O14P2			ESI	5000		0		664.116394042969		+	1	8.7191918	60	60			664.116394042969	136.061764947906	60	100	eAbsolute	10	0.1	664.116394042969	97.0284705641889	60	11.0842011992781	eAbsolute	10	0.1	664.116394042969	123.055243221608	60	1.02296246010588	eAbsolute	10	0.1	664.116394042969	69.0334707783538	60	0.893772829514739	eAbsolute	10	0.1	664.116394042969	137.045753267516
NAD	XIC	eTargetCompound	C21H27N7O14P2			ESI	5000		0		664.116394042969		+	1	8.7558382	60	80			664.116394042969	136.061845603696	80	100	eAbsolute	10	0.1	664.116394042969	97.0284960150411	80	10.4142799372357	eAbsolute	10	0.1	664.116394042969	119.035284097355	80	7.191224230838	eAbsolute	10	0.1	664.116394042969	137.045836890351	80	7.12137134134136	eAbsolute	10	0.1	664.116394042969	69.0335797151237
NADP	XIC	eTargetCompound	C21H28N7O17P3			ESI	5000		0		744.082702636719		+	1	11.040035	60	20			744.082702636719	508.002929270864	20	100	eAbsolute	10	0.1	744.082702636719	136.061875537803	20	77.8090220082173	eAbsolute	10	0.1	744.082702636719	604.023238341172	20	35.4925111562369	eAbsolute	10	0.1	744.082702636719	232.082601870168	20	27.2231674672571	eAbsolute	10	0.1	744.082702636719	410.025521850496
NADP	XIC	eTargetCompound	C21H28N7O17P3			ESI	5000		0		744.082702636719		+	1	11.094504	60	40			744.082702636719	136.061802800967	40	100	eAbsolute	10	0.1	744.082702636719	97.0283959238289	40	5.54583025139186	eAbsolute	10	0.1	744.082702636719	232.082635029661	40	3.358472081158	eAbsolute	10	0.1	744.082702636719	428.035756325561	40	2.37023123498466	eAbsolute	10	0.1	744.082702636719	312.048454852102
NADP	XIC	eTargetCompound	C21H28N7O17P3			ESI	5000		0		744.082702636719		+	1	11.065963	60	60			744.082702636719	136.061794858265	60	100	eAbsolute	10	0.1	744.082702636719	97.028397361431	60	6.8248545421711	eAbsolute	10	0.1	744.082702636719	176.994732145672	60	2.15147558274128	eAbsolute	10	0.1	744.082702636719	119.035192008427	60	1.31053870745074	eAbsolute	10	0.1	744.082702636719	137.04588059048
NADP	XIC	eTargetCompound	C21H28N7O17P3			ESI	5000		0		744.082702636719		+	1	11.089466	60	80			744.082702636719	136.061726167401	80	100	eAbsolute	10	0.1	744.082702636719	119.035175420833	80	9.42739487801687	eAbsolute	10	0.1	744.082702636719	137.045728707422	80	9.14377079115071	eAbsolute	10	0.1	744.082702636719	97.02843961051	80	7.8696099980602	eAbsolute	10	0.1	744.082702636719	98.984163900043
NADPH	XIC	eTargetCompound				ESI	5000		0		746.098388671875		+	1	11.329667	60	20			746.098388671875	302.042095962782	20	100	eAbsolute	10	0.1	746.098388671875	136.061723091266	20	49.8309827572038	eAbsolute	10	0.1	746.098388671875	150.05491624116	20	40.3470786675665	eAbsolute	10	0.1	746.098388671875	428.036366872954	20	37.5280046123507	eAbsolute	10	0.1	746.098388671875	729.070951346975
NADPH	XIC	eTargetCompound				ESI	5000		0		746.098388671875		+	1	11.342575	60	40			746.098388671875	136.061736200588	40	100	eAbsolute	10	0.1	746.098388671875	302.041906961689	40	61.7643368904482	eAbsolute	10	0.1	746.098388671875	108.044292083426	40	49.5393607409307	eAbsolute	10	0.1	746.098388671875	150.054917187385	40	37.2364448492868	eAbsolute	10	0.1	746.098388671875	320.052292215052
NADPH	XIC	eTargetCompound				ESI	5000		0		746.098388671875		+	1	11.293206	60	60			746.098388671875	136.061773563507	60	100	eAbsolute	10	0.1	746.098388671875	108.044303387618	60	75.5186793303396	eAbsolute	10	0.1	746.098388671875	97.0283841922915	60	24.9490713758296	eAbsolute	10	0.1	746.098388671875	150.054943818456	60	15.0745918846159	eAbsolute	10	0.1	746.098388671875	80.049489631859
NADPH	XIC	eTargetCompound				ESI	5000		0		746.098388671875		+	1	11.295881	60	80			746.098388671875	136.061720510546	80	100	eAbsolute	10	0.1	746.098388671875	108.044298662214	80	86.851674944817	eAbsolute	10	0.1	746.098388671875	80.049508227107	80	34.3253137136689	eAbsolute	10	0.1	746.098388671875	97.0283879379327	80	27.1232153375541	eAbsolute	10	0.1	746.098388671875	53.0388919214263
dTMP	XIC	eTargetCompound				ESI	5000		0		321.049285888672		-	1	8.6401891	60	48.33			321.049285888672	78.9590782352617	48.33	100	eAbsolute	10	0.1	321.049285888672	96.9696429237914	48.33	9.3080591312657	eAbsolute	10	0.1	321.049285888672	125.035688015909	48.33	5.71999342488357	eAbsolute	10	0.1	321.049285888672	195.006780586894	48.33	2.64655032064087	eAbsolute	10	0.1	321.049285888672	321.050315394866
GlcNAc-1P	XIC	eTargetCompound				ESI	5000		0		300.049011230469		-	1	9.89227	60	48.33			300.049011230469	78.9590958876324	48.33	100	eAbsolute	10	0.1	300.049011230469	300.050655855939	48.33	1.44389726492213	eAbsolute	10	0.1	300.049011230469	96.9697291680124	48.33	0.958384601926776	eAbsolute	10	0.1	300.049011230469	91.7029947611988	48.33	0.118421717193614	eAbsolute	10	0.1	300.049011230469	91.6969939737184
[truncated: 50 more columns]
