# Supplementary material for: Profiling metabolome of mouse embryonic cerebrospinal fluid following maternal immune activation
Source: J Biol Chem. 2024 Sep 7;300(10):107749. doi: 10.1016/j.jbc.2024.107749 (PMC11497393; doi:10.1016/j.jbc.2024.107749)
Supplement: Dataset S2 [file mmc3.csv]

TraceFinder Compound Database Export									Schema Version 1
									PEAK 1										PEAK 1 CONFIRMINGS
CompoundName	ExperimentType	Compound Type	ChemicalFormula	Category	CAS	Ionization	ResponseThreshold	Internal Standard	Internal Standard Concentration	PrecursorMass	ExtractedMass	Adduct	Polarity	ChargeState	RT	Window	CollisionEnergy	Lens	EnergyRamp	Confirm Precursor	Confirm Extracted	Confirm Energy	Target Ratio	Window Type	Ratio Window	Ion Coelution	Confirm Precursor	Confirm Extracted	Confirm Energy	Target Ratio	Window Type	Ratio Window	Ion Coelution	Confirm Precursor	Confirm Extracted	Confirm Energy	Target Ratio	Window Type	Ratio Window	Ion Coelution	Confirm Precursor	Confirm Extracted	Confirm Energy	Target Ratio	Window Type	Ratio Window	Ion Coelution	Confirm Precursor	Confirm Extracted
GLYCERATE	XIC	eTargetCompound				ESI	5000		0		105.019332885742		-	1	7.2995591	60	20			105.019332885742	105.019754588104	20	100	eAbsolute	10	0.1	105.019332885742	72.99337866071	20	51.2134305350843	eAbsolute	10	0.1	105.019332885742	75.0090661619295	20	46.7060895329941	eAbsolute	10	0.1	105.019332885742	59.0139681834748	20	26.9637008346107	eAbsolute	10	0.1	105.019332885742	91.7430719494998
GLYCERATE	XIC	eTargetCompound				ESI	5000		0		105.019332885742		-	1	7.3461967	60	40			105.019332885742	105.019712823074	40	100	eAbsolute	10	0.1	105.019332885742	72.9933648268195	40	53.7761818491587	eAbsolute	10	0.1	105.019332885742	75.0090068982074	40	45.7383657796315	eAbsolute	10	0.1	105.019332885742	59.0138674268557	40	29.6561482018001	eAbsolute	10	0.1	105.019332885742	91.742638242923
GLYCERATE	XIC	eTargetCompound				ESI	5000		0		105.019332885742		-	1	7.3180353	60	60			105.019332885742	72.9934586241971	60	100	eAbsolute	10	0.1	105.019332885742	105.019726770901	60	62.3421048115629	eAbsolute	10	0.1	105.019332885742	75.0091191714684	60	52.3072732311908	eAbsolute	10	0.1	105.019332885742	59.0139174578192	60	44.7404098520027	eAbsolute	10	0.1	105.019332885742	91.7428264150961
GLYCERATE	XIC	eTargetCompound				ESI	5000		0		105.019332885742		-	1	7.3277311	60	80			105.019332885742	72.993411930023	80	100	eAbsolute	10	0.1	105.019332885742	59.0138861395566	80	60.9581792926591	eAbsolute	10	0.1	105.019332885742	75.0089661579722	80	35.1250999932397	eAbsolute	10	0.1	105.019332885742	91.7485186512901	80	10.4570500092816	eAbsolute	10	0.1	105.019332885742	105.019886176302
GLYCERATE	XIC	eTargetCompound				ESI	5000		0		105.019332885742		-	1	7.6638678	60	20			105.019332885742	105.019273046552	20	100	eAbsolute	10	0.1	105.019332885742	72.9930548328941	20	54.6908428930675	eAbsolute	10	0.1	105.019332885742	75.0087012533108	20	36.0741866023958	eAbsolute	10	0.1	105.019332885742	59.0136951155923	20	27.0156447707102	eAbsolute	10	0.1	105.019332885742	91.7487209458562
GLYCERATE	XIC	eTargetCompound				ESI	5000		0		105.019332885742		-	1	7.6676381	60	40			105.019332885742	105.019294422329	40	100	eAbsolute	10	0.1	105.019332885742	72.9930317734058	40	54.3115089054171	eAbsolute	10	0.1	105.019332885742	75.0086823385747	40	33.0812866827809	eAbsolute	10	0.1	105.019332885742	59.0136567406396	40	25.6204810749613	eAbsolute	10	0.1	105.019332885742	91.7478095400618
GLYCERATE	XIC	eTargetCompound				ESI	5000		0		105.019332885742		-	1	7.687421	60	60			105.019332885742	72.9930303401684	60	100	eAbsolute	10	0.1	105.019332885742	105.019300107306	60	84.8826283915536	eAbsolute	10	0.1	105.019332885742	59.0136293966353	60	49.176218035606	eAbsolute	10	0.1	105.019332885742	75.00868736977	60	47.9921956276409	eAbsolute	10	0.1	105.019332885742	91.7426529558542
GLYCERATE	XIC	eTargetCompound				ESI	5000		0		105.019332885742		-	1	7.6920731	60	80			105.019332885742	72.9930776608238	80	100	eAbsolute	10	0.1	105.019332885742	59.0136790696071	80	48.1640218950085	eAbsolute	10	0.1	105.019332885742	75.008795873769	80	25.4413666489963	eAbsolute	10	0.1	105.019332885742	105.019411572825	80	21.1293010148252	eAbsolute	10	0.1	105.019332885742	91.7427640391118
5-METHYLCYTOSINE	XIC	eTargetCompound				ESI	5000		0		124.051635742188		-	1	4.607444	60	20			124.051635742188	81.0462088679571	20	100	eAbsolute	10	0.1	124.051635742188	124.052296253385	20	54.5945877582667	eAbsolute	10	0.1	124.051635742188	123.902587024181	20	33.5925026021873	eAbsolute	10	0.1	124.051635742188	65.1854778800916	20	1.22764565055531	eAbsolute	10	0.1	124.051635742188	104.128015670408
5-METHYLCYTOSINE	XIC	eTargetCompound				ESI	5000		0		124.051635742188		-	1	4.6540889	60	40			124.051635742188	81.0461716446067	40	100	eAbsolute	10	0.1	124.051635742188	124.052028075882	40	56.2541358493116	eAbsolute	10	0.1	124.051635742188	123.902588116402	40	28.9263214149875	eAbsolute	10	0.1	124.051635742188	91.74455315661	40	1.30869769356669	eAbsolute	10	0.1	124.051635742188	134.021238209659
5-METHYLCYTOSINE	XIC	eTargetCompound				ESI	5000		0		124.051635742188		-	1	4.5889368	60	60			124.051635742188	81.0462395737624	60	100	eAbsolute	10	0.1	124.051635742188	123.902765637503	60	6.93692362843311	eAbsolute	10	0.1	124.051635742188	124.05210231948	60	4.51874163379661	eAbsolute	10	0.1	124.051635742188	91.7425801469014	60	2.8249507485929	eAbsolute	10	0.1	124.051635742188	91.7475045914723
5-METHYLCYTOSINE	XIC	eTargetCompound				ESI	5000		0		124.051635742188		-	1	4.6725653	60	80			124.051635742188	81.046152989583	80	100	eAbsolute	10	0.1	124.051635742188	107.123487356807	80	3.78520388372421	eAbsolute	10	0.1	124.051635742188	72.741493226784	80	3.52765683478453	eAbsolute	10	0.1	124.051635742188	91.7484241181761	80	3.45291622020109	eAbsolute	10	0.1	124.051635742188	80.3179414164434
5-METHYLCYTOSINE	XIC	eTargetCompound				ESI	5000		0		126.066192626953		+	1	4.5767594	60	20			126.066192626953	126.065667172226	20	100	eAbsolute	10	0.1	126.066192626953	109.039198135276	20	3.59842883791614	eAbsolute	10	0.1	126.066192626953	83.0600228553413	20	1.96115199493717	eAbsolute	10	0.1	126.066192626953	108.055261252608	20	1.39116848437426	eAbsolute	10	0.1	126.066192626953	56.0494325215645
5-METHYLCYTOSINE	XIC	eTargetCompound				ESI	5000		0		126.066192626953		+	1	4.5855566	60	40			126.066192626953	126.065681068103	40	100	eAbsolute	10	0.1	126.066192626953	109.039222052115	40	3.71633772352548	eAbsolute	10	0.1	126.066192626953	83.0599772751944	40	2.07748405154779	eAbsolute	10	0.1	126.066192626953	108.055232698642	40	1.51564606156424	eAbsolute	10	0.1	126.066192626953	56.0494362829911
5-METHYLCYTOSINE	XIC	eTargetCompound				ESI	5000		0		126.066192626953		+	1	4.5952358	60	60			126.066192626953	126.065656843768	60	100	eAbsolute	10	0.1	126.066192626953	109.039215601359	60	23.2281645411975	eAbsolute	10	0.1	126.066192626953	83.0599790858726	60	13.3425677044186	eAbsolute	10	0.1	126.066192626953	108.055155713567	60	10.4190873114083	eAbsolute	10	0.1	126.066192626953	81.0443627880913
5-METHYLCYTOSINE	XIC	eTargetCompound				ESI	5000		0		126.066192626953		+	1	4.6049312	60	80			126.066192626953	126.065591622172	80	100	eAbsolute	10	0.1	126.066192626953	109.039209873849	80	90.4240860182515	eAbsolute	10	0.1	126.066192626953	83.0600203972454	80	51.0934077747763	eAbsolute	10	0.1	126.066192626953	108.055104805941	80	36.4524800050386	eAbsolute	10	0.1	126.066192626953	81.0444421370173
5-METHYLCYTOSINE	XIC	eTargetCompound				ESI	5000		0		124.051643371582		-	1	4.9492932	60	20			124.051643371582	81.0458171880885	20	100	eAbsolute	10	0.1	124.051643371582	124.051663832875	20	64.968790563275	eAbsolute	10	0.1	124.051643371582	123.901989647809	20	13.1111482564183	eAbsolute	10	0.1	124.051643371582	124.042605020167	20	1.02783039782954	eAbsolute	10	0.1	124.051643371582	56.6421423216701
5-METHYLCYTOSINE	XIC	eTargetCompound				ESI	5000		0		124.051643371582		-	1	4.9404959	60	40			124.051643371582	81.0457765451316	40	100	eAbsolute	10	0.1	124.051643371582	124.05157884612	40	66.4148810600157	eAbsolute	10	0.1	124.051643371582	123.902010501193	40	12.222461193194	eAbsolute	10	0.1	124.051643371582	124.042997789051	40	0.836634020708264	eAbsolute	10	0.1	124.051643371582	85.1441720096158
5-METHYLCYTOSINE	XIC	eTargetCompound				ESI	5000		0		124.051643371582		-	1	4.9568334	60	60			124.051643371582	81.0457938742183	60	100	eAbsolute	10	0.1	124.051643371582	124.051608093523	60	14.2720670837552	eAbsolute	10	0.1	124.051643371582	123.902110863593	60	2.12529661208839	eAbsolute	10	0.1	124.051643371582	63.5221479879454	60	0.247904043494502	eAbsolute	10	0.1	124.051643371582	123.184483123264
5-METHYLCYTOSINE	XIC	eTargetCompound				ESI	5000		0		124.051643371582		-	1	4.9279286	60	80			124.051643371582	81.0458005990553	80	100	eAbsolute	10	0.1	124.051643371582	142.084765071335	80	0.561356352443857	eAbsolute	10	0.1	124.051643371582	92.3927499786832	80	0.499543686743286	eAbsolute	10	0.1	124.051643371582	116.557610701811	80	0.377850736421056	eAbsolute	10	0.1	124.051643371582	103.906613871831
5-METHYLCYTOSINE	XIC	eTargetCompound				ESI	5000		0		126.066192626953		+	1	4.9338617	60	20			126.066192626953	126.066641250605	20	100	eAbsolute	10	0.1	126.066192626953	109.040122342783	20	3.08075897435105	eAbsolute	10	0.1	126.066192626953	83.0607458245266	20	1.7604109211833	eAbsolute	10	0.1	126.066192626953	108.056095457147	20	1.31350198436525	eAbsolute	10	0.1	126.066192626953	56.0499004663802
5-METHYLCYTOSINE	XIC	eTargetCompound				ESI	5000		0		126.066192626953		+	1	4.9451723	60	40			126.066192626953	126.066699354116	40	100	eAbsolute	10	0.1	126.066192626953	109.040151617115	40	3.0314243438999	eAbsolute	10	0.1	126.066192626953	83.0607254403089	40	1.77589300805035	eAbsolute	10	0.1	126.066192626953	108.056122332283	40	1.30100953114041	eAbsolute	10	0.1	126.066192626953	56.0499344806661
5-METHYLCYTOSINE	XIC	eTargetCompound				ESI	5000		0		126.066192626953		+	1	4.9313483	60	60			126.066192626953	126.066709626378	60	100	eAbsolute	10	0.1	126.066192626953	109.040158336027	60	20.1475536114802	eAbsolute	10	0.1	126.066192626953	83.0607359150489	60	11.8009942058677	eAbsolute	10	0.1	126.066192626953	108.05610866517	60	9.47960608853242	eAbsolute	10	0.1	126.066192626953	81.0451199320343
5-METHYLCYTOSINE	XIC	eTargetCompound				ESI	5000		0		126.066192626953		+	1	4.9426587	60	80			126.066192626953	126.066785800253	80	100	eAbsolute	10	0.1	126.066192626953	109.04007733057	80	86.4681207300724	eAbsolute	10	0.1	126.066192626953	83.0607503810843	80	48.6283786131421	eAbsolute	10	0.1	126.066192626953	108.056064846527	80	34.5745474208557	eAbsolute	10	0.1	126.066192626953	81.0451054463776
N,N,N-TRIMETHYLLYSINE	XIC	eTargetCompound				ESI	5000		0		189.159759521484		+	1	12.091187	60	20			189.159759521484	189.158921445395	20	100	eAbsolute	10	0.1	189.159759521484	130.085661094064	20	74.969706531796	eAbsolute	10	0.1	189.159759521484	60.0807151436597	20	33.3236271950856	eAbsolute	10	0.1	189.159759521484	84.0804582761129	20	30.5650717724231	eAbsolute	10	0.1	189.159759521484	144.137627458378
N,N,N-TRIMETHYLLYSINE	XIC	eTargetCompound				ESI	5000		0		189.159759521484		+	1	12.111863	60	40			189.159759521484	84.0804491328962	40	100	eAbsolute	10	0.1	189.159759521484	130.085675346029	40	66.7303611209243	eAbsolute	10	0.1	189.159759521484	60.0807162529611	40	32.4954452141468	eAbsolute	10	0.1	189.159759521484	189.15884475442	40	17.4658047301852	eAbsolute	10	0.1	189.159759521484	144.137671838079
N,N,N-TRIMETHYLLYSINE	XIC	eTargetCompound				ESI	5000		0		189.159759521484		+	1	12.179695	60	60			189.159759521484	84.0804494107599	60	100	eAbsolute	10	0.1	189.159759521484	60.0807289933939	60	12.0207594850716	eAbsolute	10	0.1	189.159759521484	130.08563311867	60	7.03913705511016	eAbsolute	10	0.1	189.159759521484	67.0540748552206	60	3.59556252576897	eAbsolute	10	0.1	189.159759521484	144.137606752205
N,N,N-TRIMETHYLLYSINE	XIC	eTargetCompound				ESI	5000		0		189.159759521484		+	1	12.151508	60	80			189.159759521484	84.0804538881772	80	100	eAbsolute	10	0.1	189.159759521484	60.0807175943763	80	11.9054160984945	eAbsolute	10	0.1	189.159759521484	67.0540679632623	80	10.538611109529	eAbsolute	10	0.1	189.159759521484	56.049498345259	80	7.65288843866789	eAbsolute	10	0.1	189.159759521484	85.0644454245035
N,N,N-TRIMETHYLLYSINE	XIC	eTargetCompound				ESI	5000		0		187.145202636719		-	1	12.156228	60	20			187.145202636719	187.146149983937	20	100	eAbsolute	10	0.1	187.145202636719	188.149297538436	20	0.668557739123924	eAbsolute	10	0.1	187.145202636719	91.7485004909758	20	0.240006818539322	eAbsolute	10	0.1	187.145202636719	187.098832380867	20	0.202626734635321	eAbsolute	10	0.1	187.145202636719	125.097812554572
N,N,N-TRIMETHYLLYSINE	XIC	eTargetCompound				ESI	5000		0		187.145202636719		-	1	12.230446	60	40			187.145202636719	187.146024470687	40	100	eAbsolute	10	0.1	187.145202636719	100.797899493547	40	0.467790313304551	eAbsolute	10	0.1	187.145202636719	91.1343911790057	40	0.412979349851421	eAbsolute	10	0.1	187.145202636719	51.8853601391349	40	0.402212373004435	eAbsolute	10	0.1	187.145202636719	187.131882366246
N,N,N-TRIMETHYLLYSINE	XIC	eTargetCompound				ESI	5000		0		187.145202636719		-	1	12.147658	60	60			187.145202636719	187.146208134176	60	100	eAbsolute	10	0.1	187.145202636719	91.7488366856758	60	23.001586734043	eAbsolute	10	0.1	187.145202636719	69.5228287643968	60	21.0721149242439	eAbsolute	10	0.1	187.145202636719	55.3399692789863	60	16.6547501217547	eAbsolute	10	0.1	187.145202636719	112.104822912987
URIDINE DIPHOSPHATE GLUCOSE	XIC	eTargetCompound				ESI	5000		0		565.047729492188		-	1	10.959624	60	20			565.047729492188	323.030249651957	20	100	eAbsolute	10	0.1	565.047729492188	565.050308842087	20	19.7428856857061	eAbsolute	10	0.1	565.047729492188	241.012840066011	20	8.74761811714432	eAbsolute	10	0.1	565.047729492188	384.986390823749	20	6.89855463344818	eAbsolute	10	0.1	565.047729492188	78.9593917127712
URIDINE DIPHOSPHATE GLUCOSE	XIC	eTargetCompound				ESI	5000		0		565.047729492188		-	1	11.002666	60	40			565.047729492188	78.9593796768095	40	100	eAbsolute	10	0.1	565.047729492188	96.9700208192414	40	57.1588490382442	eAbsolute	10	0.1	565.047729492188	158.926234580183	40	20.5008146497952	eAbsolute	10	0.1	565.047729492188	241.012803340746	40	12.0548938574256	eAbsolute	10	0.1	565.047729492188	111.020476276763
URIDINE DIPHOSPHATE GLUCOSE	XIC	eTargetCompound				ESI	5000		0		565.047729492188		-	1	11.045731	60	60			565.047729492188	78.9593534321276	60	100	eAbsolute	10	0.1	565.047729492188	96.9699880868015	60	29.4701294605387	eAbsolute	10	0.1	565.047729492188	158.926222366305	60	12.8906566916066	eAbsolute	10	0.1	565.047729492188	111.020459275255	60	7.21689753638455	eAbsolute	10	0.1	565.047729492188	120.970084646793
URIDINE DIPHOSPHATE GLUCOSE	XIC	eTargetCompound				ESI	5000		0		565.047729492188		-	1	10.977375	60	80			565.047729492188	78.9593753650657	80	100	eAbsolute	10	0.1	565.047729492188	96.9699805440064	80	11.8580935567339	eAbsolute	10	0.1	565.047729492188	158.926165409329	80	3.69079167324497	eAbsolute	10	0.1	565.047729492188	111.02044756993	80	2.20861598537023	eAbsolute	10	0.1	565.047729492188	120.970047895829
URIDINE DIPHOSPHATE GLUCOSE	XIC	eTargetCompound				ESI	5000		0		565.047729492188		-	1	11.165377	60	20			565.047729492188	323.028500580494	20	100	eAbsolute	10	0.1	565.047729492188	565.049071732454	20	36.3901845002638	eAbsolute	10	0.1	565.047729492188	241.012003284432	20	8.62587225501269	eAbsolute	10	0.1	565.047729492188	384.984206217165	20	6.15413728741537	eAbsolute	10	0.1	565.047729492188	320.978474660054
URIDINE DIPHOSPHATE GLUCOSE	XIC	eTargetCompound				ESI	5000		0		565.047729492188		-	1	11.173849	60	40			565.047729492188	78.9590540002233	40	100	eAbsolute	10	0.1	565.047729492188	96.9695884351081	40	55.9882807589412	eAbsolute	10	0.1	565.047729492188	158.925374648994	40	20.5292069601403	eAbsolute	10	0.1	565.047729492188	241.012144288384	40	15.2129763331113	eAbsolute	10	0.1	565.047729492188	323.028880003563
URIDINE DIPHOSPHATE GLUCOSE	XIC	eTargetCompound				ESI	5000		0		565.047729492188		-	1	11.181412	60	60			565.047729492188	78.9590247687107	60	100	eAbsolute	10	0.1	565.047729492188	96.9695975357928	60	25.4183389945365	eAbsolute	10	0.1	565.047729492188	158.925325123559	60	11.209141231538	eAbsolute	10	0.1	565.047729492188	111.019908136282	60	6.77283779587352	eAbsolute	10	0.1	565.047729492188	120.969743413671
URIDINE DIPHOSPHATE GLUCOSE	XIC	eTargetCompound				ESI	5000		0		565.047729492188		-	1	11.156921	60	80			565.047729492188	78.9589628729182	80	100	eAbsolute	10	0.1	565.047729492188	96.9694320878443	80	11.7118514664111	eAbsolute	10	0.1	565.047729492188	158.925580291484	80	3.87265534906774	eAbsolute	10	0.1	565.047729492188	111.019984071129	80	1.93691320000127	eAbsolute	10	0.1	565.047729492188	120.969645146374
RIBOFLAVIN	XIC	eTargetCompound				ESI	5000		0		377.145568847656		+	1	3.2179831	60	20			377.145568847656	377.143292351377	20	100	eAbsolute	10	0.1	377.145568847656	243.086369684105	20	12.2568103076348	eAbsolute	10	0.1	377.145568847656	378.146168502775	20	3.01619838122644	eAbsolute	10	0.1	377.145568847656	359.132517915869	20	1.40634670547748	eAbsolute	10	0.1	377.145568847656	99.0434211904513
RIBOFLAVIN	XIC	eTargetCompound				ESI	5000		0		377.145568847656		+	1	3.2903455	60	40			377.145568847656	243.086316746064	40	100	eAbsolute	10	0.1	377.145568847656	69.0332436107562	40	13.0561152979385	eAbsolute	10	0.1	377.145568847656	172.085901229252	40	11.5576757629246	eAbsolute	10	0.1	377.145568847656	216.075750764768	40	8.38491522338237	eAbsolute	10	0.1	377.145568847656	57.0334721958709
RIBOFLAVIN	XIC	eTargetCompound				ESI	5000		0		377.145568847656		+	1	3.3298018	60	60			377.145568847656	172.086155310882	60	100	eAbsolute	10	0.1	377.145568847656	216.075547466134	60	54.8981072287108	eAbsolute	10	0.1	377.145568847656	243.086197198935	60	30.1215626103435	eAbsolute	10	0.1	377.145568847656	69.0332690844197	60	26.658249879826	eAbsolute	10	0.1	377.145568847656	198.065166407983
RIBOFLAVIN	XIC	eTargetCompound				ESI	5000		0		377.145568847656		+	1	3.3063141	60	80			377.145568847656	172.086130751334	80	100	eAbsolute	10	0.1	377.145568847656	145.07534925368	80	60.2637135500185	eAbsolute	10	0.1	377.145568847656	170.070426200517	80	45.3206259630674	eAbsolute	10	0.1	377.145568847656	198.065285947329	80	41.6475052311923	eAbsolute	10	0.1	377.145568847656	69.0332259298675
RIBOFLAVIN	XIC	eTargetCompound				ESI	5000		0		377.145568847656		+	1	3.5921429	60	20			377.145568847656	377.1461171346	20	100	eAbsolute	10	0.1	377.145568847656	243.088528228732	20	9.76402038668465	eAbsolute	10	0.1	377.145568847656	376.827575517785	20	0.822406289576434	eAbsolute	10	0.1	377.145568847656	257.104006488265	20	0.74875090001041	eAbsolute	10	0.1	377.145568847656	91.7404503673505
RIBOFLAVIN	XIC	eTargetCompound				ESI	5000		0		377.145568847656		+	1	3.6185637	60	40			377.145568847656	243.088172470428	40	100	eAbsolute	10	0.1	377.145568847656	69.0338193656068	40	10.5486764716566	eAbsolute	10	0.1	377.145568847656	172.08771203117	40	7.56868757738031	eAbsolute	10	0.1	377.145568847656	57.0339547302132	40	6.33806523725053	eAbsolute	10	0.1	377.145568847656	377.145911266392
RIBOFLAVIN	XIC	eTargetCompound				ESI	5000		0		377.145568847656		+	1	3.5946563	60	60			377.145568847656	172.087648457209	60	100	eAbsolute	10	0.1	377.145568847656	216.07746197674	60	51.6701895497823	eAbsolute	10	0.1	377.145568847656	243.088349926137	60	33.0509319268214	eAbsolute	10	0.1	377.145568847656	69.0337735648447	60	25.1661062210162	eAbsolute	10	0.1	377.145568847656	198.067078274679
RIBOFLAVIN	XIC	eTargetCompound				ESI	5000		0		377.145568847656		+	1	3.575788	60	80			377.145568847656	172.087655946683	80	100	eAbsolute	10	0.1	377.145568847656	145.076723391926	80	55.1338107983495	eAbsolute	10	0.1	377.145568847656	198.067145766458	80	49.1898819839655	eAbsolute	10	0.1	377.145568847656	170.072072384312	80	41.8169705796281	eAbsolute	10	0.1	377.145568847656	69.0338337228696
O-PHOSPHOETHANOLAMINE	XIC	eTargetCompound				ESI	5000		0		140.011810302734		-	1	10.29101	60	20			140.011810302734	78.9594273591542	20	100	eAbsolute	10	0.1	140.011810302734	91.7483351436911	20	3.94123119458543	eAbsolute	10	0.1	140.011810302734	91.7429209943806	20	2.29221560423022	eAbsolute	10	0.1	140.011810302734	140.011150012764	20	1.91074892974881	eAbsolute	10	0.1	140.011810302734	139.999708217812
O-PHOSPHOETHANOLAMINE	XIC	eTargetCompound				ESI	5000		0		140.011810302734		-	1	10.372367	60	40			140.011810302734	78.9593920963623	40	100	eAbsolute	10	0.1	140.011810302734	91.7423288282042	40	4.38839266413218	eAbsolute	10	0.1	140.011810302734	140.011831775726	40	3.20543294839072	eAbsolute	10	0.1	140.011810302734	77.9460819555515	40	1.52743854540505	eAbsolute	10	0.1	140.011810302734	91.7488709128486
O-PHOSPHOETHANOLAMINE	XIC	eTargetCompound				ESI	5000		0		140.011810302734		-	1	10.351506	60	60			140.011810302734	78.9593601356742	60	100	eAbsolute	10	0.1	140.011810302734	91.7427022615915	60	4.12982926167713	eAbsolute	10	0.1	140.011810302734	101.41165033309	60	1.63187278278328	eAbsolute	10	0.1	140.011810302734	85.7712546157931	60	1.24777913369788	eAbsolute	10	0.1	140.011810302734	91.7485184813504
O-PHOSPHOETHANOLAMINE	XIC	eTargetCompound				ESI	5000		0		140.011810302734		-	1	10.331606	60	80			140.011810302734	78.9593234617158	80	100	eAbsolute	10	0.1	140.011810302734	91.7484968519063	80	2.80991373772453	eAbsolute	10	0.1	140.011810302734	91.7423099817082	80	2.29428936478499	eAbsolute	10	0.1	140.011810302734	106.511008890361	80	1.08947835114592	eAbsolute	10	0.1	140.011810302734	122.711752430896
SORBOSE	XIC	eTargetCompound				ESI	5000		0		179.056106567383		-	1	8.39	60	20			179.056106567383	59.0137742351675	20	100	eAbsolute	10	0.1	179.056106567383	89.0245527228506	20	84.4775347793313	eAbsolute	10	0.1	179.056106567383	71.0139203769996	20	78.5345968172703	eAbsolute	10	0.1	179.056106567383	113.024590107426	20	10.8034787364213	eAbsolute	10	0.1	179.056106567383	85.0295809528141
SORBOSE	XIC	eTargetCompound				ESI	5000		0		179.056106567383		-	1	8.37	60	40			179.056106567383	59.0137748148084	40	100	eAbsolute	10	0.1	179.056106567383	71.0139256218254	40	79.6136435415382	eAbsolute	10	0.1	179.056106567383	89.0245588927375	40	28.1391638368929	eAbsolute	10	0.1	179.056106567383	85.0296120099972	40	5.01309984862155	eAbsolute	10	0.1	179.056106567383	113.024392088206
SORBOSE	XIC	eTargetCompound				ESI	5000		0		179.056106567383		-	1	8.36	60	60			179.056106567383	59.0137688549655	60	100	eAbsolute	10	0.1	179.056106567383	71.013985332877	60	81.9997861843877	eAbsolute	10	0.1	179.056106567383	85.0296858574465	60	1.52385620565541	eAbsolute	10	0.1	179.056106567383	89.0246157746774	60	1.12882235650367	eAbsolute	10	0.1	179.056106567383	58.0058981949533
SORBOSE	XIC	eTargetCompound				ESI	5000		0		179.056106567383		-	1	8.4	60	80			179.056106567383	59.0137480009193	80	100	eAbsolute	10	0.1	179.056106567383	71.0139219616985	80	76.6395448790765	eAbsolute	10	0.1	179.056106567383	58.0060148366553	80	0.936955082569351	eAbsolute	10	0.1	179.056106567383	72.9932162697501	80	0.857662870573158	eAbsolute	10	0.1	179.056106567383	199.031422310327
XYLITOL	XIC	eTargetCompound				ESI	5000		0		151.061096191406		-	1	7.2657181	60	20			151.061096191406	89.0246191859945	20	100	eAbsolute	10	0.1	151.061096191406	59.0137779563467	20	88.2597512253343	eAbsolute	10	0.1	151.061096191406	151.061381166291	20	83.0172099277481	eAbsolute	10	0.1	151.061096191406	71.0139821900181	20	75.9966816845198	eAbsolute	10	0.1	151.061096191406	101.02456318429
XYLITOL	XIC	eTargetCompound				ESI	5000		0		151.06120300293		-	1	7.3197577	60	40			151.06120300293	59.0137901621908	40	100	eAbsolute	10	0.1	151.06120300293	71.0139760407814	40	75.988914624075	eAbsolute	10	0.1	151.06120300293	89.0245551688299	40	75.7792793932942	eAbsolute	10	0.1	151.06120300293	101.024586577502	40	33.8818670773355	eAbsolute	10	0.1	151.06120300293	151.061339782405
XYLITOL	XIC	eTargetCompound				ESI	5000		0		151.06120300293		-	1	7.3436357	60	60			151.06120300293	59.0137997684509	60	100	eAbsolute	10	0.1	151.06120300293	71.0139442811697	60	74.167004986347	eAbsolute	10	0.1	151.06120300293	89.024598039542	60	19.5017866701138	eAbsolute	10	0.1	151.06120300293	73.0295876309059	60	13.1828690967637	eAbsolute	10	0.1	151.06120300293	101.024546360209
RIBITOL	XIC	eTargetCompound				ESI	5000		0		151.061096191406		-	1	7.2204689	60	20			151.061096191406	89.0245540766663	20	100	eAbsolute	10	0.1	151.061096191406	101.024552553771	20	99.4302972626189	eAbsolute	10	0.1	151.061096191406	71.0139704620604	20	87.3767913572496	eAbsolute	10	0.1	151.061096191406	59.0137627789553	20	56.6549056740252	eAbsolute	10	0.1	151.061096191406	151.061327699137
RIBITOL	XIC	eTargetCompound				ESI	5000		0		151.06120300293		-	1	7.2066446	60	40			151.06120300293	71.013962941618	40	100	eAbsolute	10	0.1	151.06120300293	89.0245129674274	40	77.2709697034373	eAbsolute	10	0.1	151.06120300293	101.024558490785	40	76.2763161360819	eAbsolute	10	0.1	151.06120300293	59.0137626613678	40	66.2351550634059	eAbsolute	10	0.1	151.06120300293	83.0140022507046
RIBITOL	XIC	eTargetCompound				ESI	5000		0		151.06120300293		-	1	7.2079011	60	60			151.06120300293	71.0139844304066	60	100	eAbsolute	10	0.1	151.06120300293	59.0137836489412	60	59.8869959121907	eAbsolute	10	0.1	151.06120300293	101.024583057668	60	19.6844825017131	eAbsolute	10	0.1	151.06120300293	89.0245378105013	60	17.9950573127717	eAbsolute	10	0.1	151.06120300293	55.0188228937321
MYOINOSITOL	XIC	eTargetCompound				ESI	5000		0		179.056106567383		-	1	10.502286	60	20			179.056106567383	179.056138553561	20	100	eAbsolute	10	0.1	179.056106567383	161.045715613589	20	73.3523386780637	eAbsolute	10	0.1	179.056106567383	87.0088984392532	20	62.5981645379174	eAbsolute	10	0.1	179.056106567383	117.019525236989	20	18.6579825603738	eAbsolute	10	0.1	179.056106567383	99.0089575515387
MYOINOSITOL	XIC	eTargetCompound				ESI	5000		0		179.056106567383		-	1	10.573919	60	40			179.056106567383	87.0088804089409	40	100	eAbsolute	10	0.1	179.056106567383	161.045665066052	40	44.3145459536528	eAbsolute	10	0.1	179.056106567383	179.056215327016	40	28.3781259470622	eAbsolute	10	0.1	179.056106567383	99.0089162925967	40	26.256353274634	eAbsolute	10	0.1	179.056106567383	85.0296072948763
MYOINOSITOL	XIC	eTargetCompound				ESI	5000		0		179.056106567383		-	1	10.575176	60	60			179.056106567383	87.0088426527722	60	100	eAbsolute	10	0.1	179.056106567383	71.0139582822349	60	43.7501373622533	eAbsolute	10	0.1	179.056106567383	59.0137628279968	60	32.2814731511972	eAbsolute	10	0.1	179.056106567383	99.0089204584263	60	30.8627249944239	eAbsolute	10	0.1	179.056106567383	85.0296212790991
MYOINOSITOL	XIC	eTargetCompound				ESI	5000		0		179.056106567383		-	1	10.571406	60	80			179.056106567383	87.0088812537583	80	100	eAbsolute	10	0.1	179.056106567383	71.0139686057921	80	58.4443781341065	eAbsolute	10	0.1	179.056106567383	59.0137727201627	80	48.1621377141504	eAbsolute	10	0.1	179.056106567383	99.0089638437466	80	22.292639131174	eAbsolute	10	0.1	179.056106567383	85.0296348152253
MANNOSE	XIC	eTargetCompound				ESI	5000		0		179.056106567383		-	1	8.2201229	60	20			179.056106567383	59.0137582068018	20	100	eAbsolute	10	0.1	179.056106567383	89.024574915996	20	50.6081859208591	eAbsolute	10	0.1	179.056106567383	71.0139672066589	20	31.5877317438201	eAbsolute	10	0.1	179.056106567383	101.024542351103	20	28.0965574650284	eAbsolute	10	0.1	179.056106567383	119.035098062073
MANNOSE	XIC	eTargetCompound				ESI	5000		0		179.056106567383		-	1	8.2314335	60	40			179.056106567383	59.0137527759278	40	100	eAbsolute	10	0.1	179.056106567383	71.013969346975	40	26.7420946808038	eAbsolute	10	0.1	179.056106567383	89.0245485429261	40	19.2522817751191	eAbsolute	10	0.1	179.056106567383	101.024554929305	40	9.91867397494409	eAbsolute	10	0.1	179.056106567383	119.034985545711
MANNOSE	XIC	eTargetCompound				ESI	5000		0		179.056106567383		-	1	8.1924746	60	60			179.056106567383	59.0137556978931	60	100	eAbsolute	10	0.1	179.056106567383	71.0139706267752	60	23.8172301494807	eAbsolute	10	0.1	179.056106567383	89.0245549012256	60	2.58034844743433	eAbsolute	10	0.1	179.056106567383	85.0295525092942	60	1.97596069569266	eAbsolute	10	0.1	179.056106567383	118.980654087892
MANNOSE	XIC	eTargetCompound				ESI	5000		0		179.056106567383		-	1	8.2389744	60	80			179.056106567383	59.0137668538277	80	100	eAbsolute	10	0.1	179.056106567383	71.0139624376483	80	19.3876021633973	eAbsolute	10	0.1	179.056106567383	72.9931645933799	80	2.91585729564322	eAbsolute	10	0.1	179.056106567383	58.0058669721032	80	1.69054653089533	eAbsolute	10	0.1	179.056106567383	118.980684644866
XYLOSE	XIC	eTargetCompound				ESI	5000		0		149.045547485352		-	1	7.4923956	60	40			149.045547485352	76.9700944240849	40	100	eAbsolute	10	0.1	149.045547485352	59.0136911630993	40	30.0369451398505	eAbsolute	10	0.1	149.045547485352	94.9807178563509	40	26.976276476218	eAbsolute	10	0.1	149.045547485352	121.165913920583	40	0.973127477420815	eAbsolute	10	0.1	149.045547485352	65.4718760945951
XYLOSE	XIC	eTargetCompound				ESI	5000		0		149.045547485352		-	1	7.2699528	60	20			149.045547485352	76.970136610241	20	100	eAbsolute	10	0.1	149.045547485352	59.0137076173272	20	31.5010588926038	eAbsolute	10	0.1	149.045547485352	94.9807472495104	20	24.8922487721991	eAbsolute	10	0.1	149.045547485352	71.0139543041981	20	4.79180170533266	eAbsolute	10	0.1	149.045547485352	149.096226166837
XYLOSE	XIC	eTargetCompound				ESI	5000		0		149.045547485352		-	1	7.3868293	60	40			149.045547485352	76.970099651283	40	100	eAbsolute	10	0.1	149.045547485352	59.0136871953423	40	25.5426793005963	eAbsolute	10	0.1	149.045547485352	94.9807125827471	40	23.8560014912687	eAbsolute	10	0.1	149.045547485352	150.00219834145	40	0.855216577136848	eAbsolute	10	0.1	149.045547485352	121.165913924763
XYLOSE	XIC	eTargetCompound				ESI	5000		0		149.045547485352		-	1	7.6595419	60	60			149.045547485352	76.9700729032834	60	100	eAbsolute	10	0.1	149.045547485352	94.980690307033	60	16.8201512211657	eAbsolute	10	0.1	149.045547485352	59.0136831433956	60	10.6839754183358	eAbsolute	10	0.1	149.045547485352	75.7418518118504	60	0.946489686522498	eAbsolute	10	0.1	149.045547485352	100.907772229654
XYLOSE	XIC	eTargetCompound				ESI	5000		0		149.045547485352		-	1	7.5803671	60	80			149.045547485352	76.9700860818366	80	100	eAbsolute	10	0.1	149.045547485352	94.980705650436	80	6.53871841585148	eAbsolute	10	0.1	149.045547485352	59.013689501675	80	3.11403213589561	eAbsolute	10	0.1	149.045547485352	118.016673384342	80	0.818653861467895	eAbsolute	10	0.1	149.045547485352	131.127841942512
SUCROSE	XIC	eTargetCompound				ESI	5000		0		341.10888671875		-	1	9.2965319	60	20			341.10888671875	89.0245559723356	20	100	eAbsolute	10	0.1	341.10888671875	341.109303706045	20	72.5564924650562	eAbsolute	10	0.1	341.10888671875	179.056195203967	20	69.9978532782329	eAbsolute	10	0.1	341.10888671875	119.034959056026	20	44.2649401692208	eAbsolute	10	0.1	341.10888671875	91.7479150303221
SUCROSE	XIC	eTargetCompound				ESI	5000		0		341.10888671875		-	1	9.2776574	60	40			341.10888671875	89.0245515754337	40	100	eAbsolute	10	0.1	341.10888671875	59.0136567409668	40	87.5550865734004	eAbsolute	10	0.1	341.10888671875	71.0138545314395	40	47.4454049514309	eAbsolute	10	0.1	341.10888671875	101.024583259957	40	20.949777874754	eAbsolute	10	0.1	341.10888671875	113.024433849313
SUCROSE	XIC	eTargetCompound				ESI	5000		0		341.10888671875		-	1	9.309111	60	60			341.10888671875	59.0137005978633	60	100	eAbsolute	10	0.1	341.10888671875	71.0138899583101	60	36.7184387301889	eAbsolute	10	0.1	341.10888671875	91.7421564465906	60	7.02570119947567	eAbsolute	10	0.1	341.10888671875	89.0246163595313	60	5.83757379350258	eAbsolute	10	0.1	341.10888671875	91.7482874801553
SUCROSE	XIC	eTargetCompound				ESI	5000		0		341.10888671875		-	1	9.3154063	60	80			341.10888671875	59.0137019752027	80	100	eAbsolute	10	0.1	341.10888671875	71.0138642894961	80	24.9414214635678	eAbsolute	10	0.1	341.10888671875	91.7420955710221	80	5.15735381319802	eAbsolute	10	0.1	341.10888671875	91.748279651206	80	4.85431988910704	eAbsolute	10	0.1	341.10888671875	142.08750155561
MANNITOL	XIC	eTargetCompound				ESI	5000		0		181.071762084961		-	1	8.3055064	60	20			181.071762084961	181.07198765613	20	100	eAbsolute	10	0.1	181.071762084961	89.0245167668932	20	72.9693985726194	eAbsolute	10	0.1	181.071762084961	101.024503780398	20	72.0955409100827	eAbsolute	10	0.1	181.071762084961	59.0137247360293	20	42.4800465045444	eAbsolute	10	0.1	181.071762084961	71.0139025340552
MANNITOL	XIC	eTargetCompound				ESI	5000		0		181.071762084961		-	1	8.2866554	60	40			181.071762084961	59.0137338724827	40	100	eAbsolute	10	0.1	181.071762084961	71.0139263365011	40	98.0516897766652	eAbsolute	10	0.1	181.071762084961	101.024531912119	40	89.6658885162541	eAbsolute	10	0.1	181.071762084961	89.0244758442853	40	89.4069955423221	eAbsolute	10	0.1	181.071762084961	73.029490348662
MANNITOL	XIC	eTargetCompound				ESI	5000		0		181.071762084961		-	1	8.3482356	60	60			181.071762084961	71.0139188018932	60	100	eAbsolute	10	0.1	181.071762084961	59.0137518358844	60	89.186023229249	eAbsolute	10	0.1	181.071762084961	101.024490313002	60	24.7583453326955	eAbsolute	10	0.1	181.071762084961	89.0245059388448	60	18.508059380492	eAbsolute	10	0.1	181.071762084961	73.0295167801042
MANNITOL	XIC	eTargetCompound				ESI	5000		0		181.071762084961		-	1	8.3444657	60	80			181.071762084961	71.0138864070341	80	100	eAbsolute	10	0.1	181.071762084961	59.0137453429564	80	96.0418103282739	eAbsolute	10	0.1	181.071762084961	55.0186674302937	80	18.1250317385697	eAbsolute	10	0.1	181.071762084961	74.9937872702069	80	9.73908083528404	eAbsolute	10	0.1	181.071762084961	73.029544962328
MELIBIOSE	XIC	eTargetCompound				ESI	5000		0		341.10888671875		-	1	10.313159	60	20			341.10888671875	221.066960407449	20	100	eAbsolute	10	0.1	341.10888671875	89.0244805909904	20	91.5887064460997	eAbsolute	10	0.1	341.10888671875	101.024532362787	20	68.1839890874668	eAbsolute	10	0.1	341.10888671875	179.056101571046	20	53.8827780572393	eAbsolute	10	0.1	341.10888671875	119.034926465278
MELIBIOSE	XIC	eTargetCompound				ESI	5000		0		341.10888671875		-	1	10.334547	60	40			341.10888671875	59.0137345686132	40	100	eAbsolute	10	0.1	341.10888671875	89.0245087544962	40	95.3349563760682	eAbsolute	10	0.1	341.10888671875	101.024509950674	40	68.8143581268775	eAbsolute	10	0.1	341.10888671875	71.0139166399811	40	67.1267528367078	eAbsolute	10	0.1	341.10888671875	113.024436805423
MELIBIOSE	XIC	eTargetCompound				ESI	5000		0		341.10888671875		-	1	10.295541	60	60			341.10888671875	59.0137346603679	60	100	eAbsolute	10	0.1	341.10888671875	71.0139240395878	60	59.8807195315407	eAbsolute	10	0.1	341.10888671875	89.024476779148	60	15.5984542172828	eAbsolute	10	0.1	341.10888671875	101.024502500309	60	14.9032753946533	eAbsolute	10	0.1	341.10888671875	85.029561089311
MELIBIOSE	XIC	eTargetCompound				ESI	5000		0		341.10888671875		-	1	10.30687	60	80			341.10888671875	59.0137411584146	80	100	eAbsolute	10	0.1	341.10888671875	71.0139153196525	80	49.0026898252614	eAbsolute	10	0.1	341.10888671875	55.0187119942538	80	6.66537433382194	eAbsolute	10	0.1	341.10888671875	85.0295494693693	80	3.96213291445418	eAbsolute	10	0.1	341.10888671875	91.7481853959949
SORBITOL	XIC	eTargetCompound				ESI	5000		0		181.071762084961		-	1	8.2250718	60	20			181.071762084961	181.071916094722	20	100	eAbsolute	10	0.1	181.071762084961	89.0245035020494	20	53.1576872174627	eAbsolute	10	0.1	181.071762084961	101.024443627603	20	44.2939386408731	eAbsolute	10	0.1	181.071762084961	59.0137376559869	20	32.4118339807248	eAbsolute	10	0.1	181.071762084961	71.0138849907528
SORBITOL	XIC	eTargetCompound				ESI	5000		0		181.071762084961		-	1	8.2363824	60	40			181.071762084961	59.0137173337651	40	100	eAbsolute	10	0.1	181.071762084961	71.0138855616749	40	95.0249470539328	eAbsolute	10	0.1	181.071762084961	89.0244601411695	40	87.8924036364503	eAbsolute	10	0.1	181.071762084961	101.02451133294	40	76.1602889792648	eAbsolute	10	0.1	181.071762084961	73.0295240461891
SORBITOL	XIC	eTargetCompound				ESI	5000		0		181.071762084961		-	1	8.2527199	60	60			181.071762084961	59.0137641197917	60	100	eAbsolute	10	0.1	181.071762084961	71.0138710829701	60	98.7935186004832	eAbsolute	10	0.1	181.071762084961	73.0295339955193	60	25.540093771162	eAbsolute	10	0.1	181.071762084961	101.024423086194	60	22.799138811186	eAbsolute	10	0.1	181.071762084961	89.0245287822452
SORBITOL	XIC	eTargetCompound				ESI	5000		0		181.071762084961		-	1	8.2539765	60	80			181.071762084961	59.013749175132	80	100	eAbsolute	10	0.1	181.071762084961	71.0138545625762	80	91.4325526093257	eAbsolute	10	0.1	181.071762084961	73.0295204325111	80	14.9703370656223	eAbsolute	10	0.1	181.071762084961	55.0187494987877	80	13.8077991895465	eAbsolute	10	0.1	181.071762084961	85.0295682343321
TAGATOSE	XIC	eTargetCompound				ESI	5000		0		179.056106567383		-	1	7.7223962	60	20			179.056106567383	59.0137459465581	20	100	eAbsolute	10	0.1	179.056106567383	71.0139233660463	20	94.8697022460835	eAbsolute	10	0.1	179.056106567383	89.0245885039905	20	94.6958416818785	eAbsolute	10	0.1	179.056106567383	113.024482403791	20	13.6816245562995	eAbsolute	10	0.1	179.056106567383	101.024374126949
TAGATOSE	XIC	eTargetCompound				ESI	5000		0		179.056106567383		-	1	7.6784106	60	40			179.056106567383	59.0137319661325	40	100	eAbsolute	10	0.1	179.056106567383	71.0139150464233	40	93.5030727007157	eAbsolute	10	0.1	179.056106567383	89.0244967282626	40	32.7971336593742	eAbsolute	10	0.1	179.056106567383	85.0295702414159	40	4.09180541025517	eAbsolute	10	0.1	179.056106567383	113.024480301466
TAGATOSE	XIC	eTargetCompound				ESI	5000		0		179.056106567383		-	1	7.6846941	60	60			179.056106567383	59.0137274767059	60	100	eAbsolute	10	0.1	179.056106567383	71.0139044345713	60	93.9888749322792	eAbsolute	10	0.1	179.056106567383	85.0296641692028	60	0.934097415216528	eAbsolute	10	0.1	179.056106567383	97.3035795702256	60	0.41360667129803	eAbsolute	10	0.1	179.056106567383	71.7976701504758
TAGATOSE	XIC	eTargetCompound				ESI	5000		0		179.056106567383		-	1	7.7211398	60	80			179.056106567383	59.0136965184471	80	100	eAbsolute	10	0.1	179.056106567383	71.0138807472629	80	79.3735654491897	eAbsolute	10	0.1	179.056106567383	91.7426977679165	80	0.579911340170149	eAbsolute	10	0.1	179.056106567383	51.4106616218282	80	0.555421293991945	eAbsolute	10	0.1	179.056106567383	64.1859011253066
L-GULONOLACTONE	XIC	eTargetCompound				ESI	5000		0		177.040405273438		-	1	7.1090807	60	20			177.040405273438	89.0244809446844	20	100	eAbsolute	10	0.1	177.040405273438	59.0137311782575	20	82.2004499087089	eAbsolute	10	0.1	177.040405273438	177.040510255272	20	65.1934951506988	eAbsolute	10	0.1	177.040405273438	129.01936514909	20	54.361831148867	eAbsolute	10	0.1	177.040405273438	71.0139204317976
L-GULONOLACTONE	XIC	eTargetCompound				ESI	5000		0		177.040405273438		-	1	7.1304453	60	40			177.040405273438	59.0137867191401	40	100	eAbsolute	10	0.1	177.040405273438	89.0245781446046	40	53.6107769568039	eAbsolute	10	0.1	177.040405273438	71.0138999228313	40	42.0205661475496	eAbsolute	10	0.1	177.040405273438	57.0344896649684	40	21.3232005938476	eAbsolute	10	0.1	177.040405273438	85.0295982116463
L-GULONOLACTONE	XIC	eTargetCompound				ESI	5000		0		177.040405273438		-	1	7.1518099	60	60			177.040405273438	59.0137659635998	60	100	eAbsolute	10	0.1	177.040405273438	71.0139255918567	60	32.9092865623861	eAbsolute	10	0.1	177.040405273438	57.0344762356447	60	12.4954859651667	eAbsolute	10	0.1	177.040405273438	75.0088343211585	60	11.5052847455277	eAbsolute	10	0.1	177.040405273438	89.0245090255615
L-GULONOLACTONE	XIC	eTargetCompound				ESI	5000		0		177.040405273438		-	1	7.1932823	60	80			177.040405273438	59.013775311983	80	100	eAbsolute	10	0.1	177.040405273438	71.0139158942197	80	24.6890903642897	eAbsolute	10	0.1	177.040405273438	75.0088411275095	80	9.36350883417298	eAbsolute	10	0.1	177.040405273438	72.9932166772377	80	8.66527578635741	eAbsolute	10	0.1	177.040405273438	57.0344842791805
ARABINOSE	XIC	eTargetCompound				ESI	5000		0		149.045547485352		-	1	7.6771336	60	20			149.045547485352	59.0136971627421	20	100	eAbsolute	10	0.1	149.045547485352	76.9700938952641	20	42.9181838199547	eAbsolute	10	0.1	149.045547485352	71.0138534817169	20	39.0868514426957	eAbsolute	10	0.1	149.045547485352	89.0244501308754	20	10.3673051246582	eAbsolute	10	0.1	149.045547485352	94.9806810527348
ARABINOSE	XIC	eTargetCompound				ESI	5000		0		149.045547485352		-	1	7.6683364	60	40			149.045547485352	59.0136953613003	40	100	eAbsolute	10	0.1	149.045547485352	76.9701331169916	40	56.3571974255938	eAbsolute	10	0.1	149.045547485352	71.0138434018068	40	42.3568410147167	eAbsolute	10	0.1	149.045547485352	94.9805970009653	40	9.64692203869878	eAbsolute	10	0.1	149.045547485352	89.0243666410473
ARABINOSE	XIC	eTargetCompound				ESI	5000		0		149.045547485352		-	1	7.6444581	60	60			149.045547485352	76.9701090705958	60	100	eAbsolute	10	0.1	149.045547485352	59.0136996528297	60	98.1046396508518	eAbsolute	10	0.1	149.045547485352	71.0138528292821	60	26.0583138202901	eAbsolute	10	0.1	149.045547485352	94.9806147576601	60	9.91348848092365	eAbsolute	10	0.1	149.045547485352	91.7445661905102
ARABINOSE	XIC	eTargetCompound				ESI	5000		0		149.045547485352		-	1	7.6959846	60	80			149.045547485352	76.9700629522752	80	100	eAbsolute	10	0.1	149.045547485352	59.0136630925567	80	45.2143257369725	eAbsolute	10	0.1	149.045547485352	94.9806759712673	80	6.13827702755206	eAbsolute	10	0.1	149.045547485352	71.0138389099081	80	2.80576213887377	eAbsolute	10	0.1	149.045547485352	71.5407885604827
CELLOBIOSE	XIC	eTargetCompound				ESI	5000		0		341.10888671875		-	1	9.6236567	60	20			341.10888671875	101.024461354225	20	100	eAbsolute	10	0.1	341.10888671875	161.045658754486	20	69.6649923051524	eAbsolute	10	0.1	341.10888671875	73.029515954492	20	35.4984964744197	eAbsolute	10	0.1	341.10888671875	97.029558400787	20	33.3947137319357	eAbsolute	10	0.1	341.10888671875	89.0245662701463
CELLOBIOSE	XIC	eTargetCompound				ESI	5000		0		341.10888671875		-	1	9.6349791	60	40			341.10888671875	73.02954310296	40	100	eAbsolute	10	0.1	341.10888671875	71.0139018736173	40	84.8603468803503	eAbsolute	10	0.1	341.10888671875	101.024513469219	40	74.4687492124603	eAbsolute	10	0.1	341.10888671875	59.0136743525769	40	69.1354296169406	eAbsolute	10	0.1	341.10888671875	97.029604448846
CELLOBIOSE	XIC	eTargetCompound				ESI	5000		0		341.10888671875		-	1	9.7318583	60	60			341.10888671875	59.0136918959478	60	100	eAbsolute	10	0.1	341.10888671875	71.0138785332663	60	76.8823643682468	eAbsolute	10	0.1	341.10888671875	73.0295527215116	60	75.7618513154506	eAbsolute	10	0.1	341.10888671875	97.0296170948269	60	17.6791674628849	eAbsolute	10	0.1	341.10888671875	91.7479508517452
CELLOBIOSE	XIC	eTargetCompound				ESI	5000		0		341.10888671875		-	1	9.7129899	60	80			341.10888671875	59.0136920351932	80	100	eAbsolute	10	0.1	341.10888671875	71.0138600433713	80	54.2750955619892	eAbsolute	10	0.1	341.10888671875	73.0295201078174	80	22.8504879913621	eAbsolute	10	0.1	341.10888671875	91.7421429962971	80	7.18889351416602	eAbsolute	10	0.1	341.10888671875	91.748204686409
PSICOSE	XIC	eTargetCompound				ESI	5000		0		179.056106567383		-	1	6.7220061	60	20			179.056106567383	59.0137334051759	20	100	eAbsolute	10	0.1	179.056106567383	89.0245217309332	20	85.5394323475995	eAbsolute	10	0.1	179.056106567383	71.0139356985706	20	82.6370695642069	eAbsolute	10	0.1	179.056106567383	113.024480793395	20	11.0776525325827	eAbsolute	10	0.1	179.056106567383	101.024470015008
PSICOSE	XIC	eTargetCompound				ESI	5000		0		179.056106567383		-	1	6.7634788	60	40			179.056106567383	59.0137495842606	40	100	eAbsolute	10	0.1	179.056106567383	71.0139364531891	40	77.186089259679	eAbsolute	10	0.1	179.056106567383	89.0244737540863	40	30.1409171530019	eAbsolute	10	0.1	179.056106567383	85.0295152811839	40	4.10221895843369	eAbsolute	10	0.1	179.056106567383	113.024586178979
PSICOSE	XIC	eTargetCompound				ESI	5000		0		179.056106567383		-	1	6.7345737	60	60			179.056106567383	59.0137342053479	60	100	eAbsolute	10	0.1	179.056106567383	71.0139318448466	60	81.0018642722161	eAbsolute	10	0.1	179.056106567383	85.0293823375235	60	1.1470359847733	eAbsolute	10	0.1	179.056106567383	89.0245718479446	60	0.715778412344521	eAbsolute	10	0.1	179.056106567383	58.0058759738691
PSICOSE	XIC	eTargetCompound				ESI	5000		0		179.056106567383		-	1	6.7810728	60	80			179.056106567383	59.0137475434593	80	100	eAbsolute	10	0.1	179.056106567383	71.0139476186891	80	76.8962213555135	eAbsolute	10	0.1	179.056106567383	58.0057945976707	80	1.23972050129302	eAbsolute	10	0.1	179.056106567383	59.0162774892694	80	0.748505249415564	eAbsolute	10	0.1	179.056106567383	72.993123670814
ARABITOL	XIC	eTargetCompound				ESI	5000		0		151.061096191406		-	1	7.480651	60	20			151.061096191406	89.0244998434064	20	100	eAbsolute	10	0.1	151.061096191406	71.01394488771	20	85.1103273849006	eAbsolute	10	0.1	151.061096191406	101.024552085207	20	72.4345472524352	eAbsolute	10	0.1	151.061096191406	59.0137478542152	20	67.0236357365607	eAbsolute	10	0.1	151.061096191406	151.061275686082
ARABITOL	XIC	eTargetCompound				ESI	5000		0		151.06120300293		-	1	7.436665	60	40			151.06120300293	71.0139146085127	40	100	eAbsolute	10	0.1	151.06120300293	59.0137626681064	40	80.5592847025501	eAbsolute	10	0.1	151.06120300293	89.0245374925659	40	79.3973671238878	eAbsolute	10	0.1	151.06120300293	101.024515599226	40	61.901188520874	eAbsolute	10	0.1	151.06120300293	151.061277588311
ARABITOL	XIC	eTargetCompound				ESI	5000		0		151.06120300293		-	1	7.4756241	60	60			151.06120300293	71.0138858955428	60	100	eAbsolute	10	0.1	151.06120300293	59.0137706583904	60	74.3703820232259	eAbsolute	10	0.1	151.06120300293	89.0245534815242	60	19.0505570450399	eAbsolute	10	0.1	151.06120300293	101.024439171998	60	18.8060274549715	eAbsolute	10	0.1	151.06120300293	55.0187919847957
LYXOSE	XIC	eTargetCompound				ESI	5000		0		149.045547485352		-	1	7.2699538	60	20			149.045547485352	59.0137435014614	20	100	eAbsolute	10	0.1	149.045547485352	71.0139391642735	20	35.7929130214297	eAbsolute	10	0.1	149.045547485352	89.0244940324713	20	28.1226669285619	eAbsolute	10	0.1	149.045547485352	76.9701471189787	20	27.0785703345956	eAbsolute	10	0.1	149.045547485352	94.9806870971368
LYXOSE	XIC	eTargetCompound				ESI	5000		0		149.045547485352		-	1	7.20586	60	40			149.045547485352	59.0137225659427	40	100	eAbsolute	10	0.1	149.045547485352	76.970113816985	40	35.6794191422806	eAbsolute	10	0.1	149.045547485352	71.0139165373841	40	34.1147874065606	eAbsolute	10	0.1	149.045547485352	89.0245065668487	40	14.8954238038702	eAbsolute	10	0.1	149.045547485352	94.9807099446849
LYXOSE	XIC	eTargetCompound				ESI	5000		0		149.045547485352		-	1	7.2825214	60	60			149.045547485352	59.0137446794945	60	100	eAbsolute	10	0.1	149.045547485352	76.9701367534456	60	40.8780245400986	eAbsolute	10	0.1	149.045547485352	71.0139388249293	60	26.5785862844213	eAbsolute	10	0.1	149.045547485352	94.9806890553806	60	12.950575355472	eAbsolute	10	0.1	149.045547485352	72.9931692104995
LYXOSE	XIC	eTargetCompound				ESI	5000		0		149.045547485352		-	1	7.2837778	60	80			149.045547485352	59.0137346755886	80	100	eAbsolute	10	0.1	149.045547485352	76.9701366059513	80	72.2528500071682	eAbsolute	10	0.1	149.045547485352	71.013861036923	80	21.2117699795269	eAbsolute	10	0.1	149.045547485352	94.9806938291024	80	17.8548403528588	eAbsolute	10	0.1	149.045547485352	72.993140583821
RIBOSE	XIC	eTargetCompound				ESI	5000		0		149.045547485352		-	1	6.2947223	60	20			149.045547485352	59.0137309680301	20	100	eAbsolute	10	0.1	149.045547485352	71.0138916083063	20	42.306103064458	eAbsolute	10	0.1	149.045547485352	89.0245030380406	20	28.6305104794674	eAbsolute	10	0.1	149.045547485352	76.9700962992956	20	25.5909402632283	eAbsolute	10	0.1	149.045547485352	94.9807119653144
RIBOSE	XIC	eTargetCompound				ESI	5000		0		149.045547485352		-	1	6.3110598	60	40			149.045547485352	59.013727699412	40	100	eAbsolute	10	0.1	149.045547485352	71.0138865934618	40	37.3502456477093	eAbsolute	10	0.1	149.045547485352	76.970080451799	40	23.7901373861659	eAbsolute	10	0.1	149.045547485352	89.0244729173598	40	9.59178836003922	eAbsolute	10	0.1	149.045547485352	94.9807087091218
RIBOSE	XIC	eTargetCompound				ESI	5000		0		149.045547485352		-	1	6.2771278	60	60			149.045547485352	59.013711593865	60	100	eAbsolute	10	0.1	149.045547485352	76.9701108733481	60	42.1902301448177	eAbsolute	10	0.1	149.045547485352	71.0138946640347	60	31.0801793333269	eAbsolute	10	0.1	149.045547485352	94.9806505248408	60	2.80557333959581	eAbsolute	10	0.1	149.045547485352	73.8989213528818
RIBOSE	XIC	eTargetCompound				ESI	5000		0		149.045547485352		-	1	6.3286539	60	80			149.045547485352	59.0136803041328	80	100	eAbsolute	10	0.1	149.045547485352	76.9700753745074	80	61.9450079155762	eAbsolute	10	0.1	149.045547485352	71.0138989307201	80	11.7344788543641	eAbsolute	10	0.1	149.045547485352	94.980589482265	80	4.65535173294154	eAbsolute	10	0.1	149.045547485352	105.784503134752
PALATINOSE	XIC	eTargetCompound				ESI	5000		0		341.10888671875		-	1	9.3619578	60	20			341.10888671875	89.0245165523301	20	100	eAbsolute	10	0.1	341.10888671875	101.024507520859	20	89.5086665292555	eAbsolute	10	0.1	341.10888671875	221.066698687641	20	88.9832493552478	eAbsolute	10	0.1	341.10888671875	179.056173531887	20	68.5031512206337	eAbsolute	10	0.1	341.10888671875	119.035100551849
PALATINOSE	XIC	eTargetCompound				ESI	5000		0		341.10888671875		-	1	9.3883781	60	40			341.10888671875	59.0137427750326	40	100	eAbsolute	10	0.1	341.10888671875	89.0245540044887	40	95.9286372429635	eAbsolute	10	0.1	341.10888671875	101.024517023381	40	88.1659385180563	eAbsolute	10	0.1	341.10888671875	71.0139489117914	40	65.2969959629354	eAbsolute	10	0.1	341.10888671875	113.024435362083
PALATINOSE	XIC	eTargetCompound				ESI	5000		0		341.10888671875		-	1	9.3997006	60	60			341.10888671875	59.0137524708293	60	100	eAbsolute	10	0.1	341.10888671875	71.0139571317416	60	51.1126544729757	eAbsolute	10	0.1	341.10888671875	101.024502264664	60	16.640471344664	eAbsolute	10	0.1	341.10888671875	89.024485144701	60	14.8345670835211	eAbsolute	10	0.1	341.10888671875	85.0295806577872
PALATINOSE	XIC	eTargetCompound				ESI	5000		0		341.10888671875		-	1	9.3657339	60	80			341.10888671875	59.0137396116006	80	100	eAbsolute	10	0.1	341.10888671875	71.0138832584389	80	42.1992683750736	eAbsolute	10	0.1	341.10888671875	55.0186675814711	80	7.06998310537913	eAbsolute	10	0.1	341.10888671875	85.0294353639958	80	2.80637368505009	eAbsolute	10	0.1	341.10888671875	91.7478208288819
D-PINITOL	XIC	eTargetCompound				ESI	5000		0		193.071762084961		-	1	7.7273192	60	20			193.071762084961	161.045649870317	20	100	eAbsolute	10	0.1	193.071762084961	193.071726943006	20	58.4706431823199	eAbsolute	10	0.1	193.071762084961	101.024454779075	20	52.3046610063706	eAbsolute	10	0.1	193.071762084961	73.0295453776158	20	28.3962958255748	eAbsolute	10	0.1	193.071762084961	85.0295812308764
D-PINITOL	XIC	eTargetCompound				ESI	5000		0		193.071762084961		-	1	7.7285756	60	40			193.071762084961	101.024548249175	40	100	eAbsolute	10	0.1	193.071762084961	73.0295710548751	40	93.2172193701848	eAbsolute	10	0.1	193.071762084961	85.0295941144541	40	90.8386494758783	eAbsolute	10	0.1	193.071762084961	99.0089464855091	40	72.6933600328765	eAbsolute	10	0.1	193.071762084961	87.0088457305925
D-PINITOL	XIC	eTargetCompound				ESI	5000		0		193.071762084961		-	1	7.7549673	60	60			193.071762084961	71.0139303777834	60	100	eAbsolute	10	0.1	193.071762084961	59.0137555585837	60	94.8076656135482	eAbsolute	10	0.1	193.071762084961	85.0295837274231	60	91.3583885976294	eAbsolute	10	0.1	193.071762084961	99.0089153036178	60	82.8233767260633	eAbsolute	10	0.1	193.071762084961	73.02956075571
D-PINITOL	XIC	eTargetCompound				ESI	5000		0		193.071762084961		-	1	7.7361163	60	80			193.071762084961	71.0138656884636	80	100	eAbsolute	10	0.1	193.071762084961	59.0137527712489	80	87.8077654047547	eAbsolute	10	0.1	193.071762084961	55.0187873961901	80	55.4638038284472	eAbsolute	10	0.1	193.071762084961	99.0088820469951	80	46.0299839843935	eAbsolute	10	0.1	193.071762084961	85.0295965059837
N-ALPHA-ACETYLLYSINE	XIC	eTargetCompound				ESI	5000		0		187.108810424805		-	1	8.9293238	60	20			187.108810424805	145.098912077802	20	100	eAbsolute	10	0.1	187.108810424805	187.109737636798	20	21.717241838992	eAbsolute	10	0.1	187.108810424805	143.119743056566	20	11.4822078298146	eAbsolute	10	0.1	187.108810424805	58.0299182488304	20	3.45417417798629	eAbsolute	10	0.1	187.108810424805	146.102315193936
N-ALPHA-ACETYLLYSINE	XIC	eTargetCompound				ESI	5000		0		187.108810424805		-	1	8.9624895	60	40			187.108810424805	145.098991734799	40	100	eAbsolute	10	0.1	187.108810424805	143.119627234625	40	8.96344209465618	eAbsolute	10	0.1	187.108810424805	58.0299145060967	40	8.77168484724394	eAbsolute	10	0.1	187.108810424805	97.0774578014752	40	2.9158020625393	eAbsolute	10	0.1	187.108810424805	187.109738794524
N-ALPHA-ACETYLLYSINE	XIC	eTargetCompound				ESI	5000		0		187.108810424805		-	1	9.0138062	60	60			187.108810424805	145.099011430214	60	100	eAbsolute	10	0.1	187.108810424805	58.0299571935105	60	19.3038837546733	eAbsolute	10	0.1	187.108810424805	97.0775205052818	60	5.93791464518526	eAbsolute	10	0.1	187.108810424805	143.119993173225	60	1.78760802550854	eAbsolute	10	0.1	187.108810424805	91.7487587261185
N-ALPHA-ACETYLLYSINE	XIC	eTargetCompound				ESI	5000		0		187.108810424805		-	1	8.997827	60	80			187.108810424805	145.099000024309	80	100	eAbsolute	10	0.1	187.108810424805	58.029940167377	80	65.6626000934556	eAbsolute	10	0.1	187.108810424805	97.0774310437982	80	4.9027183156088	eAbsolute	10	0.1	187.108810424805	91.7488670526975	80	4.19943637399577	eAbsolute	10	0.1	187.108810424805	208.562293997532
N-ALPHA-ACETYLLYSINE	XIC	eTargetCompound				ESI	5000		0		189.12336730957		+	1	9.0899499	60	20			189.12336730957	129.10168816074	20	100	eAbsolute	10	0.1	189.12336730957	189.122500139932	20	88.5617188836003	eAbsolute	10	0.1	189.12336730957	84.0804931644548	20	44.3984018500278	eAbsolute	10	0.1	189.12336730957	130.085738772121	20	23.6553444404676	eAbsolute	10	0.1	189.12336730957	147.112139270979
N-ALPHA-ACETYLLYSINE	XIC	eTargetCompound				ESI	5000		0		189.12336730957		+	1	9.0970993	60	40			189.12336730957	84.0804664671261	40	100	eAbsolute	10	0.1	189.12336730957	129.101726089638	40	77.5562389468287	eAbsolute	10	0.1	189.12336730957	130.085810861799	40	46.73328905323	eAbsolute	10	0.1	189.12336730957	147.112198210359	40	12.483113675093	eAbsolute	10	0.1	189.12336730957	126.090707720762
N-ALPHA-ACETYLLYSINE	XIC	eTargetCompound				ESI	5000		0		189.12336730957		+	1	8.9931203	60	60			189.12336730957	84.0804799701627	60	100	eAbsolute	10	0.1	189.12336730957	130.085845825199	60	9.74940442949145	eAbsolute	10	0.1	189.12336730957	129.101767017851	60	9.42136627533098	eAbsolute	10	0.1	189.12336730957	56.0494783234257	60	1.67668732928903	eAbsolute	10	0.1	189.12336730957	67.0539662515501
N-ALPHA-ACETYLLYSINE	XIC	eTargetCompound				ESI	5000		0		189.12336730957		+	1	9.0410082	60	80			189.12336730957	84.080503227143	80	100	eAbsolute	10	0.1	189.12336730957	56.0495185174055	80	5.65827353387816	eAbsolute	10	0.1	189.12336730957	67.054084627209	80	4.3523459766017	eAbsolute	10	0.1	189.12336730957	85.0643916191109	80	0.998633525583692	eAbsolute	10	0.1	189.12336730957	129.101751791137
CYTIDINE MONOPHOSPHATE	XIC	eTargetCompound				ESI	5000		0		322.044586181641		-	1	10.582763	60	20			322.044586181641	322.046057018202	20	100	eAbsolute	10	0.1	322.044586181641	78.959355427349	20	93.9801296897043	eAbsolute	10	0.1	322.044586181641	96.9699748798495	20	50.582787041629	eAbsolute	10	0.1	322.044586181641	211.002359752465	20	8.23385302043943	eAbsolute	10	0.1	322.044586181641	138.980639861972
CYTIDINE MONOPHOSPHATE	XIC	eTargetCompound				ESI	5000		0		322.044586181641		-	1	10.64332	60	40			322.044586181641	78.959373167033	40	100	eAbsolute	10	0.1	322.044586181641	96.9700642216873	40	47.741394428541	eAbsolute	10	0.1	322.044586181641	138.98083276118	40	6.31303552803233	eAbsolute	10	0.1	322.044586181641	110.036407324153	40	4.30748137255803	eAbsolute	10	0.1	322.044586181641	150.981052629797
CYTIDINE MONOPHOSPHATE	XIC	eTargetCompound				ESI	5000		0		322.044586181641		-	1	10.623374	60	60			322.044586181641	78.959354868875	60	100	eAbsolute	10	0.1	322.044586181641	96.9699823990975	60	27.4005328546701	eAbsolute	10	0.1	322.044586181641	110.036413770864	60	2.82407046915128	eAbsolute	10	0.1	322.044586181641	67.0303649407005	60	1.62430410210678	eAbsolute	10	0.1	322.044586181641	138.98069242245
CYTIDINE MONOPHOSPHATE	XIC	eTargetCompound				ESI	5000		0		322.044586181641		-	1	10.683958	60	80			322.044586181641	78.9593297934753	80	100	eAbsolute	10	0.1	322.044586181641	96.9699855986863	80	10.9201644976385	eAbsolute	10	0.1	322.044586181641	67.0303888857126	80	1.17176857784697	eAbsolute	10	0.1	322.044586181641	91.7418865736461	80	0.794314760877859	eAbsolute	10	0.1	322.044586181641	273.149018833609
CYTIDINE MONOPHOSPHATE	XIC	eTargetCompound				ESI	5000		0		324.059143066406		+	1	10.632154	60	20			324.059143066406	112.050145066318	20	100	eAbsolute	10	0.1	324.059143066406	91.7388280228496	20	3.81759270967955	eAbsolute	10	0.1	324.059143066406	69.7570007408096	20	2.06858927739819	eAbsolute	10	0.1	324.059143066406	112.043475725712	20	1.97977127972036	eAbsolute	10	0.1	324.059143066406	91.7463057628567
CYTIDINE MONOPHOSPHATE	XIC	eTargetCompound				ESI	5000		0		324.059143066406		+	1	10.639319	60	40			324.059143066406	112.050157586382	40	100	eAbsolute	10	0.1	324.059143066406	91.7452226955391	40	4.97601989914058	eAbsolute	10	0.1	324.059143066406	333.51330577768	40	1.50601317504819	eAbsolute	10	0.1	324.059143066406	201.666601587617	40	1.42842066241231	eAbsolute	10	0.1	324.059143066406	262.337749507893
CYTIDINE MONOPHOSPHATE	XIC	eTargetCompound				ESI	5000		0		324.059143066406		+	1	10.59223	60	60			324.059143066406	112.050125751645	60	100	eAbsolute	10	0.1	324.059143066406	91.7384009042335	60	6.90622617614688	eAbsolute	10	0.1	324.059143066406	227.271953463866	60	1.42340618342653	eAbsolute	10	0.1	324.059143066406	230.534458390596	60	1.41594561354403	eAbsolute	10	0.1	324.059143066406	174.671691099592
CYTIDINE MONOPHOSPHATE	XIC	eTargetCompound				ESI	5000		0		324.059143066406		+	1	10.625719	60	80			324.059143066406	112.050135975037	80	100	eAbsolute	10	0.1	324.059143066406	95.02359150823	80	19.7377606873635	eAbsolute	10	0.1	324.059143066406	209.325033829823	80	2.23462010801799	eAbsolute	10	0.1	324.059143066406	157.999872695504	80	2.23094790947127	eAbsolute	10	0.1	324.059143066406	150.387716390482
ADENOSINE 3',5'-DIPHOSPHATE	XIC	eTargetCompound				ESI	5000		0		428.036682128906		+	1	11.090877	60	20			428.036682128906	136.061269974461	20	100	eAbsolute	10	0.1	428.036682128906	428.034476031922	20	26.2211426785694	eAbsolute	10	0.1	428.036682128906	91.7384119044444	20	1.93728126297377	eAbsolute	10	0.1	428.036682128906	136.070601848215	20	1.05094410958478	eAbsolute	10	0.1	428.036682128906	256.109928168357
ADENOSINE 3',5'-DIPHOSPHATE	XIC	eTargetCompound				ESI	5000		0		428.036682128906		+	1	11.073473	60	40			428.036682128906	136.061234389883	40	100	eAbsolute	10	0.1	428.036682128906	97.0279780994381	40	4.49472431974433	eAbsolute	10	0.1	428.036682128906	91.7390252889137	40	1.53463783205418	eAbsolute	10	0.1	428.036682128906	91.7458906348432	40	1.37872182476693	eAbsolute	10	0.1	428.036682128906	342.791016490535
ADENOSINE 3',5'-DIPHOSPHATE	XIC	eTargetCompound				ESI	5000		0		428.036682128906		+	1	11.079779	60	60			428.036682128906	136.06134900253	60	100	eAbsolute	10	0.1	428.036682128906	97.0279737356389	60	7.11570234897973	eAbsolute	10	0.1	428.036682128906	91.7455808191411	60	0.993195401657442	eAbsolute	10	0.1	428.036682128906	154.588862558655	60	0.766455142276083	eAbsolute	10	0.1	428.036682128906	454.268248295399
ADENOSINE 3',5'-DIPHOSPHATE	XIC	eTargetCompound				ESI	5000		0		428.036682128906		+	1	11.085794	60	80			428.036682128906	136.061242036686	80	100	eAbsolute	10	0.1	428.036682128906	137.045217582341	80	21.4778692824007	eAbsolute	10	0.1	428.036682128906	119.034654725946	80	13.2274846786445	eAbsolute	10	0.1	428.036682128906	91.7455937648654	80	3.80369957937928	eAbsolute	10	0.1	428.036682128906	97.0277437980357
ADENOSINE 3',5'-DIPHOSPHATE	XIC	eTargetCompound				ESI	5000		0		426.022125244141		-	1	11.044094	60	20			426.022125244141	134.047867204178	20	100	eAbsolute	10	0.1	426.022125244141	328.04665646092	20	68.6224701729534	eAbsolute	10	0.1	426.022125244141	426.024234059586	20	58.2693559583909	eAbsolute	10	0.1	426.022125244141	158.926187040713	20	28.9219611342586	eAbsolute	10	0.1	426.022125244141	78.9595047623953
ADENOSINE 3',5'-DIPHOSPHATE	XIC	eTargetCompound				ESI	5000		0		426.022125244141		-	1	11.099495	60	40			426.022125244141	134.047806978111	40	100	eAbsolute	10	0.1	426.022125244141	78.9593731605402	40	93.5888419012352	eAbsolute	10	0.1	426.022125244141	158.926171590382	40	42.7666330390035	eAbsolute	10	0.1	426.022125244141	91.7487876059323	40	6.37870920219128	eAbsolute	10	0.1	426.022125244141	91.7421378200409
ADENOSINE 3',5'-DIPHOSPHATE	XIC	eTargetCompound				ESI	5000		0		426.022125244141		-	1	11.104522	60	60			426.022125244141	78.9594047573742	60	100	eAbsolute	10	0.1	426.022125244141	134.047862362329	60	41.2641056499027	eAbsolute	10	0.1	426.022125244141	158.926178187879	60	12.5417395466408	eAbsolute	10	0.1	426.022125244141	91.7418473238228	60	6.88568489038131	eAbsolute	10	0.1	426.022125244141	126.328336491074
ADENOSINE 3',5'-DIPHOSPHATE	XIC	eTargetCompound				ESI	5000		0		426.022125244141		-	1	11.109594	60	80			426.022125244141	78.9593812123816	80	100	eAbsolute	10	0.1	426.022125244141	134.047756320576	80	15.0085141257418	eAbsolute	10	0.1	426.022125244141	91.7491389507519	80	4.1424710091721	eAbsolute	10	0.1	426.022125244141	91.7411303089512	80	2.27549770238087	eAbsolute	10	0.1	426.022125244141	408.510707474902
URIDINE DIPHOSPHATEGALACTOSE	XIC	eTargetCompound				ESI	5000		0		565.047729492188		-	1	11.159939	60	20			565.047729492188	323.030244333441	20	100	eAbsolute	10	0.1	565.047729492188	565.050183607503	20	26.6275879374832	eAbsolute	10	0.1	565.047729492188	384.986668052987	20	10.2464172619485	eAbsolute	10	0.1	565.047729492188	78.9593278663371	20	1.81232967375417	eAbsolute	10	0.1	565.047729492188	96.9703865150438
URIDINE DIPHOSPHATEGALACTOSE	XIC	eTargetCompound				ESI	5000		0		565.047729492188		-	1	11.143892	60	40			565.047729492188	78.9594258686961	40	100	eAbsolute	10	0.1	565.047729492188	96.9699870155097	40	48.2868825762323	eAbsolute	10	0.1	565.047729492188	158.925963877891	40	25.7223602518292	eAbsolute	10	0.1	565.047729492188	111.020287818334	40	10.4488118472267	eAbsolute	10	0.1	565.047729492188	272.957970311284
URIDINE DIPHOSPHATEGALACTOSE	XIC	eTargetCompound				ESI	5000		0		565.047729492188		-	1	11.148941	60	60			565.047729492188	78.9594082007817	60	100	eAbsolute	10	0.1	565.047729492188	96.970012473008	60	24.7850709878684	eAbsolute	10	0.1	565.047729492188	158.926281590969	60	13.8095537532143	eAbsolute	10	0.1	565.047729492188	111.02048511428	60	5.50084371367493	eAbsolute	10	0.1	565.047729492188	78.96369946673
URIDINE DIPHOSPHATEGALACTOSE	XIC	eTargetCompound				ESI	5000		0		565.047729492188		-	1	11.132923	60	80			565.047729492188	78.9593719100159	80	100	eAbsolute	10	0.1	565.047729492188	96.9699892387211	80	10.993964003571	eAbsolute	10	0.1	565.047729492188	158.926319552246	80	2.11950834909821	eAbsolute	10	0.1	565.047729492188	493.599041986405	80	0.608966283550086	eAbsolute	10	0.1	565.047729492188	493.550375193358
URIDINE DIPHOSPHATEGALACTOSE	XIC	eTargetCompound				ESI	5000		0		565.047729492188		-	1	11.132923	60	80			565.047729492188	78.9593719100159	80	100	eAbsolute	10	0.1	565.047729492188	96.9699892387211	80	10.993964003571	eAbsolute	10	0.1	565.047729492188	158.926319552246	80	2.11950834909821	eAbsolute	10	0.1	565.047729492188	493.599041986405	80	0.608966283550086	eAbsolute	10	0.1	565.047729492188	493.550375193358
ADP-GLUCOSE	XIC	eTargetCompound				ESI	5000		0		588.074951171875		-	1	9.9426709	60	20			588.074951171875	346.057794989067	20	100	eAbsolute	10	0.1	588.074951171875	241.01275616656	20	28.8749494614089	eAbsolute	10	0.1	588.074951171875	588.077955920437	20	22.1058496871403	eAbsolute	10	0.1	588.074951171875	408.012802650142	20	5.71332545111329	eAbsolute	10	0.1	588.074951171875	78.9593108101303
ADP-GLUCOSE	XIC	eTargetCompound				ESI	5000		0		588.074951171875		-	1	9.9304001	60	40			588.074951171875	78.9593362591733	40	100	eAbsolute	10	0.1	588.074951171875	96.9700425323356	40	28.9993316961785	eAbsolute	10	0.1	588.074951171875	241.012788137375	40	16.819745575743	eAbsolute	10	0.1	588.074951171875	158.926052454751	40	12.2710709528426	eAbsolute	10	0.1	588.074951171875	134.047713939534
ADP-GLUCOSE	XIC	eTargetCompound				ESI	5000		0		588.074951171875		-	1	9.9502338	60	60			588.074951171875	78.9593898880585	60	100	eAbsolute	10	0.1	588.074951171875	96.9700097024579	60	15.0461136745961	eAbsolute	10	0.1	588.074951171875	134.048000166678	60	11.8664854065222	eAbsolute	10	0.1	588.074951171875	158.92613316476	60	6.13419023618733	eAbsolute	10	0.1	588.074951171875	120.970037358114
ADP-GLUCOSE	XIC	eTargetCompound				ESI	5000		0		588.074951171875		-	1	9.9219609	60	80			588.074951171875	78.9593718621181	80	100	eAbsolute	10	0.1	588.074951171875	134.048037817001	80	5.7140703854314	eAbsolute	10	0.1	588.074951171875	96.9700271278024	80	5.28315645282676	eAbsolute	10	0.1	588.074951171875	493.636823677632	80	0.95688232103533	eAbsolute	10	0.1	588.074951171875	596.700363822457
GUANOSINE DIPHOSPHATE MANNOSE	XIC	eTargetCompound				ESI	5000		0		604.069885253906		-	1	12.378507	60	20			604.069885253906	604.073377186544	20	100	eAbsolute	10	0.1	604.069885253906	442.018508958401	20	40.2874526109026	eAbsolute	10	0.1	604.069885253906	424.009248528154	20	37.2973570174346	eAbsolute	10	0.1	604.069885253906	344.041345715632	20	15.5762781145035	eAbsolute	10	0.1	604.069885253906	91.7487870772959
GUANOSINE DIPHOSPHATE MANNOSE	XIC	eTargetCompound				ESI	5000		0		604.069885253906		-	1	12.370793	60	40			604.069885253906	78.959401483419	40	100	eAbsolute	10	0.1	604.069885253906	158.926136113104	40	42.1623405711848	eAbsolute	10	0.1	604.069885253906	150.042781300484	40	20.2574499475834	eAbsolute	10	0.1	604.069885253906	96.9701385342684	40	4.52142070858431	eAbsolute	10	0.1	604.069885253906	91.7414287455826
GUANOSINE DIPHOSPHATE MANNOSE	XIC	eTargetCompound				ESI	5000		0		604.069885253906		-	1	12.393783	60	60			604.069885253906	78.9593694246049	60	100	eAbsolute	10	0.1	604.069885253906	158.9260410071	60	17.671346882055	eAbsolute	10	0.1	604.069885253906	150.042802135257	60	4.41050012914262	eAbsolute	10	0.1	604.069885253906	133.016140570271	60	2.74015880869507	eAbsolute	10	0.1	604.069885253906	91.7418140783251
GUANOSINE DIPHOSPHATE MANNOSE	XIC	eTargetCompound				ESI	5000		0		604.069885253906		-	1	12.406619	60	80			604.069885253906	78.9593680294027	80	100	eAbsolute	10	0.1	604.069885253906	133.016382670593	80	1.6896886313773	eAbsolute	10	0.1	604.069885253906	493.608571414037	80	1.1153584329299	eAbsolute	10	0.1	604.069885253906	91.7421094641547	80	0.866629685767366	eAbsolute	10	0.1	604.069885253906	91.748168469725
L-CARNITINE	XIC	eTargetCompound				ESI	5000		0		162.11247253418		+	1	7.7778575	60	20			162.11247253418	162.111732245623	20	100	eAbsolute	10	0.1	162.11247253418	103.03858349059	20	11.6723965801347	eAbsolute	10	0.1	162.11247253418	60.0807658236544	20	9.51475350871504	eAbsolute	10	0.1	162.11247253418	102.090981869626	20	2.40631153225735	eAbsolute	10	0.1	162.11247253418	85.0281032396367
L-CARNITINE	XIC	eTargetCompound				ESI	5000		0		162.11247253418		+	1	7.8110396	60	40			162.11247253418	162.111731908111	40	100	eAbsolute	10	0.1	162.11247253418	103.038588974037	40	35.9335857647845	eAbsolute	10	0.1	162.11247253418	60.0807668691432	40	24.8190169699088	eAbsolute	10	0.1	162.11247253418	102.091006703548	40	8.230256876445	eAbsolute	10	0.1	162.11247253418	85.0280773446436
L-CARNITINE	XIC	eTargetCompound				ESI	5000		0		162.11247253418		+	1	7.7912902	60	60			162.11247253418	103.038511221649	60	100	eAbsolute	10	0.1	162.11247253418	60.0807948570163	60	75.8928982416071	eAbsolute	10	0.1	162.11247253418	85.0280310448469	60	71.9420252403887	eAbsolute	10	0.1	162.11247253418	162.11173568087	60	46.4347142829657	eAbsolute	10	0.1	162.11247253418	102.090874706797
L-CARNITINE	XIC	eTargetCompound				ESI	5000		0		162.11247253418		+	1	7.7975735	60	80			162.11247253418	85.0280916630104	80	100	eAbsolute	10	0.1	162.11247253418	60.0807408682484	80	94.5895606857658	eAbsolute	10	0.1	162.11247253418	102.090986062984	80	58.8158418679736	eAbsolute	10	0.1	162.11247253418	103.038611247069	80	55.9289399172815	eAbsolute	10	0.1	162.11247253418	57.0335403992694
DEOXYGUANOSINE	XIC	eTargetCompound				ESI	5000		0		266.089477539063		-	1	5.7314867	60	20			266.089477539063	266.090616627908	20	100	eAbsolute	10	0.1	266.089477539063	150.042923669562	20	57.0412816621312	eAbsolute	10	0.1	266.089477539063	176.058653141696	20	4.88259913275939	eAbsolute	10	0.1	266.089477539063	133.016335916362	20	1.67649931316937	eAbsolute	10	0.1	266.089477539063	102.626826458725
DEOXYGUANOSINE	XIC	eTargetCompound				ESI	5000		0		266.089477539063		-	1	5.7192776	60	40			266.089477539063	150.042922139595	40	100	eAbsolute	10	0.1	266.089477539063	133.016224709318	40	20.7969700665338	eAbsolute	10	0.1	266.089477539063	176.05865406648	40	12.2894771977141	eAbsolute	10	0.1	266.089477539063	266.090532060126	40	5.28335088357004	eAbsolute	10	0.1	266.089477539063	126.031506817305
DEOXYGUANOSINE	XIC	eTargetCompound				ESI	5000		0		266.089477539063		-	1	5.7239464	60	60			266.089477539063	133.016223514207	60	100	eAbsolute	10	0.1	266.089477539063	150.042787090304	60	76.2645654709711	eAbsolute	10	0.1	266.089477539063	126.031504178793	60	31.7805223158476	eAbsolute	10	0.1	266.089477539063	108.020844577951	60	29.4967407921419	eAbsolute	10	0.1	266.089477539063	107.036709302696
DEOXYGUANOSINE	XIC	eTargetCompound				ESI	5000		0		266.089477539063		-	1	5.6797951	60	80			266.089477539063	133.016218107261	80	100	eAbsolute	10	0.1	266.089477539063	126.031491507014	80	43.4978102870688	eAbsolute	10	0.1	266.089477539063	108.020832128731	80	37.7263180202974	eAbsolute	10	0.1	266.089477539063	66.0099900974995	80	22.3298485719841	eAbsolute	10	0.1	266.089477539063	150.042888534938
DEOXYGUANOSINE	XIC	eTargetCompound				ESI	5000		0		268.104034423828		+	1	5.6849785	60	20			268.104034423828	152.056584073498	20	100	eAbsolute	10	0.1	268.104034423828	268.104229382667	20	9.18829915721621	eAbsolute	10	0.1	268.104034423828	136.061854152262	20	7.69135907233796	eAbsolute	10	0.1	268.104034423828	117.054446258129	20	1.35551768453975	eAbsolute	10	0.1	268.104034423828	268.012756932742
DEOXYGUANOSINE	XIC	eTargetCompound				ESI	5000		0		268.104034423828		+	1	5.7814207	60	40			268.104034423828	152.056610790676	40	100	eAbsolute	10	0.1	268.104034423828	136.06177257169	40	17.4643016911903	eAbsolute	10	0.1	268.104034423828	117.054427592412	40	0.980922072888482	eAbsolute	10	0.1	268.104034423828	91.7457400752261	40	0.895252781065208	eAbsolute	10	0.1	268.104034423828	73.0284466913103
DEOXYGUANOSINE	XIC	eTargetCompound				ESI	5000		0		268.104034423828		+	1	5.7507355	60	60			268.104034423828	152.056670747352	60	100	eAbsolute	10	0.1	268.104034423828	136.061791001543	60	19.3651607212763	eAbsolute	10	0.1	268.104034423828	153.040682161148	60	14.3862237657857	eAbsolute	10	0.1	268.104034423828	135.030110480452	60	14.1899404465811	eAbsolute	10	0.1	268.104034423828	110.03487880817
DEOXYGUANOSINE	XIC	eTargetCompound				ESI	5000		0		268.104034423828		+	1	5.7679713	60	80			268.104034423828	135.030155214079	80	100	eAbsolute	10	0.1	268.104034423828	153.040817141901	80	76.6728477708559	eAbsolute	10	0.1	268.104034423828	152.056867451985	80	73.0760857831819	eAbsolute	10	0.1	268.104034423828	110.034849440845	80	36.4997019740029	eAbsolute	10	0.1	268.104034423828	136.061294736223
DEOXYURIDINE-MONOPHOSPHATE	XIC	eTargetCompound				ESI	5000		0		307.033660888672		-	1	9.190077	60	20			307.033660888672	195.007195179974	20	100	eAbsolute	10	0.1	307.033660888672	307.034892545573	20	67.7915266899255	eAbsolute	10	0.1	307.033660888672	78.959326189765	20	47.9323862195904	eAbsolute	10	0.1	307.033660888672	111.02043196489	20	45.8715863253251	eAbsolute	10	0.1	307.033660888672	176.996808459285
DEOXYURIDINE-MONOPHOSPHATE	XIC	eTargetCompound				ESI	5000		0		307.033660888672		-	1	9.1825363	60	40			307.033660888672	78.9592965395688	40	100	eAbsolute	10	0.1	307.033660888672	111.020406685709	40	65.693409433879	eAbsolute	10	0.1	307.033660888672	96.9699279499436	40	33.7220312234636	eAbsolute	10	0.1	307.033660888672	195.007210420371	40	18.6360182807291	eAbsolute	10	0.1	307.033660888672	176.996691920846
DEOXYURIDINE-MONOPHOSPHATE	XIC	eTargetCompound				ESI	5000		0		307.033660888672		-	1	9.1749961	60	60			307.033660888672	78.9593824890673	60	100	eAbsolute	10	0.1	307.033660888672	111.020484791276	60	29.7405033680898	eAbsolute	10	0.1	307.033660888672	96.970025087656	60	19.9928525756151	eAbsolute	10	0.1	307.033660888672	78.9637713675441	60	1.58726085746498	eAbsolute	10	0.1	307.033660888672	100.147760670964
DEOXYURIDINE-MONOPHOSPHATE	XIC	eTargetCompound				ESI	5000		0		307.033660888672		-	1	9.1875633	60	80			307.033660888672	78.9594054264656	80	100	eAbsolute	10	0.1	307.033660888672	111.020503861622	80	8.91893541518348	eAbsolute	10	0.1	307.033660888672	96.9699993239653	80	8.11558767072377	eAbsolute	10	0.1	307.033660888672	78.9638536292353	80	1.52632078423902	eAbsolute	10	0.1	307.033660888672	273.766536230493
XANTHOSINE-MONOPHOSPHATE	XIC	eTargetCompound				ESI	5000		0		363.034729003906		-	1	12.260567	60	20			363.034729003906	211.002362109226	20	100	eAbsolute	10	0.1	363.034729003906	363.036574084566	20	50.0322645199007	eAbsolute	10	0.1	363.034729003906	151.026920442732	20	31.3361958883621	eAbsolute	10	0.1	363.034729003906	96.9700012314434	20	26.6389583327779	eAbsolute	10	0.1	363.034729003906	78.9593282972401
XANTHOSINE-MONOPHOSPHATE	XIC	eTargetCompound				ESI	5000		0		363.034729003906		-	1	12.29326	60	40			363.034729003906	151.026863505812	40	100	eAbsolute	10	0.1	363.034729003906	78.9594074402475	40	81.4226007551756	eAbsolute	10	0.1	363.034729003906	211.002419907668	40	59.5577861375345	eAbsolute	10	0.1	363.034729003906	96.9699975692958	40	40.0205651704907	eAbsolute	10	0.1	363.034729003906	91.7423674839067
XANTHOSINE-MONOPHOSPHATE	XIC	eTargetCompound				ESI	5000		0		363.034729003906		-	1	12.295773	60	60			363.034729003906	78.9594441425966	60	100	eAbsolute	10	0.1	363.034729003906	151.026849549354	60	59.5585397892495	eAbsolute	10	0.1	363.034729003906	108.020722055211	60	23.7506600844584	eAbsolute	10	0.1	363.034729003906	96.9700614662365	60	19.774011550599	eAbsolute	10	0.1	363.034729003906	91.7423459027847
XANTHOSINE-MONOPHOSPHATE	XIC	eTargetCompound				ESI	5000		0		363.034729003906		-	1	12.308353	60	80			363.034729003906	78.9593757857765	80	100	eAbsolute	10	0.1	363.034729003906	108.020812966396	80	31.3876359596045	eAbsolute	10	0.1	363.034729003906	151.026840652692	80	15.2273078405239	eAbsolute	10	0.1	363.034729003906	96.9699449545637	80	3.07472576166757	eAbsolute	10	0.1	363.034729003906	91.747885590649
FAD	XIC	eTargetCompound				ESI	5000		0		784.149841308594		-	1	7.2442079	60	20			784.149841308594	437.088987384533	20	100	eAbsolute	10	0.1	784.149841308594	346.057827592302	20	86.081143253578	eAbsolute	10	0.1	784.149841308594	180.991573245046	20	36.0703369120792	eAbsolute	10	0.1	784.149841308594	96.9699812266427	20	30.5899061372006	eAbsolute	10	0.1	784.149841308594	784.16182210596
FAD	XIC	eTargetCompound				ESI	5000		0		784.149841308594		-	1	7.2877463	60	40			784.149841308594	96.9700376542397	40	100	eAbsolute	10	0.1	784.149841308594	78.959373229762	40	86.2740439512155	eAbsolute	10	0.1	784.149841308594	158.926307610095	40	5.39846921751636	eAbsolute	10	0.1	784.149841308594	91.741541642779	40	4.14448561594699	eAbsolute	10	0.1	784.149841308594	91.7490135516721
FAD	XIC	eTargetCompound				ESI	5000		0		784.149841308594		-	1	7.2698228	60	60			784.149841308594	78.9593444538633	60	100	eAbsolute	10	0.1	784.149841308594	96.9699798965801	60	42.0119088997005	eAbsolute	10	0.1	784.149841308594	134.047764718838	60	3.99047137500071	eAbsolute	10	0.1	784.149841308594	158.926198288742	60	1.94577931490731	eAbsolute	10	0.1	784.149841308594	470.454378692017
FAD	XIC	eTargetCompound				ESI	5000		0		784.149841308594		-	1	7.2929683	60	80			784.149841308594	78.959383145736	80	100	eAbsolute	10	0.1	784.149841308594	96.9699795512356	80	11.8529530220839	eAbsolute	10	0.1	784.149841308594	91.7417575810664	80	3.15695598528832	eAbsolute	10	0.1	784.149841308594	134.047578844466	80	2.06337491842458	eAbsolute	10	0.1	784.149841308594	78.9551115461418
FAD	XIC	eTargetCompound				ESI	5000		0		786.164428710938		+	1	7.35619	60	20			786.164428710938	348.069531457614	20	100	eAbsolute	10	0.1	786.164428710938	439.101062797838	20	41.157520542281	eAbsolute	10	0.1	786.164428710938	136.061816886733	20	38.6645797275554	eAbsolute	10	0.1	786.164428710938	91.739780689242	20	1.95030531610137	eAbsolute	10	0.1	786.164428710938	91.7465636915439
FAD	XIC	eTargetCompound				ESI	5000		0		786.164428710938		+	1	7.3412726	60	40			786.164428710938	136.061870330922	40	100	eAbsolute	10	0.1	786.164428710938	243.087485766646	40	6.30301866139595	eAbsolute	10	0.1	786.164428710938	341.123920643732	40	4.22945080503339	eAbsolute	10	0.1	786.164428710938	396.094747864862	40	3.69582085386058	eAbsolute	10	0.1	786.164428710938	359.134437463971
FAD	XIC	eTargetCompound				ESI	5000		0		786.164428710938		+	1	7.3426017	60	60			786.164428710938	136.061698071392	60	100	eAbsolute	10	0.1	786.164428710938	97.0283016804409	60	8.44035570441715	eAbsolute	10	0.1	786.164428710938	172.087021368649	60	7.85610790334057	eAbsolute	10	0.1	786.164428710938	243.087495046874	60	6.04557424222119	eAbsolute	10	0.1	786.164428710938	81.0334956503206
FAD	XIC	eTargetCompound				ESI	5000		0		786.164428710938		+	1	7.2953523	60	80			786.164428710938	136.061853628148	80	100	eAbsolute	10	0.1	786.164428710938	172.086891462962	80	15.4407939332224	eAbsolute	10	0.1	786.164428710938	98.9840757022801	80	9.32444287089313	eAbsolute	10	0.1	786.164428710938	198.065706997457	80	5.38425083375316	eAbsolute	10	0.1	786.164428710938	81.0334353980311
L-ORNITHINE	XIC	eTargetCompound				ESI	5000		0		131.082595825195		-	1	12.666307	60	20			131.082595825195	131.083093938009	20	100	eAbsolute	10	0.1	131.082595825195	83.0616699253997	20	0.327176246669163	eAbsolute	10	0.1	131.082595825195	68.3504537705664	20	0.288143289059887	eAbsolute	10	0.1	131.082595825195	131.092176550955	20	0.271997013716241	eAbsolute	10	0.1	131.082595825195	98.2199181700665
L-ORNITHINE	XIC	eTargetCompound				ESI	5000		0		131.082595825195		-	1	12.688928	60	40			131.082595825195	131.083106424933	40	100	eAbsolute	10	0.1	131.082595825195	131.03669122396	40	0.907361506202654	eAbsolute	10	0.1	131.082595825195	85.0771795508466	40	0.440458228321528	eAbsolute	10	0.1	131.082595825195	51.8792150208196	40	0.324510610575432	eAbsolute	10	0.1	131.082595825195	146.568165670655
L-ORNITHINE	XIC	eTargetCompound				ESI	5000		0		131.082595825195		-	1	12.590902	60	60			131.082595825195	131.083261421049	60	100	eAbsolute	10	0.1	131.082595825195	79.1091655652956	60	1.22218464435013	eAbsolute	10	0.1	131.082595825195	97.2228707165489	60	1.17322709522688	eAbsolute	10	0.1	131.082595825195	81.0009846796226	60	1.15645818124334	eAbsolute	10	0.1	131.082595825195	125.54145361138
N-ACETYLMETHIONINE	XIC	eTargetCompound				ESI	5000		0		190.054336547852		-	1	2.7887913	60	20			190.054336547852	148.044419108676	20	100	eAbsolute	10	0.1	190.054336547852	142.051668256131	20	74.2012478704868	eAbsolute	10	0.1	190.054336547852	190.055317613499	20	45.3766567035419	eAbsolute	10	0.1	190.054336547852	98.0615571265691	20	18.0638983308294	eAbsolute	10	0.1	190.054336547852	84.0458434345112
N-ACETYLMETHIONINE	XIC	eTargetCompound				ESI	5000		0		190.054336547852		-	1	2.8616822	60	40			190.054336547852	148.044467454996	40	100	eAbsolute	10	0.1	190.054336547852	84.0458397187464	40	65.2933431409083	eAbsolute	10	0.1	190.054336547852	142.051621568711	40	62.4853897532178	eAbsolute	10	0.1	190.054336547852	98.061589619367	40	39.1228468110408	eAbsolute	10	0.1	190.054336547852	112.040915752002
N-ACETYLMETHIONINE	XIC	eTargetCompound				ESI	5000		0		190.054336547852		-	1	2.7938183	60	60			190.054336547852	84.0458500519678	60	100	eAbsolute	10	0.1	190.054336547852	98.061583317685	60	16.7381835394244	eAbsolute	10	0.1	190.054336547852	112.040880680506	60	13.7953436227403	eAbsolute	10	0.1	190.054336547852	148.044521256947	60	11.323280502235	eAbsolute	10	0.1	190.054336547852	57.0345967613099
N-ACETYLMETHIONINE	XIC	eTargetCompound				ESI	5000		0		190.054336547852		-	1	2.8365475	60	80			190.054336547852	84.045840037324	80	100	eAbsolute	10	0.1	190.054336547852	57.0346142947373	80	25.6821297609935	eAbsolute	10	0.1	190.054336547852	112.040839756483	80	3.10686695474386	eAbsolute	10	0.1	190.054336547852	71.0503770107556	80	2.13628700994905	eAbsolute	10	0.1	190.054336547852	98.0615994503988
AICAR	XIC	eTargetCompound				ESI	5000		0		337.055480957031		-	1	10.15447	60	40			337.055480957031	78.959375997949	40	100	eAbsolute	10	0.1	337.055480957031	96.9700473812518	40	32.3517127179675	eAbsolute	10	0.1	337.055480957031	125.047335877724	40	16.459668266067	eAbsolute	10	0.1	337.055480957031	150.980925001317	40	4.22091495882844	eAbsolute	10	0.1	337.055480957031	78.9638664487605
AICAR	XIC	eTargetCompound				ESI	5000		0		337.055480957031		-	1	10.142116	60	60			337.055480957031	78.9594143480407	60	100	eAbsolute	10	0.1	337.055480957031	96.9701029201452	60	16.3957712329175	eAbsolute	10	0.1	337.055480957031	125.047303876922	60	10.625801798323	eAbsolute	10	0.1	337.055480957031	91.7416607275645	60	1.58815082442362	eAbsolute	10	0.1	337.055480957031	91.7487199114734
AICAR	XIC	eTargetCompound				ESI	5000		0		337.055480957031		-	1	10.162921	60	80			337.055480957031	78.9593851369027	80	100	eAbsolute	10	0.1	337.055480957031	96.9699418528618	80	6.3872744448712	eAbsolute	10	0.1	337.055480957031	125.047297477012	80	3.06664723939304	eAbsolute	10	0.1	337.055480957031	91.7486687521457	80	1.14270048060737	eAbsolute	10	0.1	337.055480957031	91.7420739958155
AICAR	XIC	eTargetCompound				ESI	5000		0		339.070037841797		+	1	10.128475	60	20			339.070037841797	127.06091777593	20	100	eAbsolute	10	0.1	339.070037841797	206.054942474172	20	37.8605524452179	eAbsolute	10	0.1	339.070037841797	128.044899534622	20	25.1916641968341	eAbsolute	10	0.1	339.070037841797	110.034484891384	20	23.7044794564136	eAbsolute	10	0.1	339.070037841797	97.0280357855021
AICAR	XIC	eTargetCompound				ESI	5000		0		339.070037841797		+	1	10.133144	60	40			339.070037841797	128.045038767937	40	100	eAbsolute	10	0.1	339.070037841797	110.034519377165	40	71.9009631950189	eAbsolute	10	0.1	339.070037841797	97.0279447356403	40	63.7289201961774	eAbsolute	10	0.1	339.070037841797	127.061027063668	40	23.6013124987266	eAbsolute	10	0.1	339.070037841797	206.055376658417
AICAR	XIC	eTargetCompound				ESI	5000		0		339.070037841797		+	1	10.136914	60	60			339.070037841797	128.045046666476	60	100	eAbsolute	10	0.1	339.070037841797	97.028025972107	60	53.4803252006406	eAbsolute	10	0.1	339.070037841797	110.034459836776	60	48.1476721238855	eAbsolute	10	0.1	339.070037841797	91.7438464843067	60	8.7504202544034	eAbsolute	10	0.1	339.070037841797	91.7397407451444
AICAR	XIC	eTargetCompound				ESI	5000		0		339.070037841797		+	1	10.140713	60	80			339.070037841797	128.044953648197	80	100	eAbsolute	10	0.1	339.070037841797	110.034422053377	80	39.9161521647415	eAbsolute	10	0.1	339.070037841797	97.0279991251534	80	28.4870146518002	eAbsolute	10	0.1	339.070037841797	91.7433402523811	80	8.91122118428856	eAbsolute	10	0.1	339.070037841797	69.033195594972
AICAR	XIC	eTargetCompound				ESI	5000		0		337.055480957031		-	1	10.162921	60	80			337.055480957031	78.9593846472898	80	100	eAbsolute	10	0.1	337.055480957031	96.969928718344	80	6.37028386285174	eAbsolute	10	0.1	337.055480957031	125.047297477012	80	3.2579086628651	eAbsolute	10	0.1	337.055480957031	91.7420739958155	80	0.545273922244969	eAbsolute	10	0.1	337.055480957031	91.7484725384955
AICAR	XIC	eTargetCompound				ESI	5000		0		337.055480957031		-	1	10.1507	60	20			337.055480957031	337.056855320663	20	100	eAbsolute	10	0.1	337.055480957031	78.9593969073488	20	78.3282881769623	eAbsolute	10	0.1	337.055480957031	96.9700002524767	20	42.3735591056618	eAbsolute	10	0.1	337.055480957031	211.002332171065	20	12.255643962525	eAbsolute	10	0.1	337.055480957031	150.980685362996
CYCLIC GMP	XIC	eTargetCompound				ESI	5000		0		344.040161132813		-	1	8.3290174	60	20			344.040161132813	344.042258086252	20	100	eAbsolute	10	0.1	344.040161132813	150.042845488859	20	24.9290570699993	eAbsolute	10	0.1	344.040161132813	78.9593924032989	20	6.7838639334926	eAbsolute	10	0.1	344.040161132813	96.9699966243822	20	1.15899726404405	eAbsolute	10	0.1	344.040161132813	133.016130120793
CYCLIC GMP	XIC	eTargetCompound				ESI	5000		0		344.040161132813		-	1	8.3327874	60	40			344.040161132813	150.042816372382	40	100	eAbsolute	10	0.1	344.040161132813	78.959396152429	40	42.8477816487116	eAbsolute	10	0.1	344.040161132813	133.016333205973	40	23.7963984486656	eAbsolute	10	0.1	344.040161132813	96.9699726319632	40	5.28911942833073	eAbsolute	10	0.1	344.040161132813	344.041731839777
CYCLIC GMP	XIC	eTargetCompound				ESI	5000		0		344.040161132813		-	1	8.3214651	60	60			344.040161132813	133.016243281872	60	100	eAbsolute	10	0.1	344.040161132813	78.9594119499261	60	90.0458766768075	eAbsolute	10	0.1	344.040161132813	150.042909919488	60	53.811510072528	eAbsolute	10	0.1	344.040161132813	126.031358139105	60	9.92761371286876	eAbsolute	10	0.1	344.040161132813	108.020807561897
CYCLIC GMP	XIC	eTargetCompound				ESI	5000		0		344.040161132813		-	1	8.3412324	60	80			344.040161132813	78.9593677025963	80	100	eAbsolute	10	0.1	344.040161132813	133.016248451702	80	71.6879919193782	eAbsolute	10	0.1	344.040161132813	66.0099264169247	80	14.9252351491964	eAbsolute	10	0.1	344.040161132813	126.031351193904	80	11.9421552780319	eAbsolute	10	0.1	344.040161132813	108.020792995147
CYCLIC GMP	XIC	eTargetCompound				ESI	5000		0		346.054718017578		+	1	8.356031	60	20			346.054718017578	152.055957691556	20	100	eAbsolute	10	0.1	346.054718017578	346.052894374359	20	37.9917263963774	eAbsolute	10	0.1	346.054718017578	347.054397455358	20	0.765099361902144	eAbsolute	10	0.1	346.054718017578	153.059623426134	20	0.684601026931873	eAbsolute	10	0.1	346.054718017578	91.7392397464969
CYCLIC GMP	XIC	eTargetCompound				ESI	5000		0		346.054718017578		+	1	8.3598014	60	40			346.054718017578	152.055991309749	40	100	eAbsolute	10	0.1	346.054718017578	153.040133459748	40	1.66096182480477	eAbsolute	10	0.1	346.054718017578	153.059430780724	40	0.941429427683271	eAbsolute	10	0.1	346.054718017578	135.029647952957	40	0.855846027582145	eAbsolute	10	0.1	346.054718017578	97.0278586298753
CYCLIC GMP	XIC	eTargetCompound				ESI	5000		0		346.054718017578		+	1	8.3484789	60	60			346.054718017578	152.055992608476	60	100	eAbsolute	10	0.1	346.054718017578	153.040091500325	60	23.2321751724882	eAbsolute	10	0.1	346.054718017578	135.029596953782	60	9.39211767305241	eAbsolute	10	0.1	346.054718017578	110.034475885811	60	5.04891884040502	eAbsolute	10	0.1	346.054718017578	128.044935016539
CYCLIC GMP	XIC	eTargetCompound				ESI	5000		0		346.054718017578		+	1	8.3363128	60	80			346.054718017578	153.040141676085	80	100	eAbsolute	10	0.1	346.054718017578	152.056052694348	80	70.5478171990216	eAbsolute	10	0.1	346.054718017578	135.029604894767	80	36.4941860744548	eAbsolute	10	0.1	346.054718017578	110.034449170969	80	28.6022390269589	eAbsolute	10	0.1	346.054718017578	128.044953320129
S-ADENOSYLHOMOCYSTEINE	XIC	eTargetCompound				ESI	5000		0		385.128875732422		+	1	7.9246506	60	20			385.128875732422	136.061292195513	20	100	eAbsolute	10	0.1	385.128875732422	134.026506308359	20	99.8130050144002	eAbsolute	10	0.1	385.128875732422	250.073057317602	20	35.2439060092912	eAbsolute	10	0.1	385.128875732422	385.127018075513	20	18.9403579880531	eAbsolute	10	0.1	385.128875732422	232.063265016697
S-ADENOSYLHOMOCYSTEINE	XIC	eTargetCompound				ESI	5000		0		385.128875732422		+	1	7.9602288	60	40			385.128875732422	134.026444723598	40	100	eAbsolute	10	0.1	385.128875732422	136.061208685458	40	99.2674180473945	eAbsolute	10	0.1	385.128875732422	88.0212628594585	40	40.2374406925082	eAbsolute	10	0.1	385.128875732422	97.0279935348809	40	2.6890170530236	eAbsolute	10	0.1	385.128875732422	134.016559346131
S-ADENOSYLHOMOCYSTEINE	XIC	eTargetCompound				ESI	5000		0		385.128875732422		+	1	7.9162335	60	60			385.128875732422	88.0212450201439	60	100	eAbsolute	10	0.1	385.128875732422	136.061219356463	60	85.5415249913938	eAbsolute	10	0.1	385.128875732422	134.026467921357	60	27.2365984999153	eAbsolute	10	0.1	385.128875732422	97.0280590623409	60	1.98336267572437	eAbsolute	10	0.1	385.128875732422	137.045424919521
S-ADENOSYLHOMOCYSTEINE	XIC	eTargetCompound				ESI	5000		0		385.128875732422		+	1	7.9200152	60	80			385.128875732422	88.0212433359099	80	100	eAbsolute	10	0.1	385.128875732422	136.061227745984	80	40.4603109953708	eAbsolute	10	0.1	385.128875732422	137.045243711081	80	5.45352351330868	eAbsolute	10	0.1	385.128875732422	119.034614378825	80	3.81928750474108	eAbsolute	10	0.1	385.128875732422	134.026377100383
S-ADENOSYLHOMOCYSTEINE	XIC	eTargetCompound				ESI	5000		0		383.114318847656		-	1	7.944661	60	20			383.114318847656	134.047889904076	20	100	eAbsolute	10	0.1	383.114318847656	383.116252087453	20	35.0294253454556	eAbsolute	10	0.1	383.114318847656	188.039602726335	20	9.48702317520519	eAbsolute	10	0.1	383.114318847656	248.060872769683	20	7.05788455900019	eAbsolute	10	0.1	383.114318847656	176.039662559324
S-ADENOSYLHOMOCYSTEINE	XIC	eTargetCompound				ESI	5000		0		383.114318847656		-	1	7.9324808	60	40			383.114318847656	134.047850303473	40	100	eAbsolute	10	0.1	383.114318847656	86.9913714991922	40	3.60673815529094	eAbsolute	10	0.1	383.114318847656	74.9912136904786	40	3.15400748441856	eAbsolute	10	0.1	383.114318847656	134.057972310077	40	1.60221517831357	eAbsolute	10	0.1	383.114318847656	71.0140702316506
S-ADENOSYLHOMOCYSTEINE	XIC	eTargetCompound				ESI	5000		0		383.114318847656		-	1	7.9202599	60	60			383.114318847656	134.047930834529	60	100	eAbsolute	10	0.1	383.114318847656	107.036809012443	60	8.68214432715989	eAbsolute	10	0.1	383.114318847656	86.991353720299	60	2.80465125515911	eAbsolute	10	0.1	383.114318847656	74.9912489045581	60	2.28865110713011	eAbsolute	10	0.1	383.114318847656	92.025765631753
S-ADENOSYLHOMOCYSTEINE	XIC	eTargetCompound				ESI	5000		0		383.114318847656		-	1	7.8929141	60	80			383.114318847656	134.047850954918	80	100	eAbsolute	10	0.1	383.114318847656	107.036721460782	80	37.8263039228442	eAbsolute	10	0.1	383.114318847656	92.0257597485062	80	9.17481783298062	eAbsolute	10	0.1	383.114318847656	74.9913151330476	80	2.12824525495511	eAbsolute	10	0.1	383.114318847656	86.9913178622232
URIDINE DIPHOSPHATE-N-ACETYLGALACTOSAMINE	XIC	eTargetCompound				ESI	5000		0		606.074279785156		-	1	10.250506	60	20			606.074279785156	606.077319766732	20	100	eAbsolute	10	0.1	606.074279785156	384.986246232978	20	56.3188373378125	eAbsolute	10	0.1	606.074279785156	402.996673024667	20	24.4866939877017	eAbsolute	10	0.1	606.074279785156	362.005750081947	20	13.725723484252	eAbsolute	10	0.1	606.074279785156	282.040123500957
URIDINE DIPHOSPHATE-N-ACETYLGALACTOSAMINE	XIC	eTargetCompound				ESI	5000		0		606.074279785156		-	1	10.255533	60	40			606.074279785156	78.9593984761592	40	100	eAbsolute	10	0.1	606.074279785156	158.92610079174	40	62.4812337190954	eAbsolute	10	0.1	606.074279785156	96.9699787015739	40	29.7839442435217	eAbsolute	10	0.1	606.074279785156	272.957604044205	40	28.0524344307935	eAbsolute	10	0.1	606.074279785156	111.020423746918
URIDINE DIPHOSPHATE-N-ACETYLGALACTOSAMINE	XIC	eTargetCompound				ESI	5000		0		606.074279785156		-	1	10.260582	60	60			606.074279785156	78.9593686738372	60	100	eAbsolute	10	0.1	606.074279785156	158.9260073185	60	28.6973917062736	eAbsolute	10	0.1	606.074279785156	96.9699923052712	60	9.20026123135269	eAbsolute	10	0.1	606.074279785156	111.020440141079	60	1.06286332970575	eAbsolute	10	0.1	606.074279785156	270.168698903443
URIDINE DIPHOSPHATE-N-ACETYLGALACTOSAMINE	XIC	eTargetCompound				ESI	5000		0		606.074279785156		-	1	10.223487	60	80			606.074279785156	78.9593363583342	80	100	eAbsolute	10	0.1	606.074279785156	158.926284060508	80	6.16305249064207	eAbsolute	10	0.1	606.074279785156	96.9698282231685	80	2.43814385649302	eAbsolute	10	0.1	606.074279785156	484.079845238459	80	0.730415042067667	eAbsolute	10	0.1	606.074279785156	111.809617059048
HISTAMINE	XIC	eTargetCompound				ESI	5000		0		112.086921691895		+	1	12.201339	60	20			112.086921691895	95.060050058742	20	100	eAbsolute	10	0.1	112.086921691895	112.086597968523	20	42.6378202762934	eAbsolute	10	0.1	112.086921691895	83.0600074647545	20	7.46802499601087	eAbsolute	10	0.1	112.086921691895	112.094454052948	20	4.93097482110093	eAbsolute	10	0.1	112.086921691895	112.050227913425
HISTAMINE	XIC	eTargetCompound				ESI	5000		0		112.086921691895		+	1	12.207281	60	40			112.086921691895	95.0600459605603	40	100	eAbsolute	10	0.1	112.086921691895	112.086599456148	40	43.1030393899671	eAbsolute	10	0.1	112.086921691895	83.0600122630007	40	7.61723841099296	eAbsolute	10	0.1	112.086921691895	112.094503644886	40	5.19897128536842	eAbsolute	10	0.1	112.086921691895	112.050248892981
HISTAMINE	XIC	eTargetCompound				ESI	5000		0		112.086921691895		+	1	12.19124	60	60			112.086921691895	95.060015339143	60	100	eAbsolute	10	0.1	112.086921691895	112.086639322331	60	12.4277912931454	eAbsolute	10	0.1	112.086921691895	83.0600758102865	60	7.51740449358549	eAbsolute	10	0.1	112.086921691895	68.0493228093474	60	5.84723222380331	eAbsolute	10	0.1	112.086921691895	112.094616391669
HISTAMINE	XIC	eTargetCompound				ESI	5000		0		112.086921691895		+	1	12.175238	60	80			112.086921691895	95.0600486502319	80	100	eAbsolute	10	0.1	112.086921691895	68.0493110320631	80	21.58280549467	eAbsolute	10	0.1	112.086921691895	83.0600238931944	80	9.03485267482629	eAbsolute	10	0.1	112.086921691895	112.086635367712	80	2.85979871755351	eAbsolute	10	0.1	112.086921691895	82.0521769448557
ADENINE	XIC	eTargetCompound				ESI	5000		0		136.061767578125		+	1	4.3233679	60	20			136.061767578125	136.061153390232	20	100	eAbsolute	10	0.1	136.061767578125	119.034756025278	20	1.02518083793308	eAbsolute	10	0.1	136.061767578125	137.045304011151	20	0.827747745958079	eAbsolute	10	0.1	136.061767578125	94.0394706075744	20	0.235944416000095	eAbsolute	10	0.1	136.061767578125	136.044085500474
ADENINE	XIC	eTargetCompound				ESI	5000		0		136.061767578125		+	1	4.328395	60	40			136.061767578125	136.061262084165	40	100	eAbsolute	10	0.1	136.061767578125	119.034780469105	40	1.53677035426549	eAbsolute	10	0.1	136.061767578125	137.045294191366	40	1.34374486096704	eAbsolute	10	0.1	136.061767578125	94.039490323233	40	0.406095850987394	eAbsolute	10	0.1	136.061767578125	136.044374672905
ADENINE	XIC	eTargetCompound				ESI	5000		0		136.061767578125		+	1	4.2917715	60	60			136.061767578125	136.061233060824	60	100	eAbsolute	10	0.1	136.061767578125	119.034701607787	60	13.1979938270633	eAbsolute	10	0.1	136.061767578125	137.0451831573	60	10.9350286926939	eAbsolute	10	0.1	136.061767578125	94.0396461843776	60	3.10898059841512	eAbsolute	10	0.1	136.061767578125	109.050236616875
ADENINE	XIC	eTargetCompound				ESI	5000		0		136.061767578125		+	1	4.3603039	60	80			136.061767578125	136.061183900189	80	100	eAbsolute	10	0.1	136.061767578125	119.034717339127	80	89.5489346471161	eAbsolute	10	0.1	136.061767578125	137.045227055793	80	46.4978966014777	eAbsolute	10	0.1	136.061767578125	94.0395618872887	80	12.9974101069669	eAbsolute	10	0.1	136.061767578125	92.0239816489821
ADENINE	XIC	eTargetCompound				ESI	5000		0		134.047210693359		-	1	4.3251939	60	20			134.047210693359	134.047780415798	20	100	eAbsolute	10	0.1	134.047210693359	107.036752015521	20	19.016336812849	eAbsolute	10	0.1	134.047210693359	92.025795205785	20	4.01626221028409	eAbsolute	10	0.1	134.047210693359	135.052121641683	20	1.49158023016614	eAbsolute	10	0.1	134.047210693359	65.0146561685844
ADENINE	XIC	eTargetCompound				ESI	5000		0		134.047210693359		-	1	4.3520756	60	40			134.047210693359	134.047768967087	40	100	eAbsolute	10	0.1	134.047210693359	107.036730449098	40	23.5118837289045	eAbsolute	10	0.1	134.047210693359	92.0257732190918	40	4.97021685298187	eAbsolute	10	0.1	134.047210693359	135.051974052845	40	1.56530390028678	eAbsolute	10	0.1	134.047210693359	65.0146024916545
ADENINE	XIC	eTargetCompound				ESI	5000		0		134.047210693359		-	1	4.3361293	60	60			134.047210693359	134.047835439653	60	100	eAbsolute	10	0.1	134.047210693359	107.036793252588	60	82.1204449184727	eAbsolute	10	0.1	134.047210693359	92.0258334182206	60	22.9289058007842	eAbsolute	10	0.1	134.047210693359	65.0146939180609	60	3.67886181407824	eAbsolute	10	0.1	134.047210693359	68.0256757113613
ADENINE	XIC	eTargetCompound				ESI	5000		0		134.047210693359		-	1	4.3411564	60	80			134.047210693359	107.036690757328	80	100	eAbsolute	10	0.1	134.047210693359	134.0478128196	80	52.5277159051686	eAbsolute	10	0.1	134.047210693359	92.025806548997	80	41.9580184459218	eAbsolute	10	0.1	134.047210693359	65.0147161343293	80	14.213110419756	eAbsolute	10	0.1	134.047210693359	68.0256320658164
INDOXYL SULFATE	XIC	eTargetCompound				ESI	5000		0		212.002304077148		-	1	4.0082681	60	20			212.002304077148	212.003187751846	20	100	eAbsolute	10	0.1	212.002304077148	80.9654898082091	20	41.4819396055388	eAbsolute	10	0.1	212.002304077148	79.9576465900284	20	37.2487778603321	eAbsolute	10	0.1	212.002304077148	132.046112815928	20	12.7380540685745	eAbsolute	10	0.1	212.002304077148	92.0509150340201
INDOXYL SULFATE	XIC	eTargetCompound				ESI	5000		0		212.002304077148		-	1	4.0996322	60	40			212.002304077148	79.9576731273371	40	100	eAbsolute	10	0.1	212.002304077148	80.9655099397258	40	54.8578605020747	eAbsolute	10	0.1	212.002304077148	132.04612564058	40	34.7934624506967	eAbsolute	10	0.1	212.002304077148	212.003225927292	40	15.7530995879919	eAbsolute	10	0.1	212.002304077148	92.050974759975
INDOXYL SULFATE	XIC	eTargetCompound				ESI	5000		0		212.002304077148		-	1	4.0409509	60	60			212.002304077148	79.957632745359	60	100	eAbsolute	10	0.1	212.002304077148	80.9654741547963	60	28.0767397031356	eAbsolute	10	0.1	212.002304077148	132.04601299883	60	21.6575794982485	eAbsolute	10	0.1	212.002304077148	92.0508873352831	60	6.02108966320306	eAbsolute	10	0.1	212.002304077148	120.045932206424
INDOXYL SULFATE	XIC	eTargetCompound				ESI	5000		0		212.002304077148		-	1	4.0888223	60	80			212.002304077148	79.9577052761841	80	100	eAbsolute	10	0.1	212.002304077148	80.965539607706	80	16.7503953233818	eAbsolute	10	0.1	212.002304077148	132.046020671515	80	6.68470035751927	eAbsolute	10	0.1	212.002304077148	92.0508905495194	80	3.32336973456528	eAbsolute	10	0.1	212.002304077148	120.04604396221
GUANOSINE DIPHOSPHATE	XIC	eTargetCompound				ESI	5000		0		442.017059326172		-	1	12.100523	60	20			442.017059326172	442.019377113733	20	100	eAbsolute	10	0.1	442.017059326172	344.041937175317	20	92.39287376553	eAbsolute	10	0.1	442.017059326172	150.042859372114	20	66.0696177553933	eAbsolute	10	0.1	442.017059326172	158.926065427207	20	52.3587187075756	eAbsolute	10	0.1	442.017059326172	424.007616894348
GUANOSINE DIPHOSPHATE	XIC	eTargetCompound				ESI	5000		0		442.017059326172		-	1	12.084459	60	40			442.017059326172	78.9593620278611	40	100	eAbsolute	10	0.1	442.017059326172	158.925971987851	40	55.8752669595792	eAbsolute	10	0.1	442.017059326172	150.042816530446	40	38.1750997913911	eAbsolute	10	0.1	442.017059326172	234.395944026375	40	1.86545980936507	eAbsolute	10	0.1	442.017059326172	244.147344805959
GUANOSINE DIPHOSPHATE	XIC	eTargetCompound				ESI	5000		0		442.017059326172		-	1	12.089492	60	60			442.017059326172	78.9593438940281	60	100	eAbsolute	10	0.1	442.017059326172	158.926147294779	60	15.2572953151339	eAbsolute	10	0.1	442.017059326172	133.016032574713	60	4.77233093939486	eAbsolute	10	0.1	442.017059326172	91.7427010755369	60	2.66723593077165	eAbsolute	10	0.1	442.017059326172	271.24065709962
GUANOSINE DIPHOSPHATE	XIC	eTargetCompound				ESI	5000		0		442.017059326172		-	1	12.094541	60	80			442.017059326172	78.9593534880964	80	100	eAbsolute	10	0.1	442.017059326172	158.928227420273	80	1.73422952721508	eAbsolute	10	0.1	442.017059326172	91.7486169430308	80	1.53517345624027	eAbsolute	10	0.1	442.017059326172	421.729495156363	80	1.45002032697753	eAbsolute	10	0.1	442.017059326172	293.520182414502
GUANOSINE DIPHOSPHATE	XIC	eTargetCompound				ESI	5000		0		444.031616210938		+	1	12.069507	60	20			444.031616210938	152.055990507475	20	100	eAbsolute	10	0.1	444.031616210938	91.745281743755	20	2.62243220046092	eAbsolute	10	0.1	444.031616210938	91.739704700049	20	2.34363184651482	eAbsolute	10	0.1	444.031616210938	465.263355282388	20	1.05957105210992	eAbsolute	10	0.1	444.031616210938	436.425194424683
GUANOSINE DIPHOSPHATE	XIC	eTargetCompound				ESI	5000		0		444.031616210938		+	1	12.074534	60	40			444.031616210938	152.056015722115	40	100	eAbsolute	10	0.1	444.031616210938	97.0279584234536	40	4.60010893499168	eAbsolute	10	0.1	444.031616210938	91.7396344143727	40	1.5783621422064	eAbsolute	10	0.1	444.031616210938	449.885973900178	40	0.943779251044573	eAbsolute	10	0.1	444.031616210938	285.670605901819
GUANOSINE DIPHOSPHATE	XIC	eTargetCompound				ESI	5000		0		444.031616210938		+	1	12.122457	60	60			444.031616210938	152.056032658894	60	100	eAbsolute	10	0.1	444.031616210938	153.040317094504	60	24.7842206473391	eAbsolute	10	0.1	444.031616210938	91.7392651148844	60	4.28298970598146	eAbsolute	10	0.1	444.031616210938	135.029220731153	60	3.54852563252144	eAbsolute	10	0.1	444.031616210938	417.023415409025
GUANOSINE DIPHOSPHATE	XIC	eTargetCompound				ESI	5000		0		444.031616210938		+	1	12.085425	60	80			444.031616210938	153.039988141766	80	100	eAbsolute	10	0.1	444.031616210938	152.056140507206	80	64.2336493354855	eAbsolute	10	0.1	444.031616210938	135.029478839446	80	21.9057605983372	eAbsolute	10	0.1	444.031616210938	110.034506246687	80	12.1880572794071	eAbsolute	10	0.1	444.031616210938	91.7452211587156
URIDINE DIPHOSPHATE GLUCURONIC ACID	XIC	eTargetCompound				ESI	5000		0		579.026977539063		-	1	13.098986	60	20			579.026977539063	402.996687543066	20	100	eAbsolute	10	0.1	579.026977539063	323.029389339268	20	36.0864505834173	eAbsolute	10	0.1	579.026977539063	254.991007691666	20	20.4386291662068	eAbsolute	10	0.1	579.026977539063	579.029016165456	20	13.0230462131241	eAbsolute	10	0.1	579.026977539063	384.985297859323
URIDINE DIPHOSPHATE GLUCURONIC ACID	XIC	eTargetCompound				ESI	5000		0		579.026977539063		-	1	13.052081	60	40			579.026977539063	78.9593683979133	40	100	eAbsolute	10	0.1	579.026977539063	158.926176360345	40	85.3528503066282	eAbsolute	10	0.1	579.026977539063	111.020415985601	40	34.8285045761976	eAbsolute	10	0.1	579.026977539063	96.9701079906273	40	11.8670105139802	eAbsolute	10	0.1	579.026977539063	272.959111450898
URIDINE DIPHOSPHATE GLUCURONIC ACID	XIC	eTargetCompound				ESI	5000		0		579.026977539063		-	1	13.031302	60	60			579.026977539063	78.9593373533804	60	100	eAbsolute	10	0.1	579.026977539063	158.926266536074	60	39.2388625321618	eAbsolute	10	0.1	579.026977539063	96.9700726847219	60	4.2701870192104	eAbsolute	10	0.1	579.026977539063	485.675165993974	60	2.0519209360119	eAbsolute	10	0.1	579.026977539063	534.233755735682
URIDINE DIPHOSPHATE GLUCURONIC ACID	XIC	eTargetCompound				ESI	5000		0		579.026977539063		-	1	13.065698	60	80			579.026977539063	78.9593506123337	80	100	eAbsolute	10	0.1	579.026977539063	493.490867956498	80	3.24114900700871	eAbsolute	10	0.1	579.026977539063	158.926051780851	80	2.1573292916134	eAbsolute	10	0.1	579.026977539063	493.538934859939	80	1.24487579020043	eAbsolute	10	0.1	579.026977539063	90.3701855460968
URIDINE DIPHOSPHATE-N-ACETYLGLUCOSAMINE	XIC	eTargetCompound				ESI	5000		0		606.074279785156		-	1	10.250677	60	20			606.074279785156	606.077208935762	20	100	eAbsolute	10	0.1	606.074279785156	384.985998590411	20	56.7746042446852	eAbsolute	10	0.1	606.074279785156	282.039526366551	20	21.4737384544645	eAbsolute	10	0.1	606.074279785156	362.006772804217	20	18.1788986769982	eAbsolute	10	0.1	606.074279785156	402.996867877377
URIDINE DIPHOSPHATE-N-ACETYLGLUCOSAMINE	XIC	eTargetCompound				ESI	5000		0		606.074279785156		-	1	10.243042	60	40			606.074279785156	78.9593734751543	40	100	eAbsolute	10	0.1	606.074279785156	158.926095935281	40	65.3162761462061	eAbsolute	10	0.1	606.074279785156	272.957892365601	40	22.6602138633897	eAbsolute	10	0.1	606.074279785156	96.9698730779489	40	18.5488874314868	eAbsolute	10	0.1	606.074279785156	282.038933037304
URIDINE DIPHOSPHATE-N-ACETYLGLUCOSAMINE	XIC	eTargetCompound				ESI	5000		0		606.074279785156		-	1	10.215131	60	60			606.074279785156	78.9593801022803	60	100	eAbsolute	10	0.1	606.074279785156	158.926051552027	60	25.156856684872	eAbsolute	10	0.1	606.074279785156	96.9699184315722	60	8.93609890244483	eAbsolute	10	0.1	606.074279785156	111.020431802006	60	5.730442056784	eAbsolute	10	0.1	606.074279785156	91.7476696241404
URIDINE DIPHOSPHATE-N-ACETYLGLUCOSAMINE	XIC	eTargetCompound				ESI	5000		0		606.074279785156		-	1	10.227866	60	80			606.074279785156	78.9593677993203	80	100	eAbsolute	10	0.1	606.074279785156	158.925921803784	80	7.08638112282352	eAbsolute	10	0.1	606.074279785156	96.9699011436697	80	2.08647310400289	eAbsolute	10	0.1	606.074279785156	91.7483105125367	80	1.30326193270291	eAbsolute	10	0.1	606.074279785156	119.986257239848
N-ACETYLALANINE	XIC	eTargetCompound				ESI	5000		0		130.050964355469		-	1	4.7191884	60	20			130.050964355469	88.0407202009139	20	100	eAbsolute	10	0.1	130.050964355469	130.051338660713	20	3.12990682061016	eAbsolute	10	0.1	130.050964355469	91.742188174612	20	1.61195873792483	eAbsolute	10	0.1	130.050964355469	91.7484161501443	20	1.28370938966588	eAbsolute	10	0.1	130.050964355469	95.3237249490759
N-ACETYLALANINE	XIC	eTargetCompound				ESI	5000		0		130.050964355469		-	1	4.7619176	60	40			130.050964355469	88.0407890009	40	100	eAbsolute	10	0.1	130.050964355469	130.051645890565	40	2.81276115599262	eAbsolute	10	0.1	130.050964355469	91.7427497891328	40	1.95177436466389	eAbsolute	10	0.1	130.050964355469	91.748347150756	40	1.1998300867997	eAbsolute	10	0.1	130.050964355469	73.861577871848
N-ACETYLALANINE	XIC	eTargetCompound				ESI	5000		0		130.050964355469		-	1	4.7543773	60	60			130.050964355469	88.0407080050584	60	100	eAbsolute	10	0.1	130.050964355469	91.7421551706532	60	2.14772198701304	eAbsolute	10	0.1	130.050964355469	91.7483349609626	60	2.04530331977032	eAbsolute	10	0.1	130.050964355469	63.1818943130495	60	0.420256763177383	eAbsolute	10	0.1	130.050964355469	55.9610424304549
4-GUANIDINOBUTANOATE	XIC	eTargetCompound				ESI	5000		0		144.077850341797		-	1	9.1201302	60	20			144.077850341797	102.056474169753	20	100	eAbsolute	10	0.1	144.077850341797	83.0616386730167	20	2.0012207438662	eAbsolute	10	0.1	144.077850341797	107.444830883425	20	0.97326962580195	eAbsolute	10	0.1	144.077850341797	80.5968275828692	20	0.944917545928544	eAbsolute	10	0.1	144.077850341797	123.479359712849
4-GUANIDINOBUTANOATE	XIC	eTargetCompound				ESI	5000		0		144.077850341797		-	1	9.1461465	60	40			144.077850341797	102.056456976651	40	100	eAbsolute	10	0.1	144.077850341797	83.0619883580964	40	3.23780897430139	eAbsolute	10	0.1	144.077850341797	121.342003891579	40	1.19449759333685	eAbsolute	10	0.1	144.077850341797	117.987086542347	40	1.06720401159069	eAbsolute	10	0.1	144.077850341797	79.028382765365
4-GUANIDINOBUTANOATE	XIC	eTargetCompound				ESI	5000		0		144.077850341797		-	1	9.1520724	60	60			144.077850341797	102.056385428939	60	100	eAbsolute	10	0.1	144.077850341797	83.0617631074454	60	25.8577956547287	eAbsolute	10	0.1	144.077850341797	100.97442294673	60	2.86018036501427	eAbsolute	10	0.1	144.077850341797	150.047883291684	60	2.85217953153831	eAbsolute	10	0.1	144.077850341797	55.4900078902395
4-GUANIDINOBUTANOATE	XIC	eTargetCompound				ESI	5000		0		146.092407226563		+	1	9.1716905	60	20			146.092407226563	146.091851786513	20	100	eAbsolute	10	0.1	146.092407226563	87.0437316609116	20	32.7339273568946	eAbsolute	10	0.1	146.092407226563	86.0596825027051	20	19.8565315177601	eAbsolute	10	0.1	146.092407226563	104.070180192699	20	12.0584177744018	eAbsolute	10	0.1	146.092407226563	128.081315339186
4-GUANIDINOBUTANOATE	XIC	eTargetCompound				ESI	5000		0		146.092407226563		+	1	9.1788557	60	40			146.092407226563	146.091752098262	40	100	eAbsolute	10	0.1	146.092407226563	87.0437220221579	40	64.2109036008602	eAbsolute	10	0.1	146.092407226563	86.0596642190711	40	42.2812329296622	eAbsolute	10	0.1	146.092407226563	104.070186977922	40	16.9539341293347	eAbsolute	10	0.1	146.092407226563	60.0556487025366
4-GUANIDINOBUTANOATE	XIC	eTargetCompound				ESI	5000		0		146.092407226563		+	1	9.1582409	60	60			146.092407226563	87.0437767555851	60	100	eAbsolute	10	0.1	146.092407226563	86.0597460943578	60	83.6054262294167	eAbsolute	10	0.1	146.092407226563	60.0556216583537	60	20.6902965495746	eAbsolute	10	0.1	146.092407226563	146.091762886453	60	16.6762963519671	eAbsolute	10	0.1	146.092407226563	111.054895333776
4-GUANIDINOBUTANOATE	XIC	eTargetCompound				ESI	5000		0		146.092407226563		+	1	9.1923051	60	80			146.092407226563	86.0597403578514	80	100	eAbsolute	10	0.1	146.092407226563	87.0437321303826	80	82.0478696718094	eAbsolute	10	0.1	146.092407226563	69.0333085107678	80	30.5244901421951	eAbsolute	10	0.1	146.092407226563	60.0556480965139	80	18.8043734444079	eAbsolute	10	0.1	146.092407226563	111.054953412103
URACIL 5-CARBOXYLATE	XIC	eTargetCompound				ESI	5000		0		155.009826660156		-	1	8.9696698	60	20			155.009826660156	68.0144264501674	20	100	eAbsolute	10	0.1	155.009826660156	155.01051341968	20	99.1264259534898	eAbsolute	10	0.1	155.009826660156	154.948120292608	20	76.9188139471439	eAbsolute	10	0.1	155.009826660156	111.020432181035	20	29.6400794540905	eAbsolute	10	0.1	155.009826660156	112.004511316034
URACIL 5-CARBOXYLATE	XIC	eTargetCompound				ESI	5000		0		155.009826660156		-	1	9.0224484	60	40			155.009826660156	68.0144184538397	40	100	eAbsolute	10	0.1	155.009826660156	154.948201603402	40	52.9513789632264	eAbsolute	10	0.1	155.009826660156	155.010554031181	40	36.8179544565493	eAbsolute	10	0.1	155.009826660156	111.020457855837	40	15.498869332437	eAbsolute	10	0.1	155.009826660156	112.004365180325
URACIL 5-CARBOXYLATE	XIC	eTargetCompound				ESI	5000		0		155.009826660156		-	1	9.0283569	60	60			155.009826660156	68.0144441336697	60	100	eAbsolute	10	0.1	155.009826660156	154.948158689667	60	66.7877799194232	eAbsolute	10	0.1	155.009826660156	111.020463365381	60	2.02763368959355	eAbsolute	10	0.1	155.009826660156	155.947601178475	60	1.92768069878183	eAbsolute	10	0.1	155.009826660156	172.958768252245
THIAMINE MONOPHOSPHATE	XIC	eTargetCompound				ESI	5000		0		345.078094482422		+	1	8.9878227	60	20			345.078094482422	122.070768840388	20	100	eAbsolute	10	0.1	345.078094482422	224.012961126237	20	36.3402423772347	eAbsolute	10	0.1	345.078094482422	345.076699990488	20	17.870167902288	eAbsolute	10	0.1	345.078094482422	345.120616086307	20	3.77999633604977	eAbsolute	10	0.1	345.078094482422	126.036818578541
THIAMINE MONOPHOSPHATE	XIC	eTargetCompound				ESI	5000		0		345.078094482422		+	1	8.9949884	60	40			345.078094482422	122.070769930289	40	100	eAbsolute	10	0.1	345.078094482422	126.036673952431	40	54.0386848387198	eAbsolute	10	0.1	345.078094482422	224.013239868428	40	11.8252139239536	eAbsolute	10	0.1	345.078094482422	81.0443903148081	40	7.75116523800282	eAbsolute	10	0.1	345.078094482422	143.03076446393
THIAMINE MONOPHOSPHATE	XIC	eTargetCompound				ESI	5000		0		345.078094482422		+	1	9.0012721	60	60			345.078094482422	122.070768538369	60	100	eAbsolute	10	0.1	345.078094482422	126.036711721032	60	86.1613104649877	eAbsolute	10	0.1	345.078094482422	81.0443441877008	60	45.0610934544548	eAbsolute	10	0.1	345.078094482422	99.0256879629028	60	3.82600473693264	eAbsolute	10	0.1	345.078094482422	85.0101305494791
LEUCINE	XIC	eTargetCompound				ESI	5000		0		130.087356567383		-	1	5.5020936	60	20			130.087356567383	130.087313857973	20	100	eAbsolute	10	0.1	130.087356567383	131.090771367802	20	1.36708879686154	eAbsolute	10	0.1	130.087356567383	84.0818258397137	20	1.24357811269661	eAbsolute	10	0.1	130.087356567383	131.036318228234	20	1.18394904559985	eAbsolute	10	0.1	130.087356567383	82.0661750993646
LEUCINE	XIC	eTargetCompound				ESI	5000		0		130.087356567383		-	1	5.5247149	60	40			130.087356567383	130.087320478096	40	100	eAbsolute	10	0.1	130.087356567383	131.090840466539	40	1.42079126971956	eAbsolute	10	0.1	130.087356567383	84.0817517161951	40	1.3687680099588	eAbsolute	10	0.1	130.087356567383	131.036277609307	40	1.13759974883202	eAbsolute	10	0.1	130.087356567383	82.0661408615666
LEUCINE	XIC	eTargetCompound				ESI	5000		0		130.087356567383		-	1	5.5071204	60	60			130.087356567383	130.087345660114	60	100	eAbsolute	10	0.1	130.087356567383	131.036247432728	60	4.31268485820807	eAbsolute	10	0.1	130.087356567383	84.0817704375458	60	3.74316865762955	eAbsolute	10	0.1	130.087356567383	82.0661907268571	60	2.86489745564152	eAbsolute	10	0.1	130.087356567383	113.060837645733
LEUCINE	XIC	eTargetCompound				ESI	5000		0		130.087356567383		-	1	5.49958	60	80			130.087356567383	130.087359099221	80	100	eAbsolute	10	0.1	130.087356567383	131.036175000616	80	18.9651212904179	eAbsolute	10	0.1	130.087356567383	82.0661830470295	80	11.5710849128003	eAbsolute	10	0.1	130.087356567383	66.0348351587213	80	9.29332452794634	eAbsolute	10	0.1	130.087356567383	130.028467459839
LEUCINE	XIC	eTargetCompound				ESI	5000		0		132.101898193359		+	1	5.5247857	60	20			132.101898193359	86.0965972987274	20	100	eAbsolute	10	0.1	132.101898193359	132.102170571796	20	5.34971957402829	eAbsolute	10	0.1	132.101898193359	121.966355133854	20	3.28084925364539	eAbsolute	10	0.1	132.101898193359	62.9292789444092	20	3.00934887654464	eAbsolute	10	0.1	132.101898193359	88.0758077178143
LEUCINE	XIC	eTargetCompound				ESI	5000		0		132.101898193359		+	1	5.537353	60	40			132.101898193359	86.0965923169974	40	100	eAbsolute	10	0.1	132.101898193359	132.102167056229	40	4.10633514531754	eAbsolute	10	0.1	132.101898193359	121.966360535115	40	2.60926373217487	eAbsolute	10	0.1	132.101898193359	62.9292747832429	40	2.58412209798034	eAbsolute	10	0.1	132.101898193359	88.0758055051957
LEUCINE	XIC	eTargetCompound				ESI	5000		0		132.101898193359		+	1	5.5499202	60	60			132.101898193359	86.0965988278339	60	100	eAbsolute	10	0.1	132.101898193359	62.9292520034605	60	15.1832051315612	eAbsolute	10	0.1	132.101898193359	72.080835027386	60	4.70483071149876	eAbsolute	10	0.1	132.101898193359	121.966404266423	60	0.786178950010368	eAbsolute	10	0.1	132.101898193359	88.0756732520438
LEUCINE	XIC	eTargetCompound				ESI	5000		0		132.101898193359		+	1	5.4820565	60	80			132.101898193359	86.0965820633473	80	100	eAbsolute	10	0.1	132.101898193359	62.9293036767052	80	38.359596593749	eAbsolute	10	0.1	132.101898193359	72.0810983575922	80	1.86651945929658	eAbsolute	10	0.1	132.101898193359	70.065371701521	80	1.79616910022303	eAbsolute	10	0.1	132.101898193359	53.0026147482533
TARTRATE	XIC	eTargetCompound				ESI	5000		0		149.009155273438		-	1	11.708103	60	20			149.009155273438	149.009118859461	20	100	eAbsolute	10	0.1	149.009155273438	87.0086324221941	20	97.9729609913059	eAbsolute	10	0.1	149.009155273438	72.9930122535005	20	51.7450854208058	eAbsolute	10	0.1	149.009155273438	59.013643713914	20	25.1658073907281	eAbsolute	10	0.1	149.009155273438	103.003619326742
TARTRATE	XIC	eTargetCompound				ESI	5000		0		149.009155273438		-	1	11.663968	60	40			149.009155273438	87.0086426998593	40	100	eAbsolute	10	0.1	149.009155273438	72.9930284084782	40	72.2205718518323	eAbsolute	10	0.1	149.009155273438	149.009115008132	40	57.0190087116457	eAbsolute	10	0.1	149.009155273438	59.0136576506945	40	31.8108627121924	eAbsolute	10	0.1	149.009155273438	103.003640529632
TARTRATE	XIC	eTargetCompound				ESI	5000		0		149.009155273438		-	1	11.66862	60	60			149.009155273438	72.9930577036916	60	100	eAbsolute	10	0.1	149.009155273438	87.008713660371	60	59.6622829216006	eAbsolute	10	0.1	149.009155273438	59.0136895051285	60	34.4850271218292	eAbsolute	10	0.1	149.009155273438	149.009178181328	60	4.32078459497143	eAbsolute	10	0.1	149.009155273438	75.0087594570265
TARTRATE	XIC	eTargetCompound				ESI	5000		0		149.009155273438		-	1	11.67239	60	80			149.009155273438	72.9930402869978	80	100	eAbsolute	10	0.1	149.009155273438	59.0136582678861	80	29.1392578743772	eAbsolute	10	0.1	149.009155273438	87.0087352194742	80	23.2006858349549	eAbsolute	10	0.1	149.009155273438	74.9939522033388	80	0.606776702671344	eAbsolute	10	0.1	149.009155273438	162.3747692808
AMINOADIPATE	XIC	eTargetCompound				ESI	5000		0		160.061538696289		-	1	9.9372049	60	20			160.061538696289	116.071621852918	20	100	eAbsolute	10	0.1	160.061538696289	142.050897631273	20	95.3950657238598	eAbsolute	10	0.1	160.061538696289	160.061576566508	20	87.7230296162209	eAbsolute	10	0.1	160.061538696289	98.0610547128994	20	24.5220159160388	eAbsolute	10	0.1	160.061538696289	96.0454122078012
AMINOADIPATE	XIC	eTargetCompound				ESI	5000		0		160.061538696289		-	1	9.9409754	60	40			160.061538696289	116.071608932125	40	100	eAbsolute	10	0.1	160.061538696289	142.050918358498	40	56.2157554677247	eAbsolute	10	0.1	160.061538696289	160.061581730787	40	26.0982781996739	eAbsolute	10	0.1	160.061538696289	98.0611011338416	40	21.2123256165518	eAbsolute	10	0.1	160.061538696289	96.0453987704304
AMINOADIPATE	XIC	eTargetCompound				ESI	5000		0		160.061538696289		-	1	9.9287439	60	60			160.061538696289	116.071647318698	60	100	eAbsolute	10	0.1	160.061538696289	142.050908681353	60	22.6321662225581	eAbsolute	10	0.1	160.061538696289	98.0610453006825	60	22.3482468826283	eAbsolute	10	0.1	160.061538696289	59.013663607547	60	2.31136198181073	eAbsolute	10	0.1	160.061538696289	96.0454295738167
AMINOADIPATE	XIC	eTargetCompound				ESI	5000		0		160.061538696289		-	1	9.8700877	60	80			160.061538696289	116.071743780352	80	100	eAbsolute	10	0.1	160.061538696289	98.0609925346113	80	40.2700805320799	eAbsolute	10	0.1	160.061538696289	91.7427045739063	80	8.44939449409854	eAbsolute	10	0.1	160.061538696289	91.7484317076587	80	5.23235956474033	eAbsolute	10	0.1	160.061538696289	59.0135464811972
AMINOADIPATE	XIC	eTargetCompound				ESI	5000		0		162.076080322266		+	1	9.9213319	60	20			162.076080322266	98.0602546237951	20	100	eAbsolute	10	0.1	162.076080322266	116.070855112006	20	66.127489555572	eAbsolute	10	0.1	162.076080322266	144.065818648813	20	60.7938434792485	eAbsolute	10	0.1	162.076080322266	162.077015589953	20	33.6278782697628	eAbsolute	10	0.1	162.076080322266	162.102534093172
AMINOADIPATE	XIC	eTargetCompound				ESI	5000		0		162.076080322266		+	1	9.9439535	60	40			162.076080322266	98.060232416649	40	100	eAbsolute	10	0.1	162.076080322266	116.070795931055	40	34.0462131541032	eAbsolute	10	0.1	162.076080322266	144.065849268536	40	20.4555194184521	eAbsolute	10	0.1	162.076080322266	162.077249796813	40	5.45785920091031	eAbsolute	10	0.1	162.076080322266	162.102389539107
AMINOADIPATE	XIC	eTargetCompound				ESI	5000		0		162.076080322266		+	1	9.9364131	60	60			162.076080322266	98.0601923636211	60	100	eAbsolute	10	0.1	162.076080322266	70.0652442317533	60	19.0023881519382	eAbsolute	10	0.1	162.076080322266	55.0181690701461	60	18.56789460224	eAbsolute	10	0.1	162.076080322266	56.0497250945192	60	13.3352786450913	eAbsolute	10	0.1	162.076080322266	116.070827336432
AMINOADIPATE	XIC	eTargetCompound				ESI	5000		0		162.076080322266		+	1	9.9389264	60	80			162.076080322266	55.0182324380497	80	100	eAbsolute	10	0.1	162.076080322266	98.0601832688296	80	88.5231683892901	eAbsolute	10	0.1	162.076080322266	70.0652825953709	80	55.0747940047311	eAbsolute	10	0.1	162.076080322266	56.0497864598294	80	51.873344910715	eAbsolute	10	0.1	162.076080322266	55.054524826295
3-DEHYDROSHIKIMATE	XIC	eTargetCompound				ESI	5000		0		171.029891967773		-	1	7.6323736	60	20			171.029891967773	127.039949951845	20	100	eAbsolute	10	0.1	171.029891967773	109.029437639774	20	58.1804141267479	eAbsolute	10	0.1	171.029891967773	171.030141270088	20	16.8140469873943	eAbsolute	10	0.1	171.029891967773	81.0345189678059	20	10.6205930118455	eAbsolute	10	0.1	171.029891967773	170.99709604679
3-DEHYDROSHIKIMATE	XIC	eTargetCompound				ESI	5000		0		171.029891967773		-	1	7.6348872	60	40			171.029891967773	109.029445619545	40	100	eAbsolute	10	0.1	171.029891967773	127.039961865436	40	65.0112856137893	eAbsolute	10	0.1	171.029891967773	81.0345452333529	40	22.5677366201227	eAbsolute	10	0.1	171.029891967773	65.0395539340161	40	7.64221890748277	eAbsolute	10	0.1	171.029891967773	108.021694445407
3-DEHYDROSHIKIMATE	XIC	eTargetCompound				ESI	5000		0		171.029891967773		-	1	7.6374003	60	60			171.029891967773	109.029453425746	60	100	eAbsolute	10	0.1	171.029891967773	81.0344950315715	60	23.0741727016393	eAbsolute	10	0.1	171.029891967773	108.021646177729	60	22.6141295771706	eAbsolute	10	0.1	171.029891967773	96.9599976445579	60	9.44941916342542	eAbsolute	10	0.1	171.029891967773	69.0345187001699
3-DEHYDROSHIKIMATE	XIC	eTargetCompound				ESI	5000		0		171.029891967773		-	1	7.5996982	60	80			171.029891967773	109.029361259841	80	100	eAbsolute	10	0.1	171.029891967773	108.021577498756	80	63.9263860037473	eAbsolute	10	0.1	171.029891967773	81.0344534781861	80	21.2663995570465	eAbsolute	10	0.1	171.029891967773	96.9600599327426	80	15.7120083467818	eAbsolute	10	0.1	171.029891967773	91.0189296929255
THEOPHYLLINE	XIC	eTargetCompound				ESI	5000		0		179.05744934082		-	1	2.6556146	60	20			179.05744934082	179.057381939057	20	100	eAbsolute	10	0.1	179.05744934082	164.033901027429	20	8.3809789259745	eAbsolute	10	0.1	179.05744934082	122.035942122841	20	2.61986614365263	eAbsolute	10	0.1	179.05744934082	180.061205794882	20	1.37882384038958	eAbsolute	10	0.1	179.05744934082	140.046526227834
THEOPHYLLINE	XIC	eTargetCompound				ESI	5000		0		179.05744934082		-	1	2.6380201	60	40			179.05744934082	179.057493871252	40	100	eAbsolute	10	0.1	179.05744934082	164.034095705592	40	39.0498564631007	eAbsolute	10	0.1	179.05744934082	122.035922609477	40	15.0958771228083	eAbsolute	10	0.1	179.05744934082	94.0411080793468	40	1.34233923175736	eAbsolute	10	0.1	179.05744934082	180.060931774142
THEOPHYLLINE	XIC	eTargetCompound				ESI	5000		0		179.05744934082		-	1	2.6405336	60	60			179.05744934082	164.034087445593	60	100	eAbsolute	10	0.1	179.05744934082	122.035953492609	60	59.2314478093549	eAbsolute	10	0.1	179.05744934082	179.057543358504	60	43.7511744276519	eAbsolute	10	0.1	179.05744934082	94.0410341849022	60	15.6121054897202	eAbsolute	10	0.1	179.05744934082	135.007416522106
THEOPHYLLINE	XIC	eTargetCompound				ESI	5000		0		179.05744934082		-	1	2.6631552	60	80			179.05744934082	164.03406367882	80	100	eAbsolute	10	0.1	179.05744934082	122.035989343403	80	89.8463490407426	eAbsolute	10	0.1	179.05744934082	94.0410219650328	80	59.8211540154019	eAbsolute	10	0.1	179.05744934082	135.007428048523	80	42.8901143354348	eAbsolute	10	0.1	179.05744934082	79.0175687308622
THEOPHYLLINE	XIC	eTargetCompound				ESI	5000		0		181.072006225586		+	1	2.673027	60	20			181.072006225586	181.072276363101	20	100	eAbsolute	10	0.1	181.072006225586	124.050831246113	20	8.39021705372137	eAbsolute	10	0.1	181.072006225586	137.082526692395	20	0.527831536149141	eAbsolute	10	0.1	181.072006225586	96.0556517678691	20	0.417585234812587	eAbsolute	10	0.1	181.072006225586	69.0450187535659
THEOPHYLLINE	XIC	eTargetCompound				ESI	5000		0		181.072006225586		+	1	2.6554331	60	40			181.072006225586	181.072182719762	40	100	eAbsolute	10	0.1	181.072006225586	124.050765251596	40	50.0078811942871	eAbsolute	10	0.1	181.072006225586	96.0558558763965	40	3.61743985864402	eAbsolute	10	0.1	181.072006225586	137.082427669872	40	2.32818974879887	eAbsolute	10	0.1	181.072006225586	69.0448980911626
THEOPHYLLINE	XIC	eTargetCompound				ESI	5000		0		181.072006225586		+	1	2.6680003	60	60			181.072006225586	124.05073799268	60	100	eAbsolute	10	0.1	181.072006225586	181.072217971837	60	25.7086311710632	eAbsolute	10	0.1	181.072006225586	96.0558466524998	60	23.8158325103269	eAbsolute	10	0.1	181.072006225586	69.0449106445088	60	12.5718196993314	eAbsolute	10	0.1	181.072006225586	142.061337071638
THEOPHYLLINE	XIC	eTargetCompound				ESI	5000		0		181.072006225586		+	1	2.6604596	60	80			181.072006225586	124.050773902892	80	100	eAbsolute	10	0.1	181.072006225586	96.0558359495414	80	61.0683532051008	eAbsolute	10	0.1	181.072006225586	69.0449164543858	80	60.8189966640768	eAbsolute	10	0.1	181.072006225586	94.0402395563292	80	5.21767024288008	eAbsolute	10	0.1	181.072006225586	83.0241633459259
DIAMINOPIMELATE	XIC	eTargetCompound				ESI	5000		0		191.102630615234		+	1	11.565418	60	20			191.102630615234	128.070805894635	20	100	eAbsolute	10	0.1	191.102630615234	191.103568811495	20	30.1516855504739	eAbsolute	10	0.1	191.102630615234	173.092418580199	20	14.240204017436	eAbsolute	10	0.1	191.102630615234	174.076494260589	20	8.17018353671659	eAbsolute	10	0.1	191.102630615234	82.0652642017017
DIAMINOPIMELATE	XIC	eTargetCompound				ESI	5000		0		191.102630615234		+	1	11.577985	60	40			191.102630615234	128.070806395535	40	100	eAbsolute	10	0.1	191.102630615234	82.0652643404831	40	15.5264211762295	eAbsolute	10	0.1	191.102630615234	84.0809290621052	40	5.02873847679692	eAbsolute	10	0.1	191.102630615234	173.092534344809	40	1.92771238022052	eAbsolute	10	0.1	191.102630615234	128.08018836025
DIAMINOPIMELATE	XIC	eTargetCompound				ESI	5000		0		191.102630615234		+	1	11.590553	60	60			191.102630615234	82.0653257532546	60	100	eAbsolute	10	0.1	191.102630615234	128.070801378973	60	81.8689106841204	eAbsolute	10	0.1	191.102630615234	84.0809573795076	60	21.4343953398462	eAbsolute	10	0.1	191.102630615234	55.0545738949641	60	14.5449774451843	eAbsolute	10	0.1	191.102630615234	56.0497881763441
DIAMINOPIMELATE	XIC	eTargetCompound				ESI	5000		0		191.102630615234		+	1	11.60312	60	80			191.102630615234	82.0652837572169	80	100	eAbsolute	10	0.1	191.102630615234	55.0546172000066	80	40.5758693722412	eAbsolute	10	0.1	191.102630615234	84.0808995234465	80	18.0474247809531	eAbsolute	10	0.1	191.102630615234	56.0498094019806	80	17.8886711576415	eAbsolute	10	0.1	191.102630615234	128.070841764459
DIAMINOPIMELATE	XIC	eTargetCompound				ESI	5000		0		189.088073730469		-	1	11.576971	60	20			189.088073730469	189.088008407681	20	100	eAbsolute	10	0.1	189.088073730469	128.071763156326	20	43.231128775062	eAbsolute	10	0.1	189.088073730469	171.077358336416	20	20.6312219776068	eAbsolute	10	0.1	189.088073730469	111.045136034522	20	5.84062577806376	eAbsolute	10	0.1	189.088073730469	126.056045312432
DIAMINOPIMELATE	XIC	eTargetCompound				ESI	5000		0		189.088073730469		-	1	11.581606	60	40			189.088073730469	128.071679726315	40	100	eAbsolute	10	0.1	189.088073730469	189.088021920379	40	53.4655417526111	eAbsolute	10	0.1	189.088073730469	111.04503751003	40	43.1614627399545	eAbsolute	10	0.1	189.088073730469	72.0089573100878	40	29.0999316007792	eAbsolute	10	0.1	189.088073730469	171.077414694908
DIAMINOPIMELATE	XIC	eTargetCompound				ESI	5000		0		189.088073730469		-	1	11.585376	60	60			189.088073730469	72.0090507891269	60	100	eAbsolute	10	0.1	189.088073730469	111.044972567298	60	73.3844775043654	eAbsolute	10	0.1	189.088073730469	128.071642575675	60	45.0409519416112	eAbsolute	10	0.1	189.088073730469	74.0247943729038	60	34.8328064286577	eAbsolute	10	0.1	189.088073730469	67.0552356227781
DIAMINOPIMELATE	XIC	eTargetCompound				ESI	5000		0		189.088073730469		-	1	11.493387	60	80			189.088073730469	72.0090442061604	80	100	eAbsolute	10	0.1	189.088073730469	74.0246849872726	80	41.7900992933611	eAbsolute	10	0.1	189.088073730469	111.044962983946	80	15.3493292173944	eAbsolute	10	0.1	189.088073730469	59.9850624457494	80	6.58466117257407	eAbsolute	10	0.1	189.088073730469	67.0552257753347
CAFFEINE	XIC	eTargetCompound				ESI	5000		0		195.087646484375		+	1	2.2293982	60	20			195.087646484375	195.088073496891	20	100	eAbsolute	10	0.1	195.087646484375	138.066408116646	20	6.54979762540432	eAbsolute	10	0.1	195.087646484375	110.07139549787	20	0.282639681881648	eAbsolute	10	0.1	195.087646484375	95.9727384480159	20	0.0340269723404534	eAbsolute	10	0.1	195.087646484375	89.1256900598794
CAFFEINE	XIC	eTargetCompound				ESI	5000		0		195.087646484375		+	1	2.2319116	60	40			195.087646484375	195.087880922246	40	100	eAbsolute	10	0.1	195.087646484375	138.066417715855	40	63.8117604139036	eAbsolute	10	0.1	195.087646484375	110.071470014538	40	4.46967182789189	eAbsolute	10	0.1	195.087646484375	69.0448197993254	40	0.827003346599469	eAbsolute	10	0.1	195.087646484375	83.0603745689324
CAFFEINE	XIC	eTargetCompound				ESI	5000		0		195.087646484375		+	1	2.2344252	60	60			195.087646484375	138.066516403279	60	100	eAbsolute	10	0.1	195.087646484375	110.071518002114	60	27.0879880763164	eAbsolute	10	0.1	195.087646484375	195.087961000552	60	22.6746330749656	eAbsolute	10	0.1	195.087646484375	69.0449229281627	60	8.20092408792147	eAbsolute	10	0.1	195.087646484375	83.0605418336669
CAFFEINE	XIC	eTargetCompound				ESI	5000		0		195.087646484375		+	1	2.2168309	60	80			195.087646484375	138.066363520831	80	100	eAbsolute	10	0.1	195.087646484375	110.071430600029	80	70.3833654312702	eAbsolute	10	0.1	195.087646484375	83.0605553106087	80	47.7668995372725	eAbsolute	10	0.1	195.087646484375	69.0449177914133	80	46.6917980279152	eAbsolute	10	0.1	195.087646484375	123.042913082287
DEOXYCYTIDINE	XIC	eTargetCompound				ESI	5000		0		228.097885131836		+	1	5.2621273	60	20			228.097885131836	112.050767015832	20	100	eAbsolute	10	0.1	228.097885131836	117.054859857251	20	2.9343170908572	eAbsolute	10	0.1	228.097885131836	228.232620543766	20	1.72777397020758	eAbsolute	10	0.1	228.097885131836	228.209482886412	20	0.502335238395022	eAbsolute	10	0.1	228.097885131836	99.0443244394867
DEOXYCYTIDINE	XIC	eTargetCompound				ESI	5000		0		228.097885131836		+	1	5.2746942	60	40			228.097885131836	112.050744243417	40	100	eAbsolute	10	0.1	228.097885131836	117.054782099377	40	2.42372303064555	eAbsolute	10	0.1	228.097885131836	99.0443108300746	40	1.34860514937103	eAbsolute	10	0.1	228.097885131836	228.232659151408	40	1.21188053496024	eAbsolute	10	0.1	228.097885131836	73.0284999098928
DEOXYCYTIDINE	XIC	eTargetCompound				ESI	5000		0		228.097885131836		+	1	5.2772081	60	60			228.097885131836	112.05074310609	60	100	eAbsolute	10	0.1	228.097885131836	95.0242160816518	60	5.29478024650741	eAbsolute	10	0.1	228.097885131836	69.044893000909	60	1.92081415537416	eAbsolute	10	0.1	228.097885131836	73.0284789535828	60	1.55641142602785	eAbsolute	10	0.1	228.097885131836	71.0491996279561
DEOXYCYTIDINE	XIC	eTargetCompound				ESI	5000		0		228.097885131836		+	1	5.2596133	60	80			228.097885131836	112.050755934452	80	100	eAbsolute	10	0.1	228.097885131836	95.0242313337202	80	27.7809017651785	eAbsolute	10	0.1	228.097885131836	69.0449166350103	80	8.57151024362519	eAbsolute	10	0.1	228.097885131836	94.0402151683698	80	4.20541214258721	eAbsolute	10	0.1	228.097885131836	73.0284622834332
GLUCOSAMINE 6-PHOSPHATE	XIC	eTargetCompound				ESI	5000		0		258.038421630859		-	1	10.862033	60	20			258.038421630859	96.9695455379718	20	100	eAbsolute	10	0.1	258.038421630859	258.038193880094	20	44.9064988386448	eAbsolute	10	0.1	258.038421630859	199.001212857746	20	23.7016598876989	eAbsolute	10	0.1	258.038421630859	78.9590602370238	20	22.6909931362064	eAbsolute	10	0.1	258.038421630859	240.027412991914
GLUCOSAMINE 6-PHOSPHATE	XIC	eTargetCompound				ESI	5000		0		258.038421630859		-	1	10.868317	60	40			258.038421630859	96.9696039262062	40	100	eAbsolute	10	0.1	258.038421630859	78.9589649780649	40	53.8262214393843	eAbsolute	10	0.1	258.038421630859	138.979955593355	40	2.105451360778	eAbsolute	10	0.1	258.038421630859	67.6782956345264	40	1.15904006921403	eAbsolute	10	0.1	258.038421630859	237.180920840072
GLUCOSAMINE 6-PHOSPHATE	XIC	eTargetCompound				ESI	5000		0		258.038421630859		-	1	10.821657	60	60			258.038421630859	78.9589488568008	60	100	eAbsolute	10	0.1	258.038421630859	96.9696158364307	60	66.5485065904601	eAbsolute	10	0.1	258.038421630859	236.602941240791	60	1.14061831117169	eAbsolute	10	0.1	258.038421630859	176.533970112164	60	1.00039360127702	eAbsolute	10	0.1	258.038421630859	159.143883810949
GLUCOSAMINE 6-PHOSPHATE	XIC	eTargetCompound				ESI	5000		0		258.038421630859		-	1	10.962495	60	80			258.038421630859	78.9590238831305	80	100	eAbsolute	10	0.1	258.038421630859	96.9695737531609	80	21.0397139703839	eAbsolute	10	0.1	258.038421630859	72.4142133714893	80	1.51423940500809	eAbsolute	10	0.1	258.038421630859	169.443556601811	80	1.25256504472072	eAbsolute	10	0.1	258.038421630859	246.018204173521
BETAINE	XIC	eTargetCompound				ESI	5000		0		118.08625793457		+	1	6.0711467	60	20			118.08625793457	118.086391498533	20	100	eAbsolute	10	0.1	118.08625793457	59.0732633844056	20	6.41177484851906	eAbsolute	10	0.1	118.08625793457	58.0654598819249	20	4.81882720408758	eAbsolute	10	0.1	118.08625793457	101.82686601632	20	0.0239727917102018	eAbsolute	10	0.1	118.08625793457	138.819559355184
BETAINE	XIC	eTargetCompound				ESI	5000		0		118.08625793457		+	1	6.0761738	60	40			118.08625793457	118.086371062893	40	100	eAbsolute	10	0.1	118.08625793457	59.0732776604821	40	6.50853564748115	eAbsolute	10	0.1	118.08625793457	58.0654562055844	40	4.86408418217948	eAbsolute	10	0.1	118.08625793457	121.705041529215	40	0.0273479929649395	eAbsolute	10	0.1	118.08625793457	70.0033040395591
BETAINE	XIC	eTargetCompound				ESI	5000		0		118.08625793457		+	1	6.1030556	60	60			118.08625793457	118.086381096421	60	100	eAbsolute	10	0.1	118.08625793457	59.0732705942273	60	34.7629639814077	eAbsolute	10	0.1	118.08625793457	58.0654612461598	60	25.7845594361106	eAbsolute	10	0.1	118.08625793457	95.9026784762588	60	0.0366549920084167	eAbsolute	10	0.1	118.08625793457	121.25135723599
BETAINE	XIC	eTargetCompound				ESI	5000		0		118.08625793457		+	1	6.0871097	60	80			118.08625793457	58.0654670021422	80	100	eAbsolute	10	0.1	118.08625793457	59.07327073172	80	81.3030844385265	eAbsolute	10	0.1	118.08625793457	118.086442740438	80	61.2502878025457	eAbsolute	10	0.1	118.08625793457	91.0543818272895	80	0.26315455332806	eAbsolute	10	0.1	118.08625793457	118.065204537032
(2-AMINOETHYL)PHOSPHONATE	XIC	eTargetCompound				ESI	5000		0		126.031455993652		+	1	10.736008	60	20			126.031455993652	126.031733137034	20	100	eAbsolute	10	0.1	126.031455993652	109.005162236923	20	98.7295975778322	eAbsolute	10	0.1	126.031455993652	126.102827210691	20	13.942153918277	eAbsolute	10	0.1	126.031455993652	97.005093441109	20	10.2892259046866	eAbsolute	10	0.1	126.031455993652	98.9842885594795
(2-AMINOETHYL)PHOSPHONATE	XIC	eTargetCompound				ESI	5000		0		126.031455993652		+	1	10.748575	60	40			126.031455993652	109.00514061871	40	100	eAbsolute	10	0.1	126.031455993652	126.031617300102	40	96.6580038062292	eAbsolute	10	0.1	126.031455993652	126.102695191902	40	13.5998441558068	eAbsolute	10	0.1	126.031455993652	97.0051503878401	40	10.7736927245757	eAbsolute	10	0.1	126.031455993652	98.984355923942
(2-AMINOETHYL)PHOSPHONATE	XIC	eTargetCompound				ESI	5000		0		126.031455993652		+	1	10.680711	60	60			126.031455993652	109.005135624651	60	100	eAbsolute	10	0.1	126.031455993652	97.0050907491714	60	27.531184916029	eAbsolute	10	0.1	126.031455993652	98.9843853731062	60	25.5797739105854	eAbsolute	10	0.1	126.031455993652	126.031621044731	60	17.0654577083921	eAbsolute	10	0.1	126.031455993652	126.102731398376
(2-AMINOETHYL)PHOSPHONATE	XIC	eTargetCompound				ESI	5000		0		126.031455993652		+	1	10.743548	60	80			126.031455993652	109.005138451689	80	100	eAbsolute	10	0.1	126.031455993652	98.984384564167	80	83.098791108326	eAbsolute	10	0.1	126.031455993652	97.0051349922539	80	65.7254282000965	eAbsolute	10	0.1	126.031455993652	98.0003242089888	80	6.21207456325955	eAbsolute	10	0.1	126.031455993652	126.031631564422
(2-AMINOETHYL)PHOSPHONATE	XIC	eTargetCompound				ESI	5000		0		124.016906738281		-	1	10.74381	60	20			124.016906738281	124.016795013864	20	100	eAbsolute	10	0.1	124.016906738281	78.9590251992717	20	93.4702392669865	eAbsolute	10	0.1	124.016906738281	106.990286377093	20	9.25778979260864	eAbsolute	10	0.1	124.016906738281	94.9902921014143	20	5.41833943630771	eAbsolute	10	0.1	124.016906738281	123.902013285919
(2-AMINOETHYL)PHOSPHONATE	XIC	eTargetCompound				ESI	5000		0		124.016906738281		-	1	10.766431	60	40			124.016906738281	124.016883992649	40	100	eAbsolute	10	0.1	124.016906738281	78.9589918004443	40	93.4022395912853	eAbsolute	10	0.1	124.016906738281	106.990274227412	40	8.76859383418728	eAbsolute	10	0.1	124.016906738281	123.902005669048	40	5.00629189463166	eAbsolute	10	0.1	124.016906738281	94.9903398184179
(2-AMINOETHYL)PHOSPHONATE	XIC	eTargetCompound				ESI	5000		0		124.016906738281		-	1	10.728729	60	60			124.016906738281	78.958954130018	60	100	eAbsolute	10	0.1	124.016906738281	124.016818367216	60	17.090325071753	eAbsolute	10	0.1	124.016906738281	106.990269464718	60	5.78365107998098	eAbsolute	10	0.1	124.016906738281	94.9903708025391	60	2.2653678710468	eAbsolute	10	0.1	124.016906738281	123.901792271244
(2-AMINOETHYL)PHOSPHONATE	XIC	eTargetCompound				ESI	5000		0		124.016906738281		-	1	10.741297	60	80			124.016906738281	78.9590217432671	80	100	eAbsolute	10	0.1	124.016906738281	106.990320233001	80	2.55348635716275	eAbsolute	10	0.1	124.016906738281	124.016787347226	80	2.19216703930885	eAbsolute	10	0.1	124.016906738281	62.9639226316057	80	0.541742316793226	eAbsolute	10	0.1	124.016906738281	77.9749374679815
3-SULFINOALANINE	XIC	eTargetCompound				ESI	5000		0		152.002304077148		-	1	9.6172432	60	20			152.002304077148	88.0403815128515	20	100	eAbsolute	10	0.1	152.002304077148	54.139364225809	20	1.07444908568718	eAbsolute	10	0.1	152.002304077148	134.69832338575	20	0.986290132971022	eAbsolute	10	0.1	152.002304077148	152.035824392904	20	0.930902327112844	eAbsolute	10	0.1	152.002304077148	60.2278774417914
3-SULFINOALANINE	XIC	eTargetCompound				ESI	5000		0		152.002304077148		-	1	9.5996491	60	40			152.002304077148	88.0404105870189	40	100	eAbsolute	10	0.1	152.002304077148	91.7481598506234	40	3.16673008309356	eAbsolute	10	0.1	152.002304077148	102.656105856743	40	1.71348922643791	eAbsolute	10	0.1	152.002304077148	118.603181198219	40	1.39126671225215	eAbsolute	10	0.1	152.002304077148	145.94978302243
3-SULFINOALANINE	XIC	eTargetCompound				ESI	5000		0		152.002304077148		-	1	9.6323241	60	60			152.002304077148	88.0404452668346	60	100	eAbsolute	10	0.1	152.002304077148	123.426405219987	60	2.92778288926679	eAbsolute	10	0.1	152.002304077148	79.2056705900624	60	2.90512254410851	eAbsolute	10	0.1	152.002304077148	117.205389458313	60	2.84534737891473	eAbsolute	10	0.1	152.002304077148	122.987588699649
3-SULFINOALANINE	XIC	eTargetCompound				ESI	5000		0		152.002304077148		-	1	9.6147296	60	80			152.002304077148	88.0405098063026	80	100	eAbsolute	10	0.1	152.002304077148	91.7427859958372	80	13.4522842645242	eAbsolute	10	0.1	152.002304077148	67.2397912792217	80	10.4611509180994	eAbsolute	10	0.1	152.002304077148	135.111490735451	80	8.53775950539915	eAbsolute	10	0.1	152.002304077148	140.300109600587
TRYPTOPHAN	XIC	eTargetCompound				ESI	5000		0		203.082595825195		-	1	6.2339914	60	20			203.082595825195	203.08261079067	20	100	eAbsolute	10	0.1	203.082595825195	116.050502762335	20	60.9001948862359	eAbsolute	10	0.1	203.082595825195	159.092663129727	20	26.7297726597209	eAbsolute	10	0.1	203.082595825195	72.0090065525013	20	18.166147189331	eAbsolute	10	0.1	203.082595825195	74.024656369096
TRYPTOPHAN	XIC	eTargetCompound				ESI	5000		0		203.082595825195		-	1	6.2938248	60	40			203.082595825195	116.05046653712	40	100	eAbsolute	10	0.1	203.082595825195	74.0246589759657	40	44.0657910404977	eAbsolute	10	0.1	203.082595825195	142.066182238506	40	28.90712302491	eAbsolute	10	0.1	203.082595825195	72.0089946115625	40	24.5391714526096	eAbsolute	10	0.1	203.082595825195	203.082537308993
TRYPTOPHAN	XIC	eTargetCompound				ESI	5000		0		203.082595825195		-	1	6.2474404	60	60			203.082595825195	116.050545251382	60	100	eAbsolute	10	0.1	203.082595825195	74.0246958612538	60	31.6159784115599	eAbsolute	10	0.1	203.082595825195	142.066135993637	60	25.8010865941921	eAbsolute	10	0.1	203.082595825195	72.0090265997859	60	10.4033186473861	eAbsolute	10	0.1	203.082595825195	130.066181857712
TRYPTOPHAN	XIC	eTargetCompound				ESI	5000		0		203.082595825195		-	1	6.2277077	60	80			203.082595825195	116.050518018628	80	100	eAbsolute	10	0.1	203.082595825195	142.066292176332	80	14.3868177009797	eAbsolute	10	0.1	203.082595825195	74.0246665878286	80	12.1344382616693	eAbsolute	10	0.1	203.082595825195	72.0090611742681	80	3.37970346962566	eAbsolute	10	0.1	203.082595825195	130.066158268438
TRYPTOPHAN	XIC	eTargetCompound				ESI	5000		0		205.097152709961		+	1	6.3131589	60	20			205.097152709961	188.070894973638	20	100	eAbsolute	10	0.1	205.097152709961	146.060277147353	20	13.8744202855799	eAbsolute	10	0.1	205.097152709961	205.107485455996	20	2.60507235641819	eAbsolute	10	0.1	205.097152709961	159.091387043949	20	1.15228672697145	eAbsolute	10	0.1	205.097152709961	132.080517925366
TRYPTOPHAN	XIC	eTargetCompound				ESI	5000		0		205.097152709961		+	1	6.3169291	60	40			205.097152709961	146.060197378852	40	100	eAbsolute	10	0.1	205.097152709961	188.070660155069	40	57.9665237855662	eAbsolute	10	0.1	205.097152709961	144.08110306602	40	18.425726868897	eAbsolute	10	0.1	205.097152709961	159.092063070182	40	10.7097745675512	eAbsolute	10	0.1	205.097152709961	118.065218778921
TRYPTOPHAN	XIC	eTargetCompound				ESI	5000		0		205.097152709961		+	1	6.3213353	60	60			205.097152709961	146.060226686821	60	100	eAbsolute	10	0.1	205.097152709961	118.065266048204	60	94.4861999950608	eAbsolute	10	0.1	205.097152709961	144.080961593847	60	29.2000744689092	eAbsolute	10	0.1	205.097152709961	132.080951017062	60	20.5097418860675	eAbsolute	10	0.1	205.097152709961	143.073085336923
TRYPTOPHAN	XIC	eTargetCompound				ESI	5000		0		205.097152709961		+	1	6.3093889	60	80			205.097152709961	118.065315935365	80	100	eAbsolute	10	0.1	205.097152709961	115.054463205877	80	22.2502342217059	eAbsolute	10	0.1	205.097152709961	143.073240900987	80	20.8718668623971	eAbsolute	10	0.1	205.097152709961	132.080961230369	80	14.0249234286211	eAbsolute	10	0.1	205.097152709961	146.060255989076
O-SUCCINYL-HOMOSERINE	XIC	eTargetCompound				ESI	5000		0		220.081558227539		+	1	8.8516618	60	20			220.081558227539	102.055084081289	20	100	eAbsolute	10	0.1	220.081558227539	220.081907998189	20	40.5022812143768	eAbsolute	10	0.1	220.081558227539	120.065686975217	20	29.7357694674605	eAbsolute	10	0.1	220.081558227539	74.0601265666116	20	12.3472884122934	eAbsolute	10	0.1	220.081558227539	56.0498438267949
O-SUCCINYL-HOMOSERINE	XIC	eTargetCompound				ESI	5000		0		220.081558227539		+	1	8.8356993	60	40			220.081558227539	102.055150759554	40	100	eAbsolute	10	0.1	220.081558227539	74.0601431421333	40	57.0672077055685	eAbsolute	10	0.1	220.081558227539	56.0498238295267	40	29.033407837171	eAbsolute	10	0.1	220.081558227539	101.023559083932	40	25.6667256184524	eAbsolute	10	0.1	220.081558227539	120.065754676193
O-SUCCINYL-HOMOSERINE	XIC	eTargetCompound				ESI	5000		0		220.081558227539		+	1	8.8625811	60	60			220.081558227539	74.0601283298673	60	100	eAbsolute	10	0.1	220.081558227539	56.0498322062326	60	97.1451469852054	eAbsolute	10	0.1	220.081558227539	102.055174138246	60	57.4360758314668	eAbsolute	10	0.1	220.081558227539	74.0237623195921	60	40.0174840046012	eAbsolute	10	0.1	220.081558227539	101.02355023524
O-SUCCINYL-HOMOSERINE	XIC	eTargetCompound				ESI	5000		0		220.081558227539		+	1	8.8676082	60	80			220.081558227539	56.0498421974949	80	100	eAbsolute	10	0.1	220.081558227539	74.0601571772722	80	47.25997297026	eAbsolute	10	0.1	220.081558227539	74.0237683332107	80	33.4480369391557	eAbsolute	10	0.1	220.081558227539	73.028511814593	80	28.1662053729114	eAbsolute	10	0.1	220.081558227539	55.0181985916321
METHYLGUANIDINE	XIC	eTargetCompound				ESI	5000		0		74.0712738037109		+	1	18.850506	60	20			74.0712738037109	74.0965263864629	20	100	eAbsolute	10	0.1	74.0712738037109	57.0450761903285	20	27.8019847779369	eAbsolute	10	0.1	74.0712738037109	74.0714095770827	20	14.0996567314935	eAbsolute	10	0.1	74.0712738037109	74.0755766497105	20	0.310337604166407	eAbsolute	10	0.1	74.0712738037109	57.0481219819409
METHYLGUANIDINE	XIC	eTargetCompound				ESI	5000		0		74.0712738037109		+	1	19.002571	60	40			74.0712738037109	74.0965257149197	40	100	eAbsolute	10	0.1	74.0712738037109	57.0450758063841	40	26.7585272334447	eAbsolute	10	0.1	74.0712738037109	74.071412243081	40	13.4067773152973	eAbsolute	10	0.1	74.0712738037109	57.048094535969	40	0.298881798803747	eAbsolute	10	0.1	74.0712738037109	74.0755717491478
METHYLGUANIDINE	XIC	eTargetCompound				ESI	5000		0		74.0712738037109		+	1	18.91837	60	60			74.0712738037109	74.096529392881	60	100	eAbsolute	10	0.1	74.0712738037109	57.0450770904157	60	27.1713587079329	eAbsolute	10	0.1	74.0712738037109	74.0714100483187	60	13.705786965143	eAbsolute	10	0.1	74.0712738037109	57.0481105646743	60	0.309816072185038	eAbsolute	10	0.1	74.0712738037109	74.0755591551902
METHYLGUANIDINE	XIC	eTargetCompound				ESI	5000		0		74.0712738037109		+	1	18.824114	60	80			74.0712738037109	74.0965299104615	80	100	eAbsolute	10	0.1	74.0712738037109	57.0450805002741	80	47.3942882126747	eAbsolute	10	0.1	74.0712738037109	74.071407610522	80	13.0717080004731	eAbsolute	10	0.1	74.0712738037109	74.0755211323081	80	0.235077344703028	eAbsolute	10	0.1	74.0712738037109	74.060124024406
OXOPROLINE	XIC	eTargetCompound				ESI	5000		0		130.049865722656		+	1	5.9609518	60	20			130.049865722656	84.0445316588102	20	100	eAbsolute	10	0.1	130.049865722656	130.050164975019	20	25.8357637660614	eAbsolute	10	0.1	130.049865722656	130.159209244336	20	24.8464774782189	eAbsolute	10	0.1	130.049865722656	130.133931270528	20	3.89178509489751	eAbsolute	10	0.1	130.049865722656	130.097483462378
OXOPROLINE	XIC	eTargetCompound				ESI	5000		0		130.049865722656		+	1	5.9973971	60	40			130.049865722656	84.0445231067397	40	100	eAbsolute	10	0.1	130.049865722656	130.159211066481	40	22.83272668403	eAbsolute	10	0.1	130.049865722656	130.050010380985	40	22.690820223598	eAbsolute	10	0.1	130.049865722656	74.0964787869765	40	3.35650976706714	eAbsolute	10	0.1	130.049865722656	130.097628880362
OXOPROLINE	XIC	eTargetCompound				ESI	5000		0		130.049865722656		+	1	5.9785462	60	60			130.049865722656	84.0445231485036	60	100	eAbsolute	10	0.1	130.049865722656	56.049757776167	60	7.80132802240697	eAbsolute	10	0.1	130.049865722656	57.0701639388378	60	7.0327630893661	eAbsolute	10	0.1	130.049865722656	130.159371795625	60	4.15694828428529	eAbsolute	10	0.1	130.049865722656	130.050178271992
OXOPROLINE	XIC	eTargetCompound				ESI	5000		0		130.049865722656		+	1	6.0350993	60	80			130.049865722656	84.04454217833	80	100	eAbsolute	10	0.1	130.049865722656	56.0498065051626	80	22.0890142248761	eAbsolute	10	0.1	130.049865722656	57.0701609466876	80	4.88202872133337	eAbsolute	10	0.1	130.049865722656	58.065325899696	80	0.491175546782488	eAbsolute	10	0.1	130.049865722656	72.0807945916839
2-DEOXY-D-GLUCOSE	XIC	eTargetCompound				ESI	5000		0		163.06120300293		-	1	8.5044596	60	20			163.06120300293	163.061285643958	20	100	eAbsolute	10	0.1	163.06120300293	101.024315273953	20	71.5810129746747	eAbsolute	10	0.1	163.06120300293	162.839131965067	20	41.551872094436	eAbsolute	10	0.1	163.06120300293	163.112690979504	20	26.9922598795784	eAbsolute	10	0.1	163.06120300293	59.0136731576661
2-DEOXY-D-GLUCOSE	XIC	eTargetCompound				ESI	5000		0		163.06120300293		-	1	8.5730301	60	40			163.06120300293	101.024382348909	40	100	eAbsolute	10	0.1	163.06120300293	59.0136749461087	40	72.4446583013739	eAbsolute	10	0.1	163.06120300293	71.0139026334417	40	31.1346689692477	eAbsolute	10	0.1	163.06120300293	163.061454704607	40	19.9924701218771	eAbsolute	10	0.1	163.06120300293	163.112682496801
2-DEOXY-D-GLUCOSE	XIC	eTargetCompound				ESI	5000		0		163.06120300293		-	1	8.4649762	60	60			163.06120300293	59.0136249579737	60	100	eAbsolute	10	0.1	163.06120300293	101.024279980616	60	49.4870818054616	eAbsolute	10	0.1	163.06120300293	71.0137947423454	60	23.1314519140063	eAbsolute	10	0.1	163.06120300293	50.9840198803352	60	11.0166642644261	eAbsolute	10	0.1	163.06120300293	91.7420525943874
2-DEOXY-D-GLUCOSE	XIC	eTargetCompound				ESI	5000		0		163.06120300293		-	1	8.4687465	60	80			163.06120300293	59.013673545107	80	100	eAbsolute	10	0.1	163.06120300293	133.241582392857	80	8.332028825841	eAbsolute	10	0.1	163.06120300293	136.493032470648	80	8.09610565544411	eAbsolute	10	0.1	163.06120300293	147.675526985399	80	7.89168549553289	eAbsolute	10	0.1	163.06120300293	127.893107210062
1-METHYL-L-HISTIDINE	XIC	eTargetCompound				ESI	5000		0		168.077850341797		-	1	7.0089819	60	20			168.077850341797	168.077822645394	20	100	eAbsolute	10	0.1	168.077850341797	151.05130590048	20	26.5198683288542	eAbsolute	10	0.1	168.077850341797	168.0496249066	20	7.27937433824929	eAbsolute	10	0.1	168.077850341797	72.0090439991186	20	4.42052596351537	eAbsolute	10	0.1	168.077850341797	81.9530588452044
1-METHYL-L-HISTIDINE	XIC	eTargetCompound				ESI	5000		0		168.077850341797		-	1	7.0215489	60	40			168.077850341797	168.077819012834	40	100	eAbsolute	10	0.1	168.077850341797	151.051274825841	40	71.0075296474006	eAbsolute	10	0.1	168.077850341797	72.0090436180144	40	15.2616106106669	eAbsolute	10	0.1	168.077850341797	168.049893328215	40	10.6577860765453	eAbsolute	10	0.1	168.077850341797	81.9531764848369
1-METHYL-L-HISTIDINE	XIC	eTargetCompound				ESI	5000		0		168.077850341797		-	1	6.9737932	60	60			168.077850341797	81.953157673356	60	100	eAbsolute	10	0.1	168.077850341797	151.051190674858	60	60.578242905077	eAbsolute	10	0.1	168.077850341797	72.0090806650403	60	48.1864757094851	eAbsolute	10	0.1	168.077850341797	168.078642506096	60	16.7479380855534	eAbsolute	10	0.1	168.077850341797	107.061439660467
1-METHYL-L-HISTIDINE	XIC	eTargetCompound				ESI	5000		0		168.077850341797		-	1	6.9360905	60	80			168.077850341797	81.9530993893638	80	100	eAbsolute	10	0.1	168.077850341797	72.0090816909102	80	8.87774817881836	eAbsolute	10	0.1	168.077850341797	80.0507809053324	80	2.41253342823219	eAbsolute	10	0.1	168.077850341797	53.6846135523702	80	2.26089165882413	eAbsolute	10	0.1	168.077850341797	110.64874925997
1-METHYL-L-HISTIDINE	XIC	eTargetCompound				ESI	5000		0		170.092407226563		+	1	6.9989224	60	20			170.092407226563	124.087169032623	20	100	eAbsolute	10	0.1	170.092407226563	170.092665051139	20	61.9776887738542	eAbsolute	10	0.1	170.092407226563	109.076261007386	20	13.9678324862646	eAbsolute	10	0.1	170.092407226563	97.0762090705127	20	1.50286215260756	eAbsolute	10	0.1	170.092407226563	83.0605251463804
1-METHYL-L-HISTIDINE	XIC	eTargetCompound				ESI	5000		0		170.092407226563		+	1	7.0315974	60	40			170.092407226563	124.087061668716	40	100	eAbsolute	10	0.1	170.092407226563	109.076205049523	40	15.7719355120693	eAbsolute	10	0.1	170.092407226563	170.092568585597	40	14.7322193325128	eAbsolute	10	0.1	170.092407226563	83.0604560327524	40	3.39363233361066	eAbsolute	10	0.1	170.092407226563	96.0683813037244
1-METHYL-L-HISTIDINE	XIC	eTargetCompound				ESI	5000		0		170.092407226563		+	1	7.0542189	60	60			170.092407226563	124.08717981319	60	100	eAbsolute	10	0.1	170.092407226563	83.0604995537814	60	30.3040263930462	eAbsolute	10	0.1	170.092407226563	109.076273343365	60	17.352808286822	eAbsolute	10	0.1	170.092407226563	96.0682846727175	60	12.7204015095932	eAbsolute	10	0.1	170.092407226563	97.0761508168389
1-METHYL-L-HISTIDINE	XIC	eTargetCompound				ESI	5000		0		170.092407226563		+	1	7.0265703	60	80			170.092407226563	83.0605264158026	80	100	eAbsolute	10	0.1	170.092407226563	124.087083680594	80	87.3721712321998	eAbsolute	10	0.1	170.092407226563	96.0683527406568	80	49.783679390511	eAbsolute	10	0.1	170.092407226563	56.0498268982686	80	29.9632133771717	eAbsolute	10	0.1	170.092407226563	97.0762178202254
PARAXANTHINE	XIC	eTargetCompound				ESI	5000		0		181.072006225586		+	1	2.6991059	60	20			181.072006225586	181.072172560373	20	100	eAbsolute	10	0.1	181.072006225586	124.05070791843	20	7.09314360637179	eAbsolute	10	0.1	181.072006225586	142.061350748976	20	2.0122813151979	eAbsolute	10	0.1	181.072006225586	60.0781757955626	20	0.0550326375795155	eAbsolute	10	0.1	181.072006225586	96.7274393853648
PARAXANTHINE	XIC	eTargetCompound				ESI	5000		0		181.072006225586		+	1	2.7193741	60	40			181.072006225586	181.072175851184	40	100	eAbsolute	10	0.1	181.072006225586	124.050716717453	40	43.5462913909737	eAbsolute	10	0.1	181.072006225586	142.061382832715	40	10.2364843183192	eAbsolute	10	0.1	181.072006225586	96.0557886730532	40	0.525709542329841	eAbsolute	10	0.1	181.072006225586	69.0449170072572
PARAXANTHINE	XIC	eTargetCompound				ESI	5000		0		181.072006225586		+	1	2.7075116	60	60			181.072006225586	124.050738882565	60	100	eAbsolute	10	0.1	181.072006225586	181.072151239016	60	23.2354150255426	eAbsolute	10	0.1	181.072006225586	142.061421537101	60	10.7881842607629	eAbsolute	10	0.1	181.072006225586	96.0558598395631	60	6.05694788769661	eAbsolute	10	0.1	181.072006225586	55.0294602786368
PARAXANTHINE	XIC	eTargetCompound				ESI	5000		0		181.072006225586		+	1	2.6637382	60	80			181.072006225586	124.050809617339	80	100	eAbsolute	10	0.1	181.072006225586	69.0449245218207	80	21.2421699450869	eAbsolute	10	0.1	181.072006225586	55.0294619402353	80	18.9618440583132	eAbsolute	10	0.1	181.072006225586	96.0557845117776	80	16.5620200687626	eAbsolute	10	0.1	181.072006225586	67.0293254651727
PARAXANTHINE	XIC	eTargetCompound				ESI	5000		0		179.05744934082		-	1	2.7034685	60	20			179.05744934082	179.057277638746	20	100	eAbsolute	10	0.1	179.05744934082	122.035856750976	20	37.8618908086576	eAbsolute	10	0.1	179.05744934082	164.03388942421	20	14.2060247282254	eAbsolute	10	0.1	179.05744934082	96.056616023958	20	1.78605303275607	eAbsolute	10	0.1	179.05744934082	180.061131999238
PARAXANTHINE	XIC	eTargetCompound				ESI	5000		0		179.05744934082		-	1	2.7260902	60	40			179.05744934082	122.03586653996	40	100	eAbsolute	10	0.1	179.05744934082	179.05730109537	40	66.1714913487937	eAbsolute	10	0.1	179.05744934082	164.033920787454	40	33.8741816155818	eAbsolute	10	0.1	179.05744934082	96.056641494174	40	5.85619484069507	eAbsolute	10	0.1	179.05744934082	166.025783447055
PARAXANTHINE	XIC	eTargetCompound				ESI	5000		0		179.05744934082		-	1	2.7084956	60	60			179.05744934082	122.035895124312	60	100	eAbsolute	10	0.1	179.05744934082	164.033909288697	60	31.3478932136951	eAbsolute	10	0.1	179.05744934082	179.057316041727	60	9.06907112544545	eAbsolute	10	0.1	179.05744934082	107.012407634841	60	7.53717692618319	eAbsolute	10	0.1	179.05744934082	166.025754407548
PARAXANTHINE	XIC	eTargetCompound				ESI	5000		0		179.05744934082		-	1	2.711009	60	80			179.05744934082	122.035976331643	80	100	eAbsolute	10	0.1	179.05744934082	108.020368056034	80	52.7645072393387	eAbsolute	10	0.1	179.05744934082	107.012440480056	80	30.5853675301353	eAbsolute	10	0.1	179.05744934082	164.034088493645	80	27.8222984298212	eAbsolute	10	0.1	179.05744934082	135.007411258764
GALACTITOL	XIC	eTargetCompound				ESI	5000		0		181.071762084961		-	1	8.6025034	60	20			181.071762084961	181.071835164972	20	100	eAbsolute	10	0.1	181.071762084961	101.024312318625	20	99.9973664607595	eAbsolute	10	0.1	181.071762084961	89.0244100790839	20	58.3762826655394	eAbsolute	10	0.1	181.071762084961	71.0137845290424	20	32.3276450479974	eAbsolute	10	0.1	181.071762084961	59.0137160544697
GALACTITOL	XIC	eTargetCompound				ESI	5000		0		181.071762084961		-	1	8.6062738	60	40			181.071762084961	101.024282540491	40	100	eAbsolute	10	0.1	181.071762084961	89.0243417693648	40	61.7165874961479	eAbsolute	10	0.1	181.071762084961	71.0137744806515	40	59.78827784377	eAbsolute	10	0.1	181.071762084961	59.0136026349469	40	49.564857361108	eAbsolute	10	0.1	181.071762084961	181.071965130257
GALACTITOL	XIC	eTargetCompound				ESI	5000		0		181.071762084961		-	1	8.594042	60	60			181.071762084961	71.013783923777	60	100	eAbsolute	10	0.1	181.071762084961	59.0136578881338	60	84.1941458608611	eAbsolute	10	0.1	181.071762084961	101.024340659198	60	36.1380041280692	eAbsolute	10	0.1	181.071762084961	89.0244074380949	60	28.3815133077761	eAbsolute	10	0.1	181.071762084961	55.0186976768496
GALACTITOL	XIC	eTargetCompound				ESI	5000		0		181.071762084961		-	1	8.5987274	60	80			181.071762084961	71.0137742943039	80	100	eAbsolute	10	0.1	181.071762084961	59.0136659971244	80	99.068033123641	eAbsolute	10	0.1	181.071762084961	55.0186373170728	80	24.7809853771199	eAbsolute	10	0.1	181.071762084961	73.0292523212504	80	4.04477438594934	eAbsolute	10	0.1	181.071762084961	101.024487085222
4-PYRIDOXATE	XIC	eTargetCompound				ESI	5000		0		182.045883178711		-	1	2.272407	60	20			182.045883178711	138.055920175338	20	100	eAbsolute	10	0.1	182.045883178711	182.045960577846	20	38.958170374488	eAbsolute	10	0.1	182.045883178711	108.045444735062	20	14.1698112312854	eAbsolute	10	0.1	182.045883178711	139.059395392134	20	1.89090806020536	eAbsolute	10	0.1	182.045883178711	120.04548334321
4-PYRIDOXATE	XIC	eTargetCompound				ESI	5000		0		182.045883178711		-	1	2.305082	60	40			182.045883178711	138.055914692133	40	100	eAbsolute	10	0.1	182.045883178711	108.045406049506	40	46.5363938898025	eAbsolute	10	0.1	182.045883178711	182.045936156118	40	7.65849543550231	eAbsolute	10	0.1	182.045883178711	120.045419681901	40	4.25768634460141	eAbsolute	10	0.1	182.045883178711	92.0504861867645
4-PYRIDOXATE	XIC	eTargetCompound				ESI	5000		0		182.045883178711		-	1	2.2774339	60	60			182.045883178711	108.045386356594	60	100	eAbsolute	10	0.1	182.045883178711	138.05589623443	60	37.6401109834452	eAbsolute	10	0.1	182.045883178711	120.045427482327	60	10.0094267765619	eAbsolute	10	0.1	182.045883178711	92.050439539472	60	9.70987285814899	eAbsolute	10	0.1	182.045883178711	123.032431387744
4-PYRIDOXATE	XIC	eTargetCompound				ESI	5000		0		182.045883178711		-	1	2.2698934	60	80			182.045883178711	108.045395504192	80	100	eAbsolute	10	0.1	182.045883178711	92.05049982389	80	13.0606975096294	eAbsolute	10	0.1	182.045883178711	120.045317891545	80	9.95083891079264	eAbsolute	10	0.1	182.045883178711	138.05597540665	80	8.96724904499936	eAbsolute	10	0.1	182.045883178711	122.024692918511
4-PYRIDOXATE	XIC	eTargetCompound				ESI	5000		0		184.060440063477		+	1	2.2875913	60	20			184.060440063477	166.050000165037	20	100	eAbsolute	10	0.1	184.060440063477	184.06059444681	20	46.2574916312422	eAbsolute	10	0.1	184.060440063477	148.039463165368	20	9.07557448139409	eAbsolute	10	0.1	184.060440063477	184.152852200179	20	0.150053868815652	eAbsolute	10	0.1	184.060440063477	149.197618466513
4-PYRIDOXATE	XIC	eTargetCompound				ESI	5000		0		184.060440063477		+	1	2.2753992	60	40			184.060440063477	166.049990477481	40	100	eAbsolute	10	0.1	184.060440063477	148.039451989787	40	51.367597973638	eAbsolute	10	0.1	184.060440063477	184.06061858659	40	8.1426242894995	eAbsolute	10	0.1	184.060440063477	138.055156716798	40	2.02048333168603	eAbsolute	10	0.1	184.060440063477	204.797321067885
4-PYRIDOXATE	XIC	eTargetCompound				ESI	5000		0		184.060440063477		+	1	2.2956867	60	60			184.060440063477	148.039498990721	60	100	eAbsolute	10	0.1	184.060440063477	166.049978413654	60	22.7661535039468	eAbsolute	10	0.1	184.060440063477	138.055178823313	60	7.17295661603263	eAbsolute	10	0.1	184.060440063477	120.044534937826	60	2.49195596435617	eAbsolute	10	0.1	184.060440063477	65.0387968440835
4-PYRIDOXATE	XIC	eTargetCompound				ESI	5000		0		184.060440063477		+	1	2.283821	60	80			184.060440063477	148.039567365274	80	100	eAbsolute	10	0.1	184.060440063477	65.0388274837087	80	21.8592680533354	eAbsolute	10	0.1	184.060440063477	92.0496361868696	80	14.5242082698277	eAbsolute	10	0.1	184.060440063477	120.044644965451	80	11.551037671227	eAbsolute	10	0.1	184.060440063477	138.055263301401
DEOXYGUANOSINE-MONOPHOSPHATE	XIC	eTargetCompound				ESI	5000		0		348.070373535156		+	1	10.228234	60	20			348.070373535156	152.056882987638	20	100	eAbsolute	10	0.1	348.070373535156	91.7470299865334	20	7.66818022973037	eAbsolute	10	0.1	348.070373535156	91.739366284413	20	3.06163684626311	eAbsolute	10	0.1	348.070373535156	278.969253290372	20	1.2791089231745	eAbsolute	10	0.1	348.070373535156	81.0335697105815
DEOXYGUANOSINE-MONOPHOSPHATE	XIC	eTargetCompound				ESI	5000		0		348.070373535156		+	1	10.234176	60	40			348.070373535156	152.056862223828	40	100	eAbsolute	10	0.1	348.070373535156	81.0335003254988	40	14.6421107441736	eAbsolute	10	0.1	348.070373535156	91.7466713854242	40	8.42714180063506	eAbsolute	10	0.1	348.070373535156	136.061747446159	40	5.30054721455197	eAbsolute	10	0.1	348.070373535156	177.017820155376
DEOXYGUANOSINE-MONOPHOSPHATE	XIC	eTargetCompound				ESI	5000		0		348.070373535156		+	1	10.239225	60	60			348.070373535156	152.056889269627	60	100	eAbsolute	10	0.1	348.070373535156	81.0336017287599	60	21.9104185503032	eAbsolute	10	0.1	348.070373535156	91.7393849722995	60	10.3203543156779	eAbsolute	10	0.1	348.070373535156	135.030223599802	60	9.02367886718323	eAbsolute	10	0.1	348.070373535156	91.7465996093304
DEOXYGUANOSINE-MONOPHOSPHATE	XIC	eTargetCompound				ESI	5000		0		348.070373535156		+	1	10.179503	60	80			348.070373535156	135.030397538116	80	100	eAbsolute	10	0.1	348.070373535156	153.041008913493	80	89.890713389912	eAbsolute	10	0.1	348.070373535156	152.056880182876	80	73.2514038863714	eAbsolute	10	0.1	348.070373535156	81.0335089886059	80	66.5165461117461	eAbsolute	10	0.1	348.070373535156	110.035269555343
DEOXYGUANOSINE-MONOPHOSPHATE	XIC	eTargetCompound				ESI	5000		0		346.055816650391		-	1	10.309228	60	20			346.055816650391	78.9589611499401	20	100	eAbsolute	10	0.1	346.055816650391	346.056325576165	20	42.2295551934524	eAbsolute	10	0.1	346.055816650391	91.7495665559428	20	3.13028068781908	eAbsolute	10	0.1	346.055816650391	91.7417517502977	20	2.44627322077322	eAbsolute	10	0.1	346.055816650391	263.488435892327
DEOXYGUANOSINE-MONOPHOSPHATE	XIC	eTargetCompound				ESI	5000		0		346.055816650391		-	1	10.315512	60	40			346.055816650391	78.9590011344402	40	100	eAbsolute	10	0.1	346.055816650391	150.041956960377	40	15.2395195839522	eAbsolute	10	0.1	346.055816650391	96.9694327624923	40	11.1944601124732	eAbsolute	10	0.1	346.055816650391	91.7490400242731	40	4.87839050000344	eAbsolute	10	0.1	346.055816650391	195.005969066598
DEOXYGUANOSINE-MONOPHOSPHATE	XIC	eTargetCompound				ESI	5000		0		346.055816650391		-	1	10.295444	60	60			346.055816650391	78.9589878225094	60	100	eAbsolute	10	0.1	346.055816650391	96.9695180461119	60	14.7885297817324	eAbsolute	10	0.1	346.055816650391	133.015585637523	60	11.9630133360427	eAbsolute	10	0.1	346.055816650391	150.041836646309	60	4.52312624810624	eAbsolute	10	0.1	346.055816650391	91.7422694593956
DEOXYGUANOSINE-MONOPHOSPHATE	XIC	eTargetCompound				ESI	5000		0		346.055816650391		-	1	10.301846	60	80			346.055816650391	78.958999410902	80	100	eAbsolute	10	0.1	346.055816650391	133.015561476819	80	11.9611172453011	eAbsolute	10	0.1	346.055816650391	96.9694769420865	80	5.7442218420893	eAbsolute	10	0.1	346.055816650391	91.7417792952174	80	3.7562835109773	eAbsolute	10	0.1	346.055816650391	91.7490052815979
ADENOSINE 5'-DIPHOSPHATE	XIC	eTargetCompound				ESI	5000		0		428.036682128906		+	1	9.8347615	60	20			428.036682128906	136.062215517131	20	100	eAbsolute	10	0.1	428.036682128906	348.069261303627	20	8.8433056440445	eAbsolute	10	0.1	428.036682128906	300.879596655041	20	8.4668788334673	eAbsolute	10	0.1	428.036682128906	436.245352780887	20	6.11755112598655	eAbsolute	10	0.1	428.036682128906	271.677097299849
ADENOSINE 5'-DIPHOSPHATE	XIC	eTargetCompound				ESI	5000		0		428.036682128906		+	1	9.9704396	60	40			428.036682128906	136.062002958259	40	100	eAbsolute	10	0.1	428.036682128906	231.106055517268	40	3.00937158925353	eAbsolute	10	0.1	428.036682128906	249.433526557198	40	2.86734148550227	eAbsolute	10	0.1	428.036682128906	277.834681647529	40	2.81681844495384	eAbsolute	10	0.1	428.036682128906	271.777787607259
ADENOSINE 5'-DIPHOSPHATE	XIC	eTargetCompound				ESI	5000		0		428.036682128906		+	1	10.106036	60	60			428.036682128906	136.062060020131	60	100	eAbsolute	10	0.1	428.036682128906	376.03979985961	60	2.48938712639418	eAbsolute	10	0.1	428.036682128906	286.193543332705	60	2.46465996333321	eAbsolute	10	0.1	428.036682128906	366.740714529087	60	2.3593039666585	eAbsolute	10	0.1	428.036682128906	425.753277702575
ADENOSINE 5'-DIPHOSPHATE	XIC	eTargetCompound				ESI	5000		0		428.036682128906		+	1	9.7153011	60	80			428.036682128906	136.062007640717	80	100	eAbsolute	10	0.1	428.036682128906	124.805403269503	80	7.60618170395496	eAbsolute	10	0.1	428.036682128906	84.2155611750832	80	7.23805520200039	eAbsolute	10	0.1	428.036682128906	81.4385635612018	80	5.61405539500263	eAbsolute	10	0.1	428.036682128906	187.010779852738
3-HYDROXY-3-METHYLGLUTARYL-COA (unverified)	XIC	eTargetCompound				ESI	5000		0		912.164733886719		+	1	9.5986007	60	40			912.164733886719	91.7461939212915	40	100	eAbsolute	10	0.1	912.164733886719	91.7398837033017	40	74.5542048258945	eAbsolute	10	0.1	912.164733886719	491.962215387045	40	47.6514976885181	eAbsolute	10	0.1	912.164733886719	365.428915059833	40	20.2444632803742	eAbsolute	10	0.1	912.164733886719	867.850259914048
3-HYDROXY-3-METHYLGLUTARYL-COA (unverified)	XIC	eTargetCompound				ESI	5000		0		912.164733886719		+	1	9.5378618	60	20			912.164733886719	405.169059091018	20	100	eAbsolute	10	0.1	912.164733886719	91.7400540210002	20	85.9947920936713	eAbsolute	10	0.1	912.164733886719	91.7462850789539	20	35.3944776797312	eAbsolute	10	0.1	912.164733886719	491.94681456004	20	28.4512208972088	eAbsolute	10	0.1	912.164733886719	492.016969896798
3-HYDROXY-3-METHYLGLUTARYL-COA (unverified)	XIC	eTargetCompound				ESI	5000		0		912.164733886719		+	1	9.334387	60	60			912.164733886719	91.7465933833497	60	100	eAbsolute	10	0.1	912.164733886719	91.7400716792837	60	64.9603389022588	eAbsolute	10	0.1	912.164733886719	491.960963039536	60	44.9563641441194	eAbsolute	10	0.1	912.164733886719	71.5974901376342	60	11.8261395875224	eAbsolute	10	0.1	912.164733886719	291.079997380356
3-HYDROXY-3-METHYLGLUTARYL-COA (unverified)	XIC	eTargetCompound				ESI	5000		0		912.164733886719		+	1	9.5043228	60	80			912.164733886719	91.7463667897545	80	100	eAbsolute	10	0.1	912.164733886719	91.7400597541344	80	50.0609733146306	eAbsolute	10	0.1	912.164733886719	492.00826676568	80	26.564441640372	eAbsolute	10	0.1	912.164733886719	491.966450948902	80	20.6799785227595	eAbsolute	10	0.1	912.164733886719	241.462903019655
PYROGLUTAMATE	XIC	eTargetCompound				ESI	5000		0		128.03532409668		-	1	6.0843461	60	20			128.03532409668	128.035270933774	20	100	eAbsolute	10	0.1	128.03532409668	82.0298100188084	20	2.64693897051134	eAbsolute	10	0.1	128.03532409668	129.038846721736	20	0.715402508155027	eAbsolute	10	0.1	128.03532409668	84.0455134312156	20	0.428763035103714	eAbsolute	10	0.1	128.03532409668	91.7478268940765
PYROGLUTAMATE	XIC	eTargetCompound				ESI	5000		0		128.03532409668		-	1	6.0906297	60	40			128.03532409668	128.035315460137	40	100	eAbsolute	10	0.1	128.03532409668	82.0297969094841	40	2.63419448036446	eAbsolute	10	0.1	128.03532409668	129.038887069081	40	0.788801813660152	eAbsolute	10	0.1	128.03532409668	84.0454619055009	40	0.470219943581742	eAbsolute	10	0.1	128.03532409668	128.23547492347
PYROGLUTAMATE	XIC	eTargetCompound				ESI	5000		0		128.03532409668		-	1	6.0709134	60	60			128.03532409668	128.035314853731	60	100	eAbsolute	10	0.1	128.03532409668	82.0297186493561	60	9.32435165337354	eAbsolute	10	0.1	128.03532409668	128.044647403513	60	1.32545478635621	eAbsolute	10	0.1	128.03532409668	110.392574207152	60	0.507746181935796	eAbsolute	10	0.1	128.03532409668	65.0873015849496
PYROGLUTAMATE	XIC	eTargetCompound				ESI	5000		0		128.03532409668		-	1	6.0502488	60	80			128.03532409668	128.035378073698	80	100	eAbsolute	10	0.1	128.03532409668	82.0298814885203	80	34.029431463422	eAbsolute	10	0.1	128.03532409668	104.321548814425	80	6.17239020441747	eAbsolute	10	0.1	128.03532409668	63.5469425723613	80	5.57629402644078	eAbsolute	10	0.1	128.03532409668	115.690822347337
PYROGLUTAMATE	XIC	eTargetCompound				ESI	5000		0		130.049865722656		+	1	6.1039164	60	20			130.049865722656	84.0445383623528	20	100	eAbsolute	10	0.1	130.049865722656	130.050123386453	20	26.8502144554792	eAbsolute	10	0.1	130.049865722656	130.159296682927	20	11.9931656147793	eAbsolute	10	0.1	130.049865722656	130.097671470924	20	5.05014699068361	eAbsolute	10	0.1	130.049865722656	113.071138804127
PYROGLUTAMATE	XIC	eTargetCompound				ESI	5000		0		130.049865722656		+	1	6.1110654	60	40			130.049865722656	84.0445520225395	40	100	eAbsolute	10	0.1	130.049865722656	130.050110060807	40	23.5852726889499	eAbsolute	10	0.1	130.049865722656	130.159337213659	40	12.528980783407	eAbsolute	10	0.1	130.049865722656	130.097635479427	40	6.39021772055999	eAbsolute	10	0.1	130.049865722656	113.071151642656
PYROGLUTAMATE	XIC	eTargetCompound				ESI	5000		0		130.049865722656		+	1	6.0904342	60	60			130.049865722656	84.0445412918164	60	100	eAbsolute	10	0.1	130.049865722656	56.0498121014474	60	6.91339397249191	eAbsolute	10	0.1	130.049865722656	57.0700773091619	60	3.07526088707946	eAbsolute	10	0.1	130.049865722656	130.159486037111	60	2.63237491865177	eAbsolute	10	0.1	130.049865722656	130.050221707053
PYROGLUTAMATE	XIC	eTargetCompound				ESI	5000		0		130.049865722656		+	1	6.0707179	60	80			130.049865722656	84.0445448746259	80	100	eAbsolute	10	0.1	130.049865722656	56.0498497624251	80	21.2933728984114	eAbsolute	10	0.1	130.049865722656	57.0701921095156	80	2.53602491953009	eAbsolute	10	0.1	130.049865722656	84.0498201608667	80	1.39128453089754	eAbsolute	10	0.1	130.049865722656	72.0808399283895
UROCANATE	XIC	eTargetCompound				ESI	5000		0		139.050201416016		+	1	6.6015757	60	20			139.050201416016	139.050356118362	20	100	eAbsolute	10	0.1	139.050201416016	121.039847812335	20	45.0047866673053	eAbsolute	10	0.1	139.050201416016	95.060531687088	20	8.44051229928218	eAbsolute	10	0.1	139.050201416016	139.123179921148	20	4.72499998609448	eAbsolute	10	0.1	139.050201416016	93.0449479703806
UROCANATE	XIC	eTargetCompound				ESI	5000		0		139.050201416016		+	1	6.6284405	60	40			139.050201416016	139.050316477387	40	100	eAbsolute	10	0.1	139.050201416016	121.039815076665	40	67.6711619822818	eAbsolute	10	0.1	139.050201416016	95.060517414972	40	13.1045189974329	eAbsolute	10	0.1	139.050201416016	93.0449079225779	40	7.11544993201562	eAbsolute	10	0.1	139.050201416016	139.123150595793
UROCANATE	XIC	eTargetCompound				ESI	5000		0		139.050201416016		+	1	6.5908076	60	60			139.050201416016	121.03986676492	60	100	eAbsolute	10	0.1	139.050201416016	93.0449345632844	60	48.5432050719374	eAbsolute	10	0.1	139.050201416016	139.050365469692	60	32.3768280179053	eAbsolute	10	0.1	139.050201416016	95.0605271397027	60	22.7765686477357	eAbsolute	10	0.1	139.050201416016	68.0496760206684
UROCANATE	XIC	eTargetCompound				ESI	5000		0		139.050201416016		+	1	6.6175218	60	80			139.050201416016	93.0448933337818	80	100	eAbsolute	10	0.1	139.050201416016	121.039764398467	80	51.5413586166029	eAbsolute	10	0.1	139.050201416016	95.0605174364112	80	19.0297306191237	eAbsolute	10	0.1	139.050201416016	66.0340620845814	80	16.5117126771106	eAbsolute	10	0.1	139.050201416016	68.0496599680931
UROCANATE	XIC	eTargetCompound				ESI	5000		0		137.03564453125		-	1	6.6070801	60	20			137.03564453125	93.0458348975726	20	100	eAbsolute	10	0.1	137.03564453125	137.035657430717	20	17.1221330781708	eAbsolute	10	0.1	137.03564453125	66.0348579713272	20	2.48445827363956	eAbsolute	10	0.1	137.03564453125	94.0490899289104	20	1.2288247826637	eAbsolute	10	0.1	137.03564453125	137.025254468749
UROCANATE	XIC	eTargetCompound				ESI	5000		0		137.03564453125		-	1	6.5910839	60	40			137.03564453125	93.0457949971241	40	100	eAbsolute	10	0.1	137.03564453125	137.035581599131	40	11.1605889105998	eAbsolute	10	0.1	137.03564453125	66.0347893079201	40	2.97527196277091	eAbsolute	10	0.1	137.03564453125	94.0490796754108	40	1.35903569730794	eAbsolute	10	0.1	137.03564453125	67.0300423312256
UROCANATE	XIC	eTargetCompound				ESI	5000		0		137.03564453125		-	1	6.597026	60	60			137.03564453125	93.0457756945842	60	100	eAbsolute	10	0.1	137.03564453125	66.034794739249	60	10.2435179821257	eAbsolute	10	0.1	137.03564453125	137.035507738994	60	1.45420522849044	eAbsolute	10	0.1	137.03564453125	94.0490162919396	60	1.23980846324466	eAbsolute	10	0.1	137.03564453125	67.0300879601655
UROCANATE	XIC	eTargetCompound				ESI	5000		0		137.03564453125		-	1	6.6657995	60	80			137.03564453125	93.0457530977692	80	100	eAbsolute	10	0.1	137.03564453125	66.0347822921853	80	23.769531513864	eAbsolute	10	0.1	137.03564453125	65.0144167853694	80	1.60607184434775	eAbsolute	10	0.1	137.03564453125	67.0299797025197	80	1.31165033874551	eAbsolute	10	0.1	137.03564453125	94.0491800960236
4-ACETAMIDOBUTANOATE	XIC	eTargetCompound				ESI	5000		0		144.066619873047		-	1	4.7673506	60	20			144.066619873047	102.055992863328	20	100	eAbsolute	10	0.1	144.066619873047	100.076766544163	20	74.4890223335279	eAbsolute	10	0.1	144.066619873047	144.066701976653	20	38.6709183029061	eAbsolute	10	0.1	144.066619873047	58.0296533237756	20	34.3155065521929	eAbsolute	10	0.1	144.066619873047	126.056038871748
4-ACETAMIDOBUTANOATE	XIC	eTargetCompound				ESI	5000		0		144.066619873047		-	1	4.7598104	60	40			144.066619873047	102.055988983251	40	100	eAbsolute	10	0.1	144.066619873047	100.076743224856	40	78.9096060524604	eAbsolute	10	0.1	144.066619873047	58.0296409794974	40	41.9307342868133	eAbsolute	10	0.1	144.066619873047	144.066649739489	40	23.8204833263804	eAbsolute	10	0.1	144.066619873047	126.055975924017
4-ACETAMIDOBUTANOATE	XIC	eTargetCompound				ESI	5000		0		144.066619873047		-	1	4.8701094	60	60			144.066619873047	102.056060510706	60	100	eAbsolute	10	0.1	144.066619873047	58.0296643636553	60	82.9250440659557	eAbsolute	10	0.1	144.066619873047	100.07680064974	60	64.4595528067716	eAbsolute	10	0.1	144.066619873047	84.0454149140297	60	12.6891228193977	eAbsolute	10	0.1	144.066619873047	54.0347011549072
4-ACETAMIDOBUTANOATE	XIC	eTargetCompound				ESI	5000		0		144.066619873047		-	1	4.7945611	60	80			144.066619873047	58.0296512817176	80	100	eAbsolute	10	0.1	144.066619873047	102.055941587179	80	56.7554228994009	eAbsolute	10	0.1	144.066619873047	100.076708656759	80	22.4032504604467	eAbsolute	10	0.1	144.066619873047	54.0346397838682	80	14.7138818737886	eAbsolute	10	0.1	144.066619873047	84.0455106313093
LYSINE	XIC	eTargetCompound				ESI	5000		0		147.112808227539		+	1	13.932053	60	20			147.112808227539	84.0809049737245	20	100	eAbsolute	10	0.1	147.112808227539	130.08642109005	20	67.6770604123935	eAbsolute	10	0.1	147.112808227539	147.055504023661	20	9.38019039372492	eAbsolute	10	0.1	147.112808227539	147.113216737654	20	7.43713436544786	eAbsolute	10	0.1	147.112808227539	123.964611117066
LYSINE	XIC	eTargetCompound				ESI	5000		0		147.112808227539		+	1	13.893094	60	40			147.112808227539	84.0809013312476	40	100	eAbsolute	10	0.1	147.112808227539	130.086575298502	40	34.5532191419931	eAbsolute	10	0.1	147.112808227539	147.055577014404	40	4.11634134523545	eAbsolute	10	0.1	147.112808227539	147.113471345208	40	0.877248492876976	eAbsolute	10	0.1	147.112808227539	123.964387051069
LYSINE	XIC	eTargetCompound				ESI	5000		0		147.112808227539		+	1	13.909432	60	60			147.112808227539	84.0809339290897	60	100	eAbsolute	10	0.1	147.112808227539	130.086520836217	60	1.66499611348401	eAbsolute	10	0.1	147.112808227539	147.055513941579	60	1.45141630132297	eAbsolute	10	0.1	147.112808227539	64.9274418050205	60	0.406649691012048	eAbsolute	10	0.1	147.112808227539	56.0496862515966
LYSINE	XIC	eTargetCompound				ESI	5000		0		147.112808227539		+	1	13.910688	60	80			147.112808227539	84.0809034413132	80	100	eAbsolute	10	0.1	147.112808227539	56.049748631064	80	9.63123691477799	eAbsolute	10	0.1	147.112808227539	67.054386774894	80	2.81072324720125	eAbsolute	10	0.1	147.112808227539	64.9274037593312	80	1.46062422409541	eAbsolute	10	0.1	147.112808227539	91.0543902877973
GLUCONATE	XIC	eTargetCompound				ESI	5000		0		195.051025390625		-	1	9.3532265	60	20			195.051025390625	195.051014916326	20	100	eAbsolute	10	0.1	195.051025390625	129.019371233939	20	55.7448154919121	eAbsolute	10	0.1	195.051025390625	75.0086788104178	20	48.8596613851018	eAbsolute	10	0.1	195.051025390625	99.0086878035795	20	18.2167787472794	eAbsolute	10	0.1	195.051025390625	87.008748026194
GLUCONATE	XIC	eTargetCompound				ESI	5000		0		195.051025390625		-	1	9.3255608	60	40			195.051025390625	75.0086755263459	40	100	eAbsolute	10	0.1	195.051025390625	129.019368977222	40	31.5162059945682	eAbsolute	10	0.1	195.051025390625	59.0136756594373	40	19.8529742846206	eAbsolute	10	0.1	195.051025390625	99.0087104036251	40	18.569229165843	eAbsolute	10	0.1	195.051025390625	195.050958465479
GLUCONATE	XIC	eTargetCompound				ESI	5000		0		195.051025390625		-	1	9.3683135	60	60			195.051025390625	75.0086719327631	60	100	eAbsolute	10	0.1	195.051025390625	59.0136795216724	60	30.6221494838211	eAbsolute	10	0.1	195.051025390625	71.0137791897802	60	14.4978570025795	eAbsolute	10	0.1	195.051025390625	72.993032712079	60	11.7839821589134	eAbsolute	10	0.1	195.051025390625	87.008687201524
GLUCONATE	XIC	eTargetCompound				ESI	5000		0		195.051025390625		-	1	9.3205282	60	80			195.051025390625	75.008732108474	80	100	eAbsolute	10	0.1	195.051025390625	59.0136612141102	80	38.6019094281188	eAbsolute	10	0.1	195.051025390625	71.0137822277993	80	17.3269017938334	eAbsolute	10	0.1	195.051025390625	72.993103708108	80	13.798667849291	eAbsolute	10	0.1	195.051025390625	57.03436710234
KYNURENINE	XIC	eTargetCompound				ESI	5000		0		209.092071533203		+	1	5.3702547	60	20			209.092071533203	192.065775075515	20	100	eAbsolute	10	0.1	209.092071533203	94.0652686349816	20	87.7445572257658	eAbsolute	10	0.1	209.092071533203	136.076038220397	20	27.1772115023863	eAbsolute	10	0.1	209.092071533203	163.086899907676	20	25.3734633147989	eAbsolute	10	0.1	209.092071533203	146.060300729694
KYNURENINE	XIC	eTargetCompound				ESI	5000		0		209.092071533203		+	1	5.4327906	60	40			209.092071533203	94.0653447750624	40	100	eAbsolute	10	0.1	209.092071533203	146.060266281579	40	50.9021124751312	eAbsolute	10	0.1	209.092071533203	74.023764886849	40	34.1384183750752	eAbsolute	10	0.1	209.092071533203	136.075920034408	40	33.9434089950391	eAbsolute	10	0.1	209.092071533203	174.055116763788
KYNURENINE	XIC	eTargetCompound				ESI	5000		0		209.092071533203		+	1	5.4386827	60	60			209.092071533203	94.0653368412094	60	100	eAbsolute	10	0.1	209.092071533203	146.060300487988	60	82.1973747863038	eAbsolute	10	0.1	209.092071533203	118.065261028801	60	55.3020946134099	eAbsolute	10	0.1	209.092071533203	74.0237134400334	60	54.9302751160217	eAbsolute	10	0.1	209.092071533203	120.044582873486
KYNURENINE	XIC	eTargetCompound				ESI	5000		0		209.092071533203		+	1	5.4008819	60	80			209.092071533203	94.0653042771345	80	100	eAbsolute	10	0.1	209.092071533203	118.065249346284	80	86.4062664743542	eAbsolute	10	0.1	209.092071533203	146.060164737002	80	80.5787714431184	eAbsolute	10	0.1	209.092071533203	120.044543446385	80	60.7559123807634	eAbsolute	10	0.1	209.092071533203	74.023733724616
1-METHYLADENOSINE	XIC	eTargetCompound				ESI	5000		0		282.119689941406		+	1	6.6854793	60	20			282.119689941406	150.077710300712	20	100	eAbsolute	10	0.1	282.119689941406	282.119507807731	20	36.1030207849106	eAbsolute	10	0.1	282.119689941406	274.707493739369	20	0.0715755716439549	eAbsolute	10	0.1	282.119689941406	92.5085275787695	20	0.0673764720477123	eAbsolute	10	0.1	282.119689941406	164.04522765177
1-METHYLADENOSINE	XIC	eTargetCompound				ESI	5000		0		282.119689941406		+	1	6.6694831	60	40			282.119689941406	150.077612103321	40	100	eAbsolute	10	0.1	282.119689941406	172.026458953588	40	0.0579370916702872	eAbsolute	10	0.1	282.119689941406	278.222644866631	40	0.0562805307643794	eAbsolute	10	0.1	282.119689941406	86.7734974484329	40	0.0549064005183021	eAbsolute	10	0.1	282.119689941406	59.5099757645053
1-METHYLADENOSINE	XIC	eTargetCompound				ESI	5000		0		282.119689941406		+	1	6.6322111	60	60			282.119689941406	150.077637994958	60	100	eAbsolute	10	0.1	282.119689941406	133.051136623241	60	1.49046712033437	eAbsolute	10	0.1	282.119689941406	109.051059895959	60	1.02921504133468	eAbsolute	10	0.1	282.119689941406	57.0337594602864	60	0.28488509459398	eAbsolute	10	0.1	282.119689941406	94.0399963654652
1-METHYLADENOSINE	XIC	eTargetCompound				ESI	5000		0		282.119689941406		+	1	6.6162647	60	80			282.119689941406	150.077687340757	80	100	eAbsolute	10	0.1	282.119689941406	133.051092054115	80	9.94847891993044	eAbsolute	10	0.1	282.119689941406	109.051134816388	80	8.14547343045899	eAbsolute	10	0.1	282.119689941406	94.0401616711766	80	3.089858297622	eAbsolute	10	0.1	282.119689941406	119.035438943278
ADENOSINE-MONOPHOSPHATE	XIC	eTargetCompound				ESI	5000		0		348.070373535156		+	1	9.1036722	60	20			348.070373535156	136.062022795192	20	100	eAbsolute	10	0.1	348.070373535156	348.070502663837	20	29.3861353327872	eAbsolute	10	0.1	348.070373535156	267.562644638185	20	0.206961516516424	eAbsolute	10	0.1	348.070373535156	361.751058305381	20	0.198628196017243	eAbsolute	10	0.1	348.070373535156	361.064117418985
ADENOSINE-MONOPHOSPHATE	XIC	eTargetCompound				ESI	5000		0		348.070373535156		+	1	9.1061857	60	40			348.070373535156	136.06202703827	40	100	eAbsolute	10	0.1	348.070373535156	97.0284821163134	40	8.1367408152042	eAbsolute	10	0.1	348.070373535156	319.950739022724	40	0.162512980824278	eAbsolute	10	0.1	348.070373535156	91.7406512644012	40	0.161297383697076	eAbsolute	10	0.1	348.070373535156	351.069428834537
ADENOSINE-MONOPHOSPHATE	XIC	eTargetCompound				ESI	5000		0		348.070373535156		+	1	9.0885798	60	60			348.070373535156	136.061980056731	60	100	eAbsolute	10	0.1	348.070373535156	97.028631603362	60	12.1714981670494	eAbsolute	10	0.1	348.070373535156	69.0336057650449	60	0.815329810436332	eAbsolute	10	0.1	348.070373535156	119.035506582703	60	0.53585484342577	eAbsolute	10	0.1	348.070373535156	338.825440357093
ADENOSINE-MONOPHOSPHATE	XIC	eTargetCompound				ESI	5000		0		348.070373535156		+	1	9.101159	60	80			348.070373535156	136.061999712994	80	100	eAbsolute	10	0.1	348.070373535156	119.035444986712	80	15.0623916028272	eAbsolute	10	0.1	348.070373535156	97.0286036893954	80	10.0889467464101	eAbsolute	10	0.1	348.070373535156	137.04606593707	80	7.95846153673622	eAbsolute	10	0.1	348.070373535156	69.0336775549223
ADENOSINE-MONOPHOSPHATE	XIC	eTargetCompound				ESI	5000		0		346.055816650391		-	1	9.1029899	60	20			346.055816650391	346.055792249156	20	100	eAbsolute	10	0.1	346.055816650391	78.9590529570511	20	72.407360923035	eAbsolute	10	0.1	346.055816650391	96.9696234675706	20	21.8138730825534	eAbsolute	10	0.1	346.055816650391	211.001724523595	20	4.40242531338229	eAbsolute	10	0.1	346.055816650391	134.04741166585
ADENOSINE-MONOPHOSPHATE	XIC	eTargetCompound				ESI	5000		0		346.055816650391		-	1	9.0853837	60	40			346.055816650391	78.9590482395078	40	100	eAbsolute	10	0.1	346.055816650391	96.9696056200763	40	29.9567432603732	eAbsolute	10	0.1	346.055816650391	134.047196081741	40	15.9535198643084	eAbsolute	10	0.1	346.055816650391	150.980133133225	40	1.68530347969355	eAbsolute	10	0.1	346.055816650391	310.520336039379
ADENOSINE-MONOPHOSPHATE	XIC	eTargetCompound				ESI	5000		0		346.055816650391		-	1	9.0979572	60	60			346.055816650391	78.9590420777175	60	100	eAbsolute	10	0.1	346.055816650391	134.047271797895	60	19.116823377614	eAbsolute	10	0.1	346.055816650391	96.9695265198642	60	18.8418619605333	eAbsolute	10	0.1	346.055816650391	264.120611258917	60	0.289755420789919	eAbsolute	10	0.1	346.055816650391	228.25408755123
ADENOSINE-MONOPHOSPHATE	XIC	eTargetCompound				ESI	5000		0		346.055816650391		-	1	9.1105363	60	80			346.055816650391	78.9589983079327	80	100	eAbsolute	10	0.1	346.055816650391	134.047251638216	80	10.263139069941	eAbsolute	10	0.1	346.055816650391	96.9695581843355	80	5.57767507481875	eAbsolute	10	0.1	346.055816650391	107.036433566623	80	3.43704758562444	eAbsolute	10	0.1	346.055816650391	78.9632502620351
1-AMINOCYCLOPROPANECARBOXYLATE	XIC	eTargetCompound				ESI	5000		0		100.040405273438		-	1	7.3169083	60	20			100.040405273438	100.040414291895	20	100	eAbsolute	10	0.1	100.040405273438	99.9258209770914	20	0.847922118271267	eAbsolute	10	0.1	100.040405273438	54.0346877679191	20	0.49612082254721	eAbsolute	10	0.1	100.040405273438	74.9936413211129	20	0.394580058282	eAbsolute	10	0.1	100.040405273438	78.1421652070525
1-AMINOCYCLOPROPANECARBOXYLATE	XIC	eTargetCompound				ESI	5000		0		100.040405273438		-	1	7.3194221	60	40			100.040405273438	100.040333373011	40	100	eAbsolute	10	0.1	100.040405273438	99.9255265595857	40	0.464976361926948	eAbsolute	10	0.1	100.040405273438	73.4625393345216	40	0.156976701248194	eAbsolute	10	0.1	100.040405273438	60.2144367084588	40	0.151944039144343	eAbsolute	10	0.1	100.040405273438	74.9939681494391
1-AMINOCYCLOPROPANECARBOXYLATE	XIC	eTargetCompound				ESI	5000		0		100.040405273438		-	1	7.3219353	60	60			100.040405273438	100.04033207562	60	100	eAbsolute	10	0.1	100.040405273438	99.9259032616878	60	0.8653418766339	eAbsolute	10	0.1	100.040405273438	54.0345274085969	60	0.615609662012476	eAbsolute	10	0.1	100.040405273438	80.2554112474439	60	0.410023915963148	eAbsolute	10	0.1	100.040405273438	109.213976412123
NORVALINE	XIC	eTargetCompound				ESI	5000		0		116.071701049805		-	1	6.7551461	60	20			116.071701049805	116.07172008303	20	100	eAbsolute	10	0.1	116.071701049805	116.928413292868	20	1.84173217889269	eAbsolute	10	0.1	116.071701049805	117.07503643898	20	1.34078324865758	eAbsolute	10	0.1	116.071701049805	70.0661431684165	20	0.858098099835598	eAbsolute	10	0.1	116.071701049805	90.9713318421841
NORVALINE	XIC	eTargetCompound				ESI	5000		0		116.071701049805		-	1	6.7476056	60	40			116.071701049805	116.071711582875	40	100	eAbsolute	10	0.1	116.071701049805	116.928386034087	40	1.65406948186125	eAbsolute	10	0.1	116.071701049805	117.075062544396	40	1.3915224667427	eAbsolute	10	0.1	116.071701049805	70.066158242991	40	0.785490256677943	eAbsolute	10	0.1	116.071701049805	68.0505215575474
NORVALINE	XIC	eTargetCompound				ESI	5000		0		116.071701049805		-	1	6.750119	60	60			116.071701049805	116.071639515919	60	100	eAbsolute	10	0.1	116.071701049805	116.928344290343	60	4.82297080282004	eAbsolute	10	0.1	116.071701049805	99.9257957066476	60	4.38018163508207	eAbsolute	10	0.1	116.071701049805	68.0505101827668	60	1.11433246323096	eAbsolute	10	0.1	116.071701049805	70.066180402227
NORVALINE	XIC	eTargetCompound				ESI	5000		0		118.08625793457		+	1	6.7001477	60	20			118.08625793457	118.086430936799	20	100	eAbsolute	10	0.1	118.08625793457	72.0809110377997	20	22.7913711558451	eAbsolute	10	0.1	118.08625793457	76.9329905537493	20	6.10699304182072	eAbsolute	10	0.1	118.08625793457	59.0731540383166	20	5.88577360414246	eAbsolute	10	0.1	118.08625793457	58.0653465254597
NORVALINE	XIC	eTargetCompound				ESI	5000		0		118.08625793457		+	1	6.5920685	60	40			118.08625793457	118.086440712117	40	100	eAbsolute	10	0.1	118.08625793457	72.0809023872741	40	19.1452289763479	eAbsolute	10	0.1	118.08625793457	59.0731536217275	40	5.95785894227444	eAbsolute	10	0.1	118.08625793457	58.065374362557	40	5.61084324780338	eAbsolute	10	0.1	118.08625793457	76.9330206457907
NORVALINE	XIC	eTargetCompound				ESI	5000		0		118.08625793457		+	1	6.6347978	60	60			118.08625793457	118.086402561718	60	100	eAbsolute	10	0.1	118.08625793457	59.0732991069222	60	32.5600917818768	eAbsolute	10	0.1	118.08625793457	58.0654844043304	60	24.2745735955879	eAbsolute	10	0.1	118.08625793457	72.0809407079597	60	22.480293016	eAbsolute	10	0.1	118.08625793457	76.9330517359785
NORVALINE	XIC	eTargetCompound				ESI	5000		0		118.08625793457		+	1	6.7076883	60	80			118.08625793457	58.0654807393306	80	100	eAbsolute	10	0.1	118.08625793457	59.0732889722091	80	84.1225428488292	eAbsolute	10	0.1	118.08625793457	118.086423684267	80	63.3322890461325	eAbsolute	10	0.1	118.08625793457	72.0808930060181	80	15.096679464447	eAbsolute	10	0.1	118.08625793457	76.9330201876226
3-HYDROXYMETHYLGLUTARATE	XIC	eTargetCompound				ESI	5000		0		161.045547485352		-	1	9.4545294	60	20			161.045547485352	99.0451021534561	20	100	eAbsolute	10	0.1	161.045547485352	57.0344125518724	20	74.0010452537569	eAbsolute	10	0.1	161.045547485352	101.024364496756	20	34.4859755652143	eAbsolute	10	0.1	161.045547485352	161.04573411895	20	24.1328724521194	eAbsolute	10	0.1	161.045547485352	59.0136820660546
3-HYDROXYMETHYLGLUTARATE	XIC	eTargetCompound				ESI	5000		0		161.045547485352		-	1	9.466722	60	40			161.045547485352	57.0343882574407	40	100	eAbsolute	10	0.1	161.045547485352	99.045098936611	40	88.1086117288429	eAbsolute	10	0.1	161.045547485352	101.024310088593	40	28.5953870644627	eAbsolute	10	0.1	161.045547485352	59.0136571268426	40	26.6403044135279	eAbsolute	10	0.1	161.045547485352	161.045297125709
3-HYDROXYMETHYLGLUTARATE	XIC	eTargetCompound				ESI	5000		0		161.045547485352		-	1	9.4948769	60	60			161.045547485352	57.0344246344005	60	100	eAbsolute	10	0.1	161.045547485352	59.0136967377361	60	23.7157938853618	eAbsolute	10	0.1	161.045547485352	99.0451801807572	60	22.2885791890951	eAbsolute	10	0.1	161.045547485352	101.024386755389	60	6.21634370337689	eAbsolute	10	0.1	161.045547485352	57.0319762372529
ARGININE	XIC	eTargetCompound				ESI	5000		0		173.104400634766		-	1	14.551856	60	20			173.104400634766	131.082540625611	20	100	eAbsolute	10	0.1	173.104400634766	154.947506802302	20	38.1916119043018	eAbsolute	10	0.1	173.104400634766	173.104418732649	20	8.77081305093145	eAbsolute	10	0.1	173.104400634766	156.077707336223	20	3.75602625862556	eAbsolute	10	0.1	173.104400634766	154.959180795238
ARGININE	XIC	eTargetCompound				ESI	5000		0		173.104400634766		-	1	14.55814	60	40			173.104400634766	131.082547964438	40	100	eAbsolute	10	0.1	173.104400634766	154.947484055261	40	42.7440745854155	eAbsolute	10	0.1	173.104400634766	154.959285528456	40	3.97963251228863	eAbsolute	10	0.1	173.104400634766	131.092067176981	40	1.50497074335332	eAbsolute	10	0.1	173.104400634766	155.946975263488
ARGININE	XIC	eTargetCompound				ESI	5000		0		173.104400634766		-	1	14.534261	60	60			173.104400634766	131.082588580448	60	100	eAbsolute	10	0.1	173.104400634766	154.947488933661	60	68.6085286920229	eAbsolute	10	0.1	173.104400634766	76.9700420956678	60	8.56950376275834	eAbsolute	10	0.1	173.104400634766	154.95942817594	60	5.38588642050528	eAbsolute	10	0.1	173.104400634766	155.94692401403
ARGININE	XIC	eTargetCompound				ESI	5000		0		175.118957519531		+	1	14.54744	60	20			175.118957519531	175.119205400486	20	100	eAbsolute	10	0.1	175.118957519531	60.0559511711046	20	29.9379099809278	eAbsolute	10	0.1	175.118957519531	116.070743800937	20	29.6740642348029	eAbsolute	10	0.1	175.118957519531	70.065277568971	20	21.2873402819324	eAbsolute	10	0.1	175.118957519531	158.092740681289
ARGININE	XIC	eTargetCompound				ESI	5000		0		175.118957519531		+	1	14.523562	60	40			175.118957519531	70.0652734296588	40	100	eAbsolute	10	0.1	175.118957519531	116.070795011579	40	60.2765270769491	eAbsolute	10	0.1	175.118957519531	60.0559315538158	40	58.9927462714439	eAbsolute	10	0.1	175.118957519531	175.119165631945	40	39.8336704689958	eAbsolute	10	0.1	175.118957519531	130.097641840419
ARGININE	XIC	eTargetCompound				ESI	5000		0		175.118957519531		+	1	14.544926	60	60			175.118957519531	70.0652716145304	60	100	eAbsolute	10	0.1	175.118957519531	60.055932213563	60	21.1191621916844	eAbsolute	10	0.1	175.118957519531	116.070819363144	60	9.53620509192182	eAbsolute	10	0.1	175.118957519531	130.097667283543	60	6.48141884392205	eAbsolute	10	0.1	175.118957519531	72.0809214561335
ARGININE	XIC	eTargetCompound				ESI	5000		0		175.118957519531		+	1	14.546183	60	80			175.118957519531	70.0652755273249	80	100	eAbsolute	10	0.1	175.118957519531	60.0559337892581	80	12.5869582737741	eAbsolute	10	0.1	175.118957519531	71.049295101544	80	2.93894302981517	eAbsolute	10	0.1	175.118957519531	72.0809283341346	80	2.12293722091617	eAbsolute	10	0.1	175.118957519531	130.097719750996
CYSTATHIONINE	XIC	eTargetCompound				ESI	5000		0		223.07470703125		+	1	10.700326	60	20			223.07470703125	134.027256227877	20	100	eAbsolute	10	0.1	223.07470703125	223.075178989608	20	40.8510581064772	eAbsolute	10	0.1	223.07470703125	56.0497305912474	20	1.89977817998906	eAbsolute	10	0.1	223.07470703125	88.0216746062874	20	1.78605807932546	eAbsolute	10	0.1	223.07470703125	168.998480892426
CYSTATHIONINE	XIC	eTargetCompound				ESI	5000		0		223.07470703125		+	1	10.688117	60	40			223.07470703125	134.027209205959	40	100	eAbsolute	10	0.1	223.07470703125	88.0216779664545	40	52.797313757597	eAbsolute	10	0.1	223.07470703125	56.0496420956839	40	4.06548740442797	eAbsolute	10	0.1	223.07470703125	150.501644903426	40	1.0388346935481	eAbsolute	10	0.1	223.07470703125	154.541600015
CYSTATHIONINE	XIC	eTargetCompound				ESI	5000		0		223.07470703125		+	1	10.675924	60	60			223.07470703125	88.0217125165362	60	100	eAbsolute	10	0.1	223.07470703125	134.027215969857	60	16.6778751567516	eAbsolute	10	0.1	223.07470703125	88.0170438832424	60	1.63863562362139	eAbsolute	10	0.1	223.07470703125	56.049719651619	60	1.25886706779338	eAbsolute	10	0.1	223.07470703125	66.7220260877263
CYSTATHIONINE	XIC	eTargetCompound				ESI	5000		0		223.07470703125		+	1	10.712518	60	80			223.07470703125	88.0217005863858	80	100	eAbsolute	10	0.1	223.07470703125	56.0497451922752	80	1.90951074106392	eAbsolute	10	0.1	223.07470703125	92.3793366508749	80	1.03682430876534	eAbsolute	10	0.1	223.07470703125	55.1135064911016	80	0.834712488805033	eAbsolute	10	0.1	223.07470703125	170.902189319653
CYSTATHIONINE	XIC	eTargetCompound				ESI	5000		0		221.060150146484		-	1	10.726311	60	20			221.060150146484	134.028081999517	20	100	eAbsolute	10	0.1	221.060150146484	221.154748711745	20	69.5690575702985	eAbsolute	10	0.1	221.060150146484	120.012454884549	20	65.0952602137675	eAbsolute	10	0.1	221.060150146484	221.060042278744	20	36.572038564411	eAbsolute	10	0.1	221.060150146484	178.418523010167
CYSTATHIONINE	XIC	eTargetCompound				ESI	5000		0		221.060150146484		-	1	10.715	60	40			221.060150146484	221.154518322379	40	100	eAbsolute	10	0.1	221.060150146484	134.028175170629	40	54.2616107978443	eAbsolute	10	0.1	221.060150146484	120.012409589934	40	42.0034554530742	eAbsolute	10	0.1	221.060150146484	133.190006898693	40	0.531213154796703	eAbsolute	10	0.1	221.060150146484	178.601185009139
CYSTATHIONINE	XIC	eTargetCompound				ESI	5000		0		221.060150146484		-	1	10.498712	60	60			221.060150146484	221.154609482997	60	100	eAbsolute	10	0.1	221.060150146484	220.145692290118	60	4.98890710575494	eAbsolute	10	0.1	221.060150146484	120.012603032067	60	3.66591829862607	eAbsolute	10	0.1	221.060150146484	234.27061763565	60	2.95977819916122	eAbsolute	10	0.1	221.060150146484	126.829097605593
ALPHA-HYDROXYISOBUTYRATE (plus possible contaminant)	XIC	eTargetCompound				ESI	5000		0		103.040069580078		-	1	4.0423359	60	20			103.040069580078	57.0343530012999	20	100	eAbsolute	10	0.1	103.040069580078	103.040047617986	20	83.0071819313732	eAbsolute	10	0.1	103.040069580078	91.748359754564	20	7.8816096963116	eAbsolute	10	0.1	103.040069580078	91.7424552063848	20	3.48282228948652	eAbsolute	10	0.1	103.040069580078	89.4394688915825
ALPHA-HYDROXYISOBUTYRATE (plus possible contaminant)	XIC	eTargetCompound				ESI	5000		0		103.040069580078		-	1	3.9945507	60	40			103.040069580078	57.0343760351959	40	100	eAbsolute	10	0.1	103.040069580078	103.040020770518	40	79.079346109292	eAbsolute	10	0.1	103.040069580078	91.7422832176098	40	6.05273198279064	eAbsolute	10	0.1	103.040069580078	91.7484942378909	40	4.04588693809077	eAbsolute	10	0.1	103.040069580078	121.815116270419
ALPHA-HYDROXYISOBUTYRATE (plus possible contaminant)	XIC	eTargetCompound				ESI	5000		0		103.040069580078		-	1	3.9870041	60	60			103.040069580078	57.0343804794473	60	100	eAbsolute	10	0.1	103.040069580078	103.040134375166	60	29.4374322142849	eAbsolute	10	0.1	103.040069580078	91.7428098161313	60	4.38285413939488	eAbsolute	10	0.1	103.040069580078	108.748881419006	60	1.7106603997525	eAbsolute	10	0.1	103.040069580078	61.6656143514778
ALPHA-HYDROXYISOBUTYRATE (plus possible contaminant)	XIC	eTargetCompound				ESI	5000		0		103.040069580078		-	1	4.0197028	60	80			103.040069580078	57.0343526259546	80	100	eAbsolute	10	0.1	103.040069580078	91.7427337625912	80	11.4362924686867	eAbsolute	10	0.1	103.040069580078	91.7482969907897	80	5.74518586316525	eAbsolute	10	0.1	103.040069580078	117.048183627695	80	1.98135736832127	eAbsolute	10	0.1	103.040069580078	61.6289164129316
TRANS-4-HYDROXY-L-PROLINE	XIC	eTargetCompound				ESI	5000		0		130.050964355469		-	1	8.958415	60	20			130.050964355469	130.050964483728	20	100	eAbsolute	10	0.1	130.050964355469	128.035346876329	20	45.6306315822747	eAbsolute	10	0.1	130.050964355469	84.0455020381107	20	7.98011810785661	eAbsolute	10	0.1	130.050964355469	71.013835717279	20	5.77310159228513	eAbsolute	10	0.1	130.050964355469	68.05052175566
TRANS-4-HYDROXY-L-PROLINE	XIC	eTargetCompound				ESI	5000		0		130.050964355469		-	1	8.9471042	60	40			130.050964355469	130.050954652515	40	100	eAbsolute	10	0.1	130.050964355469	128.035342282157	40	47.7839870151224	eAbsolute	10	0.1	130.050964355469	84.0454118853233	40	9.04714103947478	eAbsolute	10	0.1	130.050964355469	71.0138116326268	40	6.97315405121265	eAbsolute	10	0.1	130.050964355469	68.0505372838092
TRANS-4-HYDROXY-L-PROLINE	XIC	eTargetCompound				ESI	5000		0		130.050964355469		-	1	8.9668205	60	60			130.050964355469	128.035309709601	60	100	eAbsolute	10	0.1	130.050964355469	130.050961776231	60	92.4585641843992	eAbsolute	10	0.1	130.050964355469	84.0454810224034	60	38.6754604458238	eAbsolute	10	0.1	130.050964355469	71.0138040881052	60	28.0210765119056	eAbsolute	10	0.1	130.050964355469	68.0505570339175
TRANS-4-HYDROXY-L-PROLINE	XIC	eTargetCompound				ESI	5000		0		130.050964355469		-	1	8.9546447	60	80			130.050964355469	128.035309222361	80	100	eAbsolute	10	0.1	130.050964355469	84.045436048675	80	64.880885581363	eAbsolute	10	0.1	130.050964355469	71.0138208652897	80	64.6361873510086	eAbsolute	10	0.1	130.050964355469	82.0298155619498	80	55.4210723049355	eAbsolute	10	0.1	130.050964355469	130.050939017478
TRANS-4-HYDROXY-L-PROLINE	XIC	eTargetCompound				ESI	5000		0		132.065521240234		+	1	8.9220789	60	20			132.065521240234	86.0601688921244	20	100	eAbsolute	10	0.1	132.065521240234	132.065712318068	20	72.4530875795582	eAbsolute	10	0.1	132.065521240234	68.0496505190488	20	25.4357297657573	eAbsolute	10	0.1	132.065521240234	114.055152261687	20	3.15493813228838	eAbsolute	10	0.1	132.065521240234	58.0654754423147
TRANS-4-HYDROXY-L-PROLINE	XIC	eTargetCompound				ESI	5000		0		132.065521240234		+	1	8.9600852	60	40			132.065521240234	86.0601662516187	40	100	eAbsolute	10	0.1	132.065521240234	132.065746119517	40	59.6840410861562	eAbsolute	10	0.1	132.065521240234	68.0496549490433	40	27.1518152477675	eAbsolute	10	0.1	132.065521240234	114.055198773089	40	2.69555732389085	eAbsolute	10	0.1	132.065521240234	58.0654170539658
TRANS-4-HYDROXY-L-PROLINE	XIC	eTargetCompound				ESI	5000		0		132.065521240234		+	1	8.9328285	60	60			132.065521240234	86.0601582341776	60	100	eAbsolute	10	0.1	132.065521240234	68.0496429210661	60	53.2025577260222	eAbsolute	10	0.1	132.065521240234	132.065661401252	60	10.3135450368684	eAbsolute	10	0.1	132.065521240234	58.0654621021242	60	3.73754374180677	eAbsolute	10	0.1	132.065521240234	114.055102755931
TRANS-4-HYDROXY-L-PROLINE	XIC	eTargetCompound				ESI	5000		0		132.065521240234		+	1	8.952545	60	80			132.065521240234	68.0496611271748	80	100	eAbsolute	10	0.1	132.065521240234	86.0601658862199	80	94.7139075239821	eAbsolute	10	0.1	132.065521240234	58.0654654255784	80	12.9657107071616	eAbsolute	10	0.1	132.065521240234	132.065824074578	80	1.97368181755638	eAbsolute	10	0.1	132.065521240234	58.0628092147097
D-ORNITHINE	XIC	eTargetCompound				ESI	5000		0		133.097152709961		+	1	12.797019	60	20			133.097152709961	70.0652185616776	20	100	eAbsolute	10	0.1	133.097152709961	116.070773417142	20	33.5974752733187	eAbsolute	10	0.1	133.097152709961	133.076227807099	20	11.4341449649895	eAbsolute	10	0.1	133.097152709961	133.102425253835	20	10.2212119491001	eAbsolute	10	0.1	133.097152709961	133.064098956979
D-ORNITHINE	XIC	eTargetCompound				ESI	5000		0		133.097152709961		+	1	12.732925	60	40			133.097152709961	70.0651752175658	40	100	eAbsolute	10	0.1	133.097152709961	116.070775053038	40	20.8251162165053	eAbsolute	10	0.1	133.097152709961	133.100968637908	40	6.16218052171679	eAbsolute	10	0.1	133.097152709961	104.383622056358	40	5.78088876140148	eAbsolute	10	0.1	133.097152709961	111.15132077412
D-ORNITHINE	XIC	eTargetCompound				ESI	5000		0		133.097152709961		+	1	12.844775	60	60			133.097152709961	70.0652613931907	60	100	eAbsolute	10	0.1	133.097152709961	61.9606303842043	60	5.99741370948477	eAbsolute	10	0.1	133.097152709961	128.581432512443	60	5.47952007692448	eAbsolute	10	0.1	133.097152709961	113.077624915446	60	5.4068054395924	eAbsolute	10	0.1	133.097152709961	62.833822763089
D-ORNITHINE	XIC	eTargetCompound				ESI	5000		0		133.097152709961		+	1	12.680142	60	80			133.097152709961	70.0652372345559	80	100	eAbsolute	10	0.1	133.097152709961	101.157866473083	80	3.17173642963716	eAbsolute	10	0.1	133.097152709961	98.6530011082633	80	3.00139217665032	eAbsolute	10	0.1	133.097152709961	91.9605276602641	80	2.58284685263176	eAbsolute	10	0.1	133.097152709961	51.9369904726581
D-ORNITHINE	XIC	eTargetCompound				ESI	5000		0		131.082595825195		-	1	12.809136	60	20			131.082595825195	131.082607318005	20	100	eAbsolute	10	0.1	131.082595825195	83.0613943940405	20	0.415574793107937	eAbsolute	10	0.1	131.082595825195	131.036416750691	20	0.281104200747732	eAbsolute	10	0.1	131.082595825195	85.0771879762608	20	0.248600454345963	eAbsolute	10	0.1	131.082595825195	148.961319667323
D-ORNITHINE	XIC	eTargetCompound				ESI	5000		0		131.082595825195		-	1	12.835527	60	40			131.082595825195	131.08255414898	40	100	eAbsolute	10	0.1	131.082595825195	83.0613882486462	40	0.262899988651995	eAbsolute	10	0.1	131.082595825195	124.003227642505	40	0.207734153807005	eAbsolute	10	0.1	131.082595825195	68.4085704926718	40	0.16044109460439	eAbsolute	10	0.1	131.082595825195	60.0828231950143
D-ORNITHINE	XIC	eTargetCompound				ESI	5000		0		131.082595825195		-	1	12.736245	60	60			131.082595825195	131.082625297987	60	100	eAbsolute	10	0.1	131.082595825195	83.0616019544768	60	1.62608922580027	eAbsolute	10	0.1	131.082595825195	131.036313645429	60	0.799011444079415	eAbsolute	10	0.1	131.082595825195	62.8763317281194	60	0.630635773237598	eAbsolute	10	0.1	131.082595825195	122.617788817558
N-METHYLASPARTATE	XIC	eTargetCompound				ESI	5000		0		146.045883178711		-	1	8.6515422	60	20			146.045883178711	115.003639597384	20	100	eAbsolute	10	0.1	146.045883178711	102.055982874681	20	73.9967082311224	eAbsolute	10	0.1	146.045883178711	146.045861402171	20	33.1769339971453	eAbsolute	10	0.1	146.045883178711	71.0138269133667	20	26.7084030423584	eAbsolute	10	0.1	146.045883178711	146.024916769389
N-METHYLASPARTATE	XIC	eTargetCompound				ESI	5000		0		146.045883178711		-	1	8.6574342	60	40			146.045883178711	115.003601631426	40	100	eAbsolute	10	0.1	146.045883178711	102.056000488344	40	88.0303954367087	eAbsolute	10	0.1	146.045883178711	71.0138358407307	40	42.5599004972483	eAbsolute	10	0.1	146.045883178711	146.045718974723	40	22.5352817890428	eAbsolute	10	0.1	146.045883178711	146.025100117034
N-METHYLASPARTATE	XIC	eTargetCompound				ESI	5000		0		146.045883178711		-	1	8.641488	60	60			146.045883178711	71.013813607285	60	100	eAbsolute	10	0.1	146.045883178711	102.055987685837	60	96.7800178039927	eAbsolute	10	0.1	146.045883178711	115.003544999134	60	65.5797070233138	eAbsolute	10	0.1	146.045883178711	59.0136273471469	60	10.8580702075367	eAbsolute	10	0.1	146.045883178711	86.0246825547392
N-METHYLASPARTATE	XIC	eTargetCompound				ESI	5000		0		146.045883178711		-	1	8.5183139	60	80			146.045883178711	71.0138322175111	80	100	eAbsolute	10	0.1	146.045883178711	102.056139614118	80	41.0712495780961	eAbsolute	10	0.1	146.045883178711	115.00369459775	80	5.37770309746838	eAbsolute	10	0.1	146.045883178711	59.0136508126485	80	3.35804298488513	eAbsolute	10	0.1	146.045883178711	140.790252122444
N-METHYLASPARTATE	XIC	eTargetCompound				ESI	5000		0		148.060440063477		+	1	8.6481794	60	20			148.060440063477	88.0393890695445	20	100	eAbsolute	10	0.1	148.060440063477	102.055065883549	20	37.6381173201286	eAbsolute	10	0.1	148.060440063477	148.060704404873	20	21.7850253482539	eAbsolute	10	0.1	148.060440063477	84.0444722274156	20	7.0225569234649	eAbsolute	10	0.1	148.060440063477	148.086931435114
N-METHYLASPARTATE	XIC	eTargetCompound				ESI	5000		0		148.060440063477		+	1	8.6322163	60	40			148.060440063477	88.0394853772194	40	100	eAbsolute	10	0.1	148.060440063477	102.055150840191	40	36.5543362602097	eAbsolute	10	0.1	148.060440063477	84.0445254713187	40	10.0669244270284	eAbsolute	10	0.1	148.060440063477	148.060599417689	40	9.71413530529326	eAbsolute	10	0.1	148.060440063477	148.087126242366
N-METHYLASPARTATE	XIC	eTargetCompound				ESI	5000		0		148.060440063477		+	1	8.6372434	60	60			148.060440063477	88.0394850298967	60	100	eAbsolute	10	0.1	148.060440063477	102.055182516086	60	20.2146663787359	eAbsolute	10	0.1	148.060440063477	84.0445131961231	60	19.965160348293	eAbsolute	10	0.1	148.060440063477	60.0445812207614	60	4.56752405712872	eAbsolute	10	0.1	148.060440063477	148.087119809464
N-METHYLASPARTATE	XIC	eTargetCompound				ESI	5000		0		148.060440063477		+	1	8.6431523	60	80			148.060440063477	88.0394845337977	80	100	eAbsolute	10	0.1	148.060440063477	84.0444819892941	80	22.7340042891606	eAbsolute	10	0.1	148.060440063477	60.0446640186624	80	15.9020725167421	eAbsolute	10	0.1	148.060440063477	102.055187442444	80	11.0818970880157	eAbsolute	10	0.1	148.060440063477	58.0654041881326
N-METHYLGLUTAMATE	XIC	eTargetCompound				ESI	5000		0		162.076080322266		+	1	8.3258955	60	20			162.076080322266	98.0602181721548	20	100	eAbsolute	10	0.1	162.076080322266	116.070827650622	20	90.6965546148808	eAbsolute	10	0.1	162.076080322266	162.076189251898	20	71.7608942819213	eAbsolute	10	0.1	162.076080322266	144.065741041963	20	58.0736400413683	eAbsolute	10	0.1	162.076080322266	131.034096125999
N-METHYLGLUTAMATE	XIC	eTargetCompound				ESI	5000		0		162.076080322266		+	1	8.331485	60	40			162.076080322266	98.060226869177	40	100	eAbsolute	10	0.1	162.076080322266	116.070841872642	40	53.8675916837329	eAbsolute	10	0.1	162.076080322266	144.065756391592	40	24.9594185661554	eAbsolute	10	0.1	162.076080322266	162.076207632683	40	14.1328954485483	eAbsolute	10	0.1	162.076080322266	70.0652520587692
N-METHYLGLUTAMATE	XIC	eTargetCompound				ESI	5000		0		162.076080322266		+	1	8.3365122	60	60			162.076080322266	98.0602113361223	60	100	eAbsolute	10	0.1	162.076080322266	116.070811333254	60	12.8847135216802	eAbsolute	10	0.1	162.076080322266	70.0652783043895	60	12.2867813004685	eAbsolute	10	0.1	162.076080322266	144.065698145664	60	2.9415230197073	eAbsolute	10	0.1	162.076080322266	85.0284764179733
N-METHYLGLUTAMATE	XIC	eTargetCompound				ESI	5000		0		162.076080322266		+	1	8.3208688	60	80			162.076080322266	98.0602126266487	80	100	eAbsolute	10	0.1	162.076080322266	70.0652775207158	80	44.9412754611364	eAbsolute	10	0.1	162.076080322266	68.0496064694543	80	3.26833544756718	eAbsolute	10	0.1	162.076080322266	116.070861191063	80	3.14613789174284	eAbsolute	10	0.1	162.076080322266	85.0285120800206
N-METHYLGLUTAMATE	XIC	eTargetCompound				ESI	5000		0		160.061538696289		-	1	8.3289355	60	20			160.061538696289	142.050942677875	20	100	eAbsolute	10	0.1	160.061538696289	116.071714303391	20	76.1718893098176	eAbsolute	10	0.1	160.061538696289	160.061647148256	20	24.2165629210068	eAbsolute	10	0.1	160.061538696289	143.05476482434	20	1.28282983916535	eAbsolute	10	0.1	160.061538696289	114.056100898813
N-METHYLGLUTAMATE	XIC	eTargetCompound				ESI	5000		0		160.061538696289		-	1	8.3555775	60	40			160.061538696289	116.071603523524	40	100	eAbsolute	10	0.1	160.061538696289	142.051042287366	40	79.5520535348465	eAbsolute	10	0.1	160.061538696289	160.061561233628	40	8.65690217070491	eAbsolute	10	0.1	160.061538696289	98.0614099081093	40	2.6649907673048	eAbsolute	10	0.1	160.061538696289	116.079685871323
N-METHYLGLUTAMATE	XIC	eTargetCompound				ESI	5000		0		160.061538696289		-	1	8.3398557	60	60			160.061538696289	116.071785695647	60	100	eAbsolute	10	0.1	160.061538696289	142.050830160522	60	31.7716925469061	eAbsolute	10	0.1	160.061538696289	91.7464432259253	60	2.8108062679195	eAbsolute	10	0.1	160.061538696289	56.0329190798136	60	1.57758785396687	eAbsolute	10	0.1	160.061538696289	160.286742272433
N-METHYLGLUTAMATE	XIC	eTargetCompound				ESI	5000		0		160.061538696289		-	1	8.2174716	60	80			160.061538696289	116.071625674431	80	100	eAbsolute	10	0.1	160.061538696289	91.7425754065767	80	11.5050157115912	eAbsolute	10	0.1	160.061538696289	91.7475956306524	80	9.04933717810765	eAbsolute	10	0.1	160.061538696289	105.914607150134	80	6.24842489817835	eAbsolute	10	0.1	160.061538696289	82.1741768279721
CYSTEATE	XIC	eTargetCompound				ESI	5000		0		167.997222900391		-	1	10.598148	60	20			167.997222900391	167.997165050916	20	100	eAbsolute	10	0.1	167.997222900391	80.9651368947202	20	60.2966281884309	eAbsolute	10	0.1	167.997222900391	150.970652665508	20	44.7870423760026	eAbsolute	10	0.1	167.997222900391	71.0138295922293	20	27.3012195428001	eAbsolute	10	0.1	167.997222900391	86.0247578262083
CYSTEATE	XIC	eTargetCompound				ESI	5000		0		167.997222900391		-	1	10.590608	60	40			167.997222900391	80.9651955509357	40	100	eAbsolute	10	0.1	167.997222900391	71.0137864202189	40	50.3442874656259	eAbsolute	10	0.1	167.997222900391	167.997283418437	40	41.6249210568717	eAbsolute	10	0.1	167.997222900391	150.970678523651	40	36.5767756720841	eAbsolute	10	0.1	167.997222900391	86.0247292957549
CYSTEATE	XIC	eTargetCompound				ESI	5000		0		167.997222900391		-	1	10.573013	60	60			167.997222900391	80.9651533772315	60	100	eAbsolute	10	0.1	167.997222900391	71.0137540518284	60	43.625764283467	eAbsolute	10	0.1	167.997222900391	150.97070968465	60	4.9931532300034	eAbsolute	10	0.1	167.997222900391	86.0246832720068	60	4.50022734947256	eAbsolute	10	0.1	167.997222900391	167.997197928023
CYSTEATE	XIC	eTargetCompound				ESI	5000		0		167.997222900391		-	1	10.595635	60	80			167.997222900391	80.9651472684038	80	100	eAbsolute	10	0.1	167.997222900391	71.0138191236976	80	29.9168513099433	eAbsolute	10	0.1	167.997222900391	79.957360870648	80	2.05187938235076	eAbsolute	10	0.1	167.997222900391	86.0247005831314	80	1.09765735382025	eAbsolute	10	0.1	167.997222900391	81.9531732342169
CYSTEATE	XIC	eTargetCompound				ESI	5000		0		170.011764526367		+	1	10.546625	60	20			170.011764526367	124.006419027324	20	100	eAbsolute	10	0.1	170.011764526367	170.09652024005	20	80.3227787610384	eAbsolute	10	0.1	170.011764526367	170.011848923243	20	18.4419192573657	eAbsolute	10	0.1	170.011764526367	170.129019445374	20	10.5911141137098	eAbsolute	10	0.1	170.011764526367	91.7402520490506
CYSTEATE	XIC	eTargetCompound				ESI	5000		0		170.011764526367		+	1	10.549139	60	40			170.011764526367	124.006456604496	40	100	eAbsolute	10	0.1	170.011764526367	170.096490086361	40	67.3607742825936	eAbsolute	10	0.1	170.011764526367	105.995831191832	40	12.113361583109	eAbsolute	10	0.1	170.011764526367	170.129020371846	40	4.94553069315537	eAbsolute	10	0.1	170.011764526367	92.049498981276
CYSTEATE	XIC	eTargetCompound				ESI	5000		0		170.011764526367		+	1	10.481275	60	60			170.011764526367	124.006396498616	60	100	eAbsolute	10	0.1	170.011764526367	105.995824004918	60	80.8250278430244	eAbsolute	10	0.1	170.011764526367	93.0574407348768	60	61.6704614069057	eAbsolute	10	0.1	170.011764526367	92.0495871922796	60	39.1747731691132	eAbsolute	10	0.1	170.011764526367	170.096672382936
CYSTEATE	XIC	eTargetCompound				ESI	5000		0		170.011764526367		+	1	10.443573	60	80			170.011764526367	93.0574650494543	80	100	eAbsolute	10	0.1	170.011764526367	105.995828155639	80	54.5365385415876	eAbsolute	10	0.1	170.011764526367	92.0495052803647	80	18.3455442463066	eAbsolute	10	0.1	170.011764526367	124.006562722477	80	9.24319689321022	eAbsolute	10	0.1	170.011764526367	91.7402957652195
GALACTARATE	XIC	eTargetCompound				ESI	5000		0		209.030288696289		-	1	11.761145	60	20			209.030288696289	85.0294751740708	20	100	eAbsolute	10	0.1	209.030288696289	209.030342529278	20	51.8596778074356	eAbsolute	10	0.1	209.030288696289	191.019880067317	20	19.5982179891268	eAbsolute	10	0.1	209.030288696289	133.014281445154	20	12.2056386595804	eAbsolute	10	0.1	209.030288696289	89.0243345064369
GALACTARATE	XIC	eTargetCompound				ESI	5000		0		209.030288696289		-	1	11.73224	60	40			209.030288696289	85.0294838518653	40	100	eAbsolute	10	0.1	209.030288696289	71.0137427088043	40	27.3332615708779	eAbsolute	10	0.1	209.030288696289	89.0244047857769	40	20.889403132271	eAbsolute	10	0.1	209.030288696289	59.0136656758287	40	18.4058931550296	eAbsolute	10	0.1	209.030288696289	57.0343708012171
GALACTARATE	XIC	eTargetCompound				ESI	5000		0		209.030288696289		-	1	11.723443	60	60			209.030288696289	71.0138303359346	60	100	eAbsolute	10	0.1	209.030288696289	85.0294707589034	60	67.9958674364274	eAbsolute	10	0.1	209.030288696289	59.0136410579865	60	47.1523767773936	eAbsolute	10	0.1	209.030288696289	57.0343572180935	60	30.9085139899085	eAbsolute	10	0.1	209.030288696289	72.9930882289397
GALACTARATE	XIC	eTargetCompound				ESI	5000		0		209.030288696289		-	1	11.714646	60	80			209.030288696289	71.0138245572024	80	100	eAbsolute	10	0.1	209.030288696289	59.013643177956	80	37.0060898799569	eAbsolute	10	0.1	209.030288696289	72.9930417951838	80	28.0676439743601	eAbsolute	10	0.1	209.030288696289	57.0343399033672	80	14.7077252851102	eAbsolute	10	0.1	209.030288696289	85.029444847584
HOMOCYSTINE	XIC	eTargetCompound				ESI	5000		0		267.047882080078		-	1	9.9825725	60	20			267.047882080078	132.012354506332	20	100	eAbsolute	10	0.1	267.047882080078	134.028170595429	20	42.3414425811535	eAbsolute	10	0.1	267.047882080078	72.0091148384175	20	18.554275534407	eAbsolute	10	0.1	267.047882080078	114.985965264874	20	14.1622467830424	eAbsolute	10	0.1	267.047882080078	67.0768275724655
HOMOCYSTINE	XIC	eTargetCompound				ESI	5000		0		267.047882080078		-	1	9.9064957	60	40			267.047882080078	72.0090574418429	40	100	eAbsolute	10	0.1	267.047882080078	114.985907955994	40	45.2638729124155	eAbsolute	10	0.1	267.047882080078	70.9960148204196	40	8.81915225237817	eAbsolute	10	0.1	267.047882080078	53.5316607993968	40	7.11418472622835	eAbsolute	10	0.1	267.047882080078	132.012249089954
XANTHOSINE	XIC	eTargetCompound				ESI	5000		0		283.068420410156		-	1	7.7465357	60	20			283.068420410156	151.026176784078	20	100	eAbsolute	10	0.1	283.068420410156	283.068502240513	20	52.1462003196587	eAbsolute	10	0.1	283.068420410156	283.264145339711	20	1.42423401282709	eAbsolute	10	0.1	283.068420410156	100.119918634682	20	0.154317532059704	eAbsolute	10	0.1	283.068420410156	199.274718333626
XANTHOSINE	XIC	eTargetCompound				ESI	5000		0		283.068420410156		-	1	7.750306	60	40			283.068420410156	151.026048321362	40	100	eAbsolute	10	0.1	283.068420410156	108.020285779483	40	3.56136712965177	eAbsolute	10	0.1	283.068420410156	283.068575346567	40	0.1057463265078	eAbsolute	10	0.1	283.068420410156	103.367075299522	40	0.10154983390406	eAbsolute	10	0.1	283.068420410156	154.316227162953
XANTHOSINE	XIC	eTargetCompound				ESI	5000		0		283.068420410156		-	1	7.6988756	60	60			283.068420410156	151.026061626943	60	100	eAbsolute	10	0.1	283.068420410156	108.020325252919	60	34.7078567586016	eAbsolute	10	0.1	283.068420410156	126.030887479292	60	0.546377043205367	eAbsolute	10	0.1	283.068420410156	133.015706329629	60	0.154241535338671	eAbsolute	10	0.1	283.068420410156	123.888406872135
XANTHOSINE	XIC	eTargetCompound				ESI	5000		0		283.068420410156		-	1	7.7745039	60	80			283.068420410156	108.020370710029	80	100	eAbsolute	10	0.1	283.068420410156	151.026094250386	80	68.4451181101539	eAbsolute	10	0.1	283.068420410156	126.030755513216	80	1.9853278264817	eAbsolute	10	0.1	283.068420410156	108.027693379841	80	1.06030657184173	eAbsolute	10	0.1	283.068420410156	151.014284189006
XANTHOSINE	XIC	eTargetCompound				ESI	5000		0		285.082946777344		+	1	7.6308129	60	20			285.082946777344	153.040847716482	20	100	eAbsolute	10	0.1	285.082946777344	133.049790501437	20	16.5908703242063	eAbsolute	10	0.1	285.082946777344	115.038835978439	20	1.50983423969962	eAbsolute	10	0.1	285.082946777344	278.972694158051	20	0.571445479660262	eAbsolute	10	0.1	285.082946777344	266.177668580018
XANTHOSINE	XIC	eTargetCompound				ESI	5000		0		285.082946777344		+	1	7.6433803	60	40			285.082946777344	153.040978085349	40	100	eAbsolute	10	0.1	285.082946777344	57.0337280030081	40	6.78681241227953	eAbsolute	10	0.1	285.082946777344	85.0282014736125	40	2.90098264779162	eAbsolute	10	0.1	285.082946777344	73.0284724119764	40	1.72569336046397	eAbsolute	10	0.1	285.082946777344	133.050341057126
XANTHOSINE	XIC	eTargetCompound				ESI	5000		0		285.082946777344		+	1	7.6660015	60	60			285.082946777344	153.040908244937	60	100	eAbsolute	10	0.1	285.082946777344	136.014381636618	60	47.0982706737912	eAbsolute	10	0.1	285.082946777344	110.035061597699	60	25.6458813120292	eAbsolute	10	0.1	285.082946777344	154.02516750912	60	23.1537990270517	eAbsolute	10	0.1	285.082946777344	57.0338004349797
XANTHOSINE	XIC	eTargetCompound				ESI	5000		0		285.082946777344		+	1	7.6282995	60	80			285.082946777344	110.035013343507	80	100	eAbsolute	10	0.1	285.082946777344	136.014377565695	80	94.5146785725408	eAbsolute	10	0.1	285.082946777344	154.024869876565	80	52.3405150257821	eAbsolute	10	0.1	285.082946777344	57.0337697520643	80	15.4642009765024	eAbsolute	10	0.1	285.082946777344	153.040792772101
THYROTROPIN RELEASING HORMONE	XIC	eTargetCompound				ESI	5000		0		363.177520751953		+	1	3.9665029	60	20			363.177520751953	363.177613770278	20	100	eAbsolute	10	0.1	363.177520751953	249.098202567228	20	64.844417260384	eAbsolute	10	0.1	363.177520751953	115.086767374394	20	43.7551042994401	eAbsolute	10	0.1	363.177520751953	221.103450015729	20	8.75004282528998	eAbsolute	10	0.1	363.177520751953	346.151219776578
THYROTROPIN RELEASING HORMONE	XIC	eTargetCompound				ESI	5000		0		363.177520751953		+	1	3.9325304	60	40			363.177520751953	221.103409337415	40	100	eAbsolute	10	0.1	363.177520751953	115.086722159055	40	65.2370705436425	eAbsolute	10	0.1	363.177520751953	110.071491248944	40	36.8687507901228	eAbsolute	10	0.1	363.177520751953	70.0652761278312	40	36.0066248469868	eAbsolute	10	0.1	363.177520751953	176.082025215238
THYROTROPIN RELEASING HORMONE	XIC	eTargetCompound				ESI	5000		0		363.177520751953		+	1	3.9690164	60	60			363.177520751953	110.071451478569	60	100	eAbsolute	10	0.1	363.177520751953	176.082066833256	60	56.7784100168669	eAbsolute	10	0.1	363.177520751953	70.0652734315257	60	52.7438070845913	eAbsolute	10	0.1	363.177520751953	84.0445213926813	60	18.1819887077259	eAbsolute	10	0.1	363.177520751953	115.086823013169
THYROTROPIN RELEASING HORMONE	XIC	eTargetCompound				ESI	5000		0		363.177520751953		+	1	4.0004754	60	80			363.177520751953	110.071502939688	80	100	eAbsolute	10	0.1	363.177520751953	70.0652793584943	80	61.8997336497027	eAbsolute	10	0.1	363.177520751953	84.0445244843778	80	35.6614608059932	eAbsolute	10	0.1	363.177520751953	83.0605032571231	80	21.2917597820378	eAbsolute	10	0.1	363.177520751953	176.082102189895
THYROTROPIN RELEASING HORMONE	XIC	eTargetCompound				ESI	5000		0		361.162963867188		-	1	3.9606011	60	20			361.162963867188	203.093748950489	20	100	eAbsolute	10	0.1	361.162963867188	247.083349662393	20	46.314881259127	eAbsolute	10	0.1	361.162963867188	361.163418090294	20	18.4094440645601	eAbsolute	10	0.1	361.162963867188	263.114807688686	20	9.29004177377094	eAbsolute	10	0.1	361.162963867188	132.056662120455
THYROTROPIN RELEASING HORMONE	XIC	eTargetCompound				ESI	5000		0		361.162963867188		-	1	3.9731744	60	40			361.162963867188	167.046292240431	40	100	eAbsolute	10	0.1	361.162963867188	132.056712875529	40	56.6111643175635	eAbsolute	10	0.1	361.162963867188	108.056647410621	40	49.8101632398677	eAbsolute	10	0.1	361.162963867188	203.093774541468	40	44.8922932543725	eAbsolute	10	0.1	361.162963867188	263.114788615422
THYROTROPIN RELEASING HORMONE	XIC	eTargetCompound				ESI	5000		0		361.162963867188		-	1	3.9857475	60	60			361.162963867188	124.040266372393	60	100	eAbsolute	10	0.1	361.162963867188	167.046283329767	60	48.0413372348982	eAbsolute	10	0.1	361.162963867188	108.056706823689	60	45.6955352781405	eAbsolute	10	0.1	361.162963867188	67.0301049742717	60	43.2208018853517	eAbsolute	10	0.1	361.162963867188	132.056612897249
THYROTROPIN RELEASING HORMONE	XIC	eTargetCompound				ESI	5000		0		361.162963867188		-	1	3.9379683	60	80			361.162963867188	124.040298702787	80	100	eAbsolute	10	0.1	361.162963867188	67.0301276039915	80	64.0340723389553	eAbsolute	10	0.1	361.162963867188	82.0297936621326	80	49.4781020859629	eAbsolute	10	0.1	361.162963867188	108.056758928757	80	41.8460001058711	eAbsolute	10	0.1	361.162963867188	132.056668384779
3-METHYLCROTONYL-COA	XIC	eTargetCompound				ESI	5000		0		850.164367675781		+	1	6.1847759	60	20			850.164367675781	343.168155351831	20	100	eAbsolute	10	0.1	850.164367675781	428.036217063239	20	17.5828101255975	eAbsolute	10	0.1	850.164367675781	241.100581562188	20	10.8688508070129	eAbsolute	10	0.1	850.164367675781	91.7397310572121	20	9.48579940344726	eAbsolute	10	0.1	850.164367675781	91.7468954088204
3-METHYLCROTONYL-COA	XIC	eTargetCompound				ESI	5000		0		850.164367675781		+	1	6.3281051	60	40			850.164367675781	83.0492147183831	40	100	eAbsolute	10	0.1	850.164367675781	261.126686742919	40	91.4489171421588	eAbsolute	10	0.1	850.164367675781	136.062071189935	40	37.9809361530821	eAbsolute	10	0.1	850.164367675781	91.7398089344807	40	19.2366179846176	eAbsolute	10	0.1	850.164367675781	91.7468985462519
3-METHYLCROTONYL-COA	XIC	eTargetCompound				ESI	5000		0		850.164367675781		+	1	6.1873842	60	60			850.164367675781	83.0492184380986	60	100	eAbsolute	10	0.1	850.164367675781	136.061959194778	60	25.6433243426101	eAbsolute	10	0.1	850.164367675781	91.7470240487058	60	15.9407152738723	eAbsolute	10	0.1	850.164367675781	91.7399288618239	60	10.3668283292174	eAbsolute	10	0.1	850.164367675781	491.871489218788
3-METHYLCROTONYL-COA	XIC	eTargetCompound				ESI	5000		0		850.164367675781		+	1	6.2940023	60	80			850.164367675781	83.0492153058473	80	100	eAbsolute	10	0.1	850.164367675781	91.7470355662899	80	17.8367739837606	eAbsolute	10	0.1	850.164367675781	136.062210359446	80	16.6746698230653	eAbsolute	10	0.1	850.164367675781	91.7399136199273	80	16.266676378216	eAbsolute	10	0.1	850.164367675781	491.841470023277
PIPECOLATE	XIC	eTargetCompound				ESI	5000		0		128.071701049805		-	1	6.9902718	60	20			128.071701049805	128.071768834975	20	100	eAbsolute	10	0.1	128.071701049805	58.0296237290241	20	1.6726353981695	eAbsolute	10	0.1	128.071701049805	129.075240450428	20	1.62476276792421	eAbsolute	10	0.1	128.071701049805	128.035358428711	20	0.334321720311234	eAbsolute	10	0.1	128.071701049805	70.0298266089706
PIPECOLATE	XIC	eTargetCompound				ESI	5000		0		128.071701049805		-	1	7.0028392	60	40			128.071701049805	128.071624179993	40	100	eAbsolute	10	0.1	128.071701049805	58.0296275783155	40	1.68659468044021	eAbsolute	10	0.1	128.071701049805	129.075124452979	40	1.43896438473865	eAbsolute	10	0.1	128.071701049805	128.035224440452	40	0.411558768723397	eAbsolute	10	0.1	128.071701049805	80.0505091752625
PIPECOLATE	XIC	eTargetCompound				ESI	5000		0		128.071701049805		-	1	7.0254604	60	60			128.071701049805	128.071585678202	60	100	eAbsolute	10	0.1	128.071701049805	58.0295828201808	60	5.37242001831302	eAbsolute	10	0.1	128.071701049805	129.075139969683	60	1.49421395461965	eAbsolute	10	0.1	128.071701049805	80.0506815172898	60	0.31222738673207	eAbsolute	10	0.1	128.071701049805	71.6418148639888
PIPECOLATE	XIC	eTargetCompound				ESI	5000		0		128.071701049805		-	1	6.9978121	60	80			128.071701049805	128.071678965871	80	100	eAbsolute	10	0.1	128.071701049805	58.029587661741	80	8.41638756946988	eAbsolute	10	0.1	128.071701049805	91.7415174295938	80	0.76966934960491	eAbsolute	10	0.1	128.071701049805	115.43365676829	80	0.715209854625194	eAbsolute	10	0.1	128.071701049805	93.5882366514154
PIPECOLATE	XIC	eTargetCompound				ESI	5000		0		130.08625793457		+	1	7.0201668	60	20			130.08625793457	84.0809466646877	20	100	eAbsolute	10	0.1	130.08625793457	130.086513437887	20	67.3710701906837	eAbsolute	10	0.1	130.08625793457	88.0394432817737	20	2.07212449598853	eAbsolute	10	0.1	130.08625793457	56.0498344553456	20	0.899446312131918	eAbsolute	10	0.1	130.08625793457	70.0288745390711
PIPECOLATE	XIC	eTargetCompound				ESI	5000		0		130.08625793457		+	1	7.0126263	60	40			130.08625793457	84.0809469744786	40	100	eAbsolute	10	0.1	130.08625793457	130.086510357231	40	58.0575835293651	eAbsolute	10	0.1	130.08625793457	88.0394887046649	40	1.75229831522175	eAbsolute	10	0.1	130.08625793457	56.0498374927826	40	0.9778357057647	eAbsolute	10	0.1	130.08625793457	70.0288819487008
PIPECOLATE	XIC	eTargetCompound				ESI	5000		0		130.08625793457		+	1	7.0050857	60	60			130.08625793457	84.080963726957	60	100	eAbsolute	10	0.1	130.08625793457	130.086441129414	60	8.48234456347463	eAbsolute	10	0.1	130.08625793457	56.0498300263775	60	3.18971208306235	eAbsolute	10	0.1	130.08625793457	88.039473477202	60	0.363498012791779	eAbsolute	10	0.1	130.08625793457	70.0288724163667
PIPECOLATE	XIC	eTargetCompound				ESI	5000		0		130.08625793457		+	1	7.0176533	60	80			130.08625793457	84.0809391081465	80	100	eAbsolute	10	0.1	130.08625793457	56.049834386523	80	9.66396522509886	eAbsolute	10	0.1	130.08625793457	130.086611318924	80	1.10455142878113	eAbsolute	10	0.1	130.08625793457	55.0546058816682	80	1.06518685776311	eAbsolute	10	0.1	130.08625793457	67.054427533873
N-ACETYLASPARAGINE	XIC	eTargetCompound				ESI	5000		0		175.071334838867		+	1	7.1697191	60	20			175.071334838867	158.045116038743	20	100	eAbsolute	10	0.1	175.071334838867	133.061111091633	20	52.2485671071866	eAbsolute	10	0.1	175.071334838867	175.098183085735	20	50.3505869018315	eAbsolute	10	0.1	175.071334838867	88.0394270169178	20	49.7019707056575	eAbsolute	10	0.1	175.071334838867	175.148503051362
N-ACETYLASPARAGINE	XIC	eTargetCompound				ESI	5000		0		175.071334838867		+	1	7.1722324	60	40			175.071334838867	88.0394410062666	40	100	eAbsolute	10	0.1	175.071334838867	133.06100561516	40	48.0752263320846	eAbsolute	10	0.1	175.071334838867	87.0554025350732	40	45.6827157013278	eAbsolute	10	0.1	175.071334838867	130.050079107306	40	36.0443720996611	eAbsolute	10	0.1	175.071334838867	175.098164374283
N-ACETYLASPARAGINE	XIC	eTargetCompound				ESI	5000		0		175.071334838867		+	1	7.174746	60	60			175.071334838867	88.0394578315928	60	100	eAbsolute	10	0.1	175.071334838867	74.0237332838667	60	41.459994553701	eAbsolute	10	0.1	175.071334838867	87.0554087704132	60	39.0741987069498	eAbsolute	10	0.1	175.071334838867	70.0287766175518	60	21.8753266281777	eAbsolute	10	0.1	175.071334838867	99.0079157438042
N-ACETYLASPARAGINE	XIC	eTargetCompound				ESI	5000		0		175.071334838867		+	1	7.1470975	60	80			175.071334838867	74.0237191724325	80	100	eAbsolute	10	0.1	175.071334838867	88.0394107147853	80	73.8979699922473	eAbsolute	10	0.1	175.071334838867	99.0078057856683	80	38.4803405456036	eAbsolute	10	0.1	175.071334838867	70.0288925002067	80	30.8148422710174	eAbsolute	10	0.1	175.071334838867	98.9841430913814
N-ACETYLASPARAGINE	XIC	eTargetCompound				ESI	5000		0		173.056777954102		-	1	7.1398239	60	20			173.056777954102	155.046278894228	20	100	eAbsolute	10	0.1	173.056777954102	58.0296422662066	20	41.0992247158339	eAbsolute	10	0.1	173.056777954102	114.019546490978	20	29.7835209756927	eAbsolute	10	0.1	173.056777954102	173.056662409435	20	18.6450242991695	eAbsolute	10	0.1	173.056777954102	96.0091207969
N-ACETYLASPARAGINE	XIC	eTargetCompound				ESI	5000		0		173.056777954102		-	1	7.182553	60	40			173.056777954102	58.0296293627362	40	100	eAbsolute	10	0.1	173.056777954102	155.046270059645	40	66.0208915571705	eAbsolute	10	0.1	173.056777954102	96.0091022164464	40	35.4837308995728	eAbsolute	10	0.1	173.056777954102	114.019542882253	40	35.4522848100138	eAbsolute	10	0.1	173.056777954102	70.0297571908972
N-ACETYLASPARAGINE	XIC	eTargetCompound				ESI	5000		0		173.056777954102		-	1	7.1347968	60	60			173.056777954102	58.0296146532133	60	100	eAbsolute	10	0.1	173.056777954102	70.0297180080316	60	20.7547798730714	eAbsolute	10	0.1	173.056777954102	96.009057134767	60	19.8393225583507	eAbsolute	10	0.1	173.056777954102	154.947480919103	60	15.3469329444625	eAbsolute	10	0.1	173.056777954102	113.035597109224
N-ACETYLASPARAGINE	XIC	eTargetCompound				ESI	5000		0		173.056777954102		-	1	7.1473642	60	80			173.056777954102	58.0296347218919	80	100	eAbsolute	10	0.1	173.056777954102	154.94749421578	80	22.3293461320276	eAbsolute	10	0.1	173.056777954102	70.0297625480355	80	12.5697110698645	eAbsolute	10	0.1	173.056777954102	96.0090835215515	80	11.7504674787347	eAbsolute	10	0.1	173.056777954102	113.03561977186
ISOPENTENYL PYROPHOSPHATE	XIC	eTargetCompound				ESI	5000		0		244.998550415039		-	1	8.4115609	60	20			244.998550415039	78.9590111788576	20	100	eAbsolute	10	0.1	244.998550415039	244.99818098992	20	28.8810020052264	eAbsolute	10	0.1	244.998550415039	226.987355694333	20	2.6111629330736	eAbsolute	10	0.1	244.998550415039	158.925401894332	20	2.36247990316501	eAbsolute	10	0.1	244.998550415039	91.74207127448
ISOPENTENYL PYROPHOSPHATE	XIC	eTargetCompound				ESI	5000		0		244.998550415039		-	1	8.3927101	60	40			244.998550415039	78.9590271196236	40	100	eAbsolute	10	0.1	244.998550415039	158.925287709258	40	1.7949221962847	eAbsolute	10	0.1	244.998550415039	91.7486251532238	40	0.855823730722839	eAbsolute	10	0.1	244.998550415039	91.7418106430594	40	0.811774950769538	eAbsolute	10	0.1	244.998550415039	78.9635427188427
ISOPENTENYL PYROPHOSPHATE	XIC	eTargetCompound				ESI	5000		0		244.998550415039		-	1	8.3462107	60	60			244.998550415039	78.9589709664182	60	100	eAbsolute	10	0.1	244.998550415039	91.7421610223044	60	0.726041127033564	eAbsolute	10	0.1	244.998550415039	78.9633495127983	60	0.681521279096823	eAbsolute	10	0.1	244.998550415039	91.7485799705562	60	0.465570764221471	eAbsolute	10	0.1	244.998550415039	78.9544310679215
ISOPENTENYL PYROPHOSPHATE	XIC	eTargetCompound				ESI	5000		0		244.998550415039		-	1	8.3788857	60	80			244.998550415039	78.959033258127	80	100	eAbsolute	10	0.1	244.998550415039	91.7489721272901	80	1.60918431504252	eAbsolute	10	0.1	244.998550415039	91.7422831829233	80	0.412299052992345	eAbsolute	10	0.1	244.998550415039	226.825021179407	80	0.197349431425097	eAbsolute	10	0.1	244.998550415039	128.953888208393
GLUCOSE 6-PHOSPHATE	XIC	eTargetCompound				ESI	5000		0		259.022430419922		-	1	11.234	60	20			259.022430419922	96.96956095915	20	100	eAbsolute	10	0.1	259.022430419922	78.959115956864	20	12.4916291694829	eAbsolute	10	0.1	259.022430419922	259.02211535518	20	11.9144362213678	eAbsolute	10	0.1	259.022430419922	258.920854093109	20	4.82738566846912	eAbsolute	10	0.1	259.022430419922	138.980197003028
GLUCOSE 6-PHOSPHATE	XIC	eTargetCompound				ESI	5000		0		259.022430419922		-	1	11.2129	60	40			259.022430419922	96.969571116028	40	100	eAbsolute	10	0.1	259.022430419922	78.9589707217836	40	40.1181510341082	eAbsolute	10	0.1	259.022430419922	91.7419847268902	40	7.31949798049608	eAbsolute	10	0.1	259.022430419922	91.7491108627669	40	3.83760938820334	eAbsolute	10	0.1	259.022430419922	138.980393820124
GLUCOSE 6-PHOSPHATE	XIC	eTargetCompound				ESI	5000		0		259.022430419922		-	1	11.220189	60	60			259.022430419922	78.9590211727872	60	100	eAbsolute	10	0.1	259.022430419922	96.9695271100248	60	77.8290379737181	eAbsolute	10	0.1	259.022430419922	91.7413149666918	60	4.30514224468183	eAbsolute	10	0.1	259.022430419922	214.913822421118	60	2.88994911152989	eAbsolute	10	0.1	259.022430419922	91.749796854598
GLUCOSE 6-PHOSPHATE	XIC	eTargetCompound				ESI	5000		0		259.022430419922		-	1	11.254001	60	80			259.022430419922	78.9590009896082	80	100	eAbsolute	10	0.1	259.022430419922	96.9696716884113	80	23.8424462334846	eAbsolute	10	0.1	259.022430419922	91.7421334202577	80	3.50729951834467	eAbsolute	10	0.1	259.022430419922	91.7493138369087	80	2.10721750071231	eAbsolute	10	0.1	259.022430419922	214.913857459482
DTDP-D-GLUCOSE	XIC	eTargetCompound				ESI	5000		0		563.068481445313		-	1	9.3876647	60	20			563.068481445313	321.049476471502	20	100	eAbsolute	10	0.1	563.068481445313	563.069061380987	20	23.5899847376654	eAbsolute	10	0.1	563.068481445313	241.011663124551	20	20.030843656094	eAbsolute	10	0.1	563.068481445313	383.004393712524	20	4.38151192668312	eAbsolute	10	0.1	563.068481445313	195.005876530608
DTDP-D-GLUCOSE	XIC	eTargetCompound				ESI	5000		0		563.068481445313		-	1	9.4104424	60	40			563.068481445313	78.9590157655378	40	100	eAbsolute	10	0.1	563.068481445313	195.006432058478	40	33.2983762641335	eAbsolute	10	0.1	563.068481445313	241.011768648605	40	28.2611064820693	eAbsolute	10	0.1	563.068481445313	96.9696365715621	40	20.2964890957668	eAbsolute	10	0.1	563.068481445313	125.03550158385
DTDP-D-GLUCOSE	XIC	eTargetCompound				ESI	5000		0		563.068481445313		-	1	9.4028463	60	60			563.068481445313	78.9590160671556	60	100	eAbsolute	10	0.1	563.068481445313	96.9695656789604	60	14.4579377590364	eAbsolute	10	0.1	563.068481445313	158.925212913287	60	7.7187029497093	eAbsolute	10	0.1	563.068481445313	125.035548511917	60	4.2372631261679	eAbsolute	10	0.1	563.068481445313	120.969460735627
DTDP-D-GLUCOSE	XIC	eTargetCompound				ESI	5000		0		563.068481445313		-	1	9.415548	60	80			563.068481445313	78.9589468279962	80	100	eAbsolute	10	0.1	563.068481445313	96.9695660377631	80	4.26064412152861	eAbsolute	10	0.1	563.068481445313	158.925289179915	80	1.60465145841088	eAbsolute	10	0.1	563.068481445313	491.856629952509	80	0.722375158584624	eAbsolute	10	0.1	563.068481445313	120.969976181542
N-ACETYLGLYCINE	XIC	eTargetCompound				ESI	5000		0		116.035316467285		-	1	5.8477663	60	20			116.035316467285	74.0247254260069	20	100	eAbsolute	10	0.1	116.035316467285	72.0454615687002	20	13.2971014742746	eAbsolute	10	0.1	116.035316467285	116.035298876905	20	7.73002583974477	eAbsolute	10	0.1	116.035316467285	116.928276462616	20	4.23756087117128	eAbsolute	10	0.1	116.035316467285	99.9257805424831
N-ACETYLGLYCINE	XIC	eTargetCompound				ESI	5000		0		116.035316467285		-	1	5.8703875	60	40			116.035316467285	74.0247250485608	40	100	eAbsolute	10	0.1	116.035316467285	72.04544017392	40	12.8773269652298	eAbsolute	10	0.1	116.035316467285	116.035322596902	40	7.72022876204945	eAbsolute	10	0.1	116.035316467285	116.928265527155	40	3.75058351284757	eAbsolute	10	0.1	116.035316467285	99.9257434680605
N-ACETYLGLYCINE	XIC	eTargetCompound				ESI	5000		0		116.035316467285		-	1	5.8829549	60	60			116.035316467285	74.0246917427977	60	100	eAbsolute	10	0.1	116.035316467285	72.0454324843103	60	9.65105528500889	eAbsolute	10	0.1	116.035316467285	99.9258013898571	60	3.64411822121314	eAbsolute	10	0.1	116.035316467285	116.928483293321	60	3.64046821062289	eAbsolute	10	0.1	116.035316467285	116.035291314465
N-ACETYLGLYCINE	XIC	eTargetCompound				ESI	5000		0		116.035316467285		-	1	5.9055762	60	80			116.035316467285	74.0247186700367	80	100	eAbsolute	10	0.1	116.035316467285	99.925797013199	80	13.806373702313	eAbsolute	10	0.1	116.035316467285	72.0454976212203	80	3.96346681613605	eAbsolute	10	0.1	116.035316467285	116.928337705446	80	3.27808366468889	eAbsolute	10	0.1	116.035316467285	74.0289768859719
N-ACETYLGLYCINE	XIC	eTargetCompound				ESI	5000		0		118.049865722656		+	1	5.8855341	60	20			118.049865722656	118.08641308754	20	100	eAbsolute	10	0.1	118.049865722656	59.0732524771764	20	6.0219863675837	eAbsolute	10	0.1	118.049865722656	58.0653953528578	20	4.85515967200366	eAbsolute	10	0.1	118.049865722656	76.9330174384157	20	3.52032911117396	eAbsolute	10	0.1	118.049865722656	117.959814709926
N-ACETYLGLYCINE	XIC	eTargetCompound				ESI	5000		0		118.049865722656		+	1	5.9081554	60	40			118.049865722656	118.086414417836	40	100	eAbsolute	10	0.1	118.049865722656	59.0732610137278	40	5.89230086917224	eAbsolute	10	0.1	118.049865722656	58.0653581208093	40	4.53324062502851	eAbsolute	10	0.1	118.049865722656	76.9329958416657	40	3.39063360549167	eAbsolute	10	0.1	118.049865722656	117.959732531781
N-ACETYLGLYCINE	XIC	eTargetCompound				ESI	5000		0		118.049865722656		+	1	5.890561	60	60			118.049865722656	118.086409934125	60	100	eAbsolute	10	0.1	118.049865722656	59.0732786465661	60	31.6371641102385	eAbsolute	10	0.1	118.049865722656	58.065462931399	60	23.6098234745139	eAbsolute	10	0.1	118.049865722656	76.933010323876	60	5.70887503400861	eAbsolute	10	0.1	118.049865722656	118.094694650301
N-ACETYLGLYCINE	XIC	eTargetCompound				ESI	5000		0		118.049865722656		+	1	5.8729667	60	80			118.049865722656	58.0654792241291	80	100	eAbsolute	10	0.1	118.049865722656	59.0732790029119	80	82.9142551427725	eAbsolute	10	0.1	118.049865722656	118.086441050324	80	63.5853173029226	eAbsolute	10	0.1	118.049865722656	76.9330035562606	80	8.86935123452924	eAbsolute	10	0.1	118.049865722656	59.9304457130932
N-ACETYLASPARTATE	XIC	eTargetCompound				ESI	5000		0		174.040802001953		-	1	9.8171716	60	20			174.040802001953	88.0403720163294	20	100	eAbsolute	10	0.1	174.040802001953	130.050965690784	20	36.261190131134	eAbsolute	10	0.1	174.040802001953	174.0407672627	20	32.4925658956261	eAbsolute	10	0.1	174.040802001953	58.0296666454739	20	28.4739188215114	eAbsolute	10	0.1	174.040802001953	114.019615807777
N-ACETYLASPARTATE	XIC	eTargetCompound				ESI	5000		0		174.040802001953		-	1	9.8094972	60	40			174.040802001953	88.040392403521	40	100	eAbsolute	10	0.1	174.040802001953	58.0296564799121	40	39.2518703487273	eAbsolute	10	0.1	174.040802001953	59.0136553593891	40	14.0030123760108	eAbsolute	10	0.1	174.040802001953	130.050941368561	40	12.5909019248668	eAbsolute	10	0.1	174.040802001953	115.003674739006
N-ACETYLASPARTATE	XIC	eTargetCompound				ESI	5000		0		174.040802001953		-	1	9.8120161	60	60			174.040802001953	88.0403768472408	60	100	eAbsolute	10	0.1	174.040802001953	58.0296582073003	60	58.79566866917	eAbsolute	10	0.1	174.040802001953	59.013684388063	60	10.5823642046635	eAbsolute	10	0.1	174.040802001953	71.0138341619339	60	9.92535509157354	eAbsolute	10	0.1	174.040802001953	70.0297547068509
N-ACETYLASPARTATE	XIC	eTargetCompound				ESI	5000		0		174.040802001953		-	1	9.8247571	60	80			174.040802001953	88.0403600038201	80	100	eAbsolute	10	0.1	174.040802001953	58.0296601277651	80	94.2730770229408	eAbsolute	10	0.1	174.040802001953	59.0136552208048	80	14.3547087913731	eAbsolute	10	0.1	174.040802001953	71.0138769633313	80	13.0006840703427	eAbsolute	10	0.1	174.040802001953	91.7490668367799
2-KETO-3-DEOXY-D-GLUCONIC ACID (possible contaminating ion present)	XIC	eTargetCompound				ESI	5000		0		177.040481567383		-	1	7.5934655	60	20			177.040481567383	87.0087093641496	20	100	eAbsolute	10	0.1	177.040481567383	129.019335726887	20	8.41482341188051	eAbsolute	10	0.1	177.040481567383	176.928714190143	20	5.62170129422595	eAbsolute	10	0.1	177.040481567383	154.960358620925	20	2.59566808134428	eAbsolute	10	0.1	177.040481567383	194.952548644459
2-KETO-3-DEOXY-D-GLUCONIC ACID (possible contaminating ion present)	XIC	eTargetCompound				ESI	5000		0		177.040481567383		-	1	7.6261407	60	40			177.040481567383	87.0087008672301	40	100	eAbsolute	10	0.1	177.040481567383	154.959805601906	40	14.2975183319591	eAbsolute	10	0.1	177.040481567383	176.929427215391	40	5.62076474585658	eAbsolute	10	0.1	177.040481567383	129.019438023563	40	1.4139134296296	eAbsolute	10	0.1	177.040481567383	91.7479082926598
2-KETO-3-DEOXY-D-GLUCONIC ACID (possible contaminating ion present)	XIC	eTargetCompound				ESI	5000		0		177.040481567383		-	1	7.5180613	60	60			177.040481567383	87.0087425593313	60	100	eAbsolute	10	0.1	177.040481567383	154.959822151172	60	72.7486717837693	eAbsolute	10	0.1	177.040481567383	176.929403493962	60	11.7064199585243	eAbsolute	10	0.1	177.040481567383	59.0136699131777	60	5.34664340381084	eAbsolute	10	0.1	177.040481567383	91.7427719717081
2-KETO-3-DEOXY-D-GLUCONIC ACID (possible contaminating ion present)	XIC	eTargetCompound				ESI	5000		0		177.040481567383		-	1	7.5105208	60	80			177.040481567383	154.959880104658	80	100	eAbsolute	10	0.1	177.040481567383	176.929496119087	80	7.82413450028068	eAbsolute	10	0.1	177.040481567383	87.0089338291435	80	4.96780525420975	eAbsolute	10	0.1	177.040481567383	91.7425390999227	80	4.62522350232779	eAbsolute	10	0.1	177.040481567383	146.859726685823
GLUCOSAMINATE	XIC	eTargetCompound				ESI	5000		0		194.067016601563		-	1	10.815187	60	20			194.067016601563	74.0247277912765	20	100	eAbsolute	10	0.1	194.067016601563	194.905747446531	20	93.8618401195574	eAbsolute	10	0.1	194.067016601563	194.066812058801	20	50.486249394326	eAbsolute	10	0.1	194.067016601563	176.895206977642	20	44.0731635792387	eAbsolute	10	0.1	194.067016601563	86.024757478083
GLUCOSAMINATE	XIC	eTargetCompound				ESI	5000		0		194.067016601563		-	1	10.863438	60	40			194.067016601563	74.0246964847223	40	100	eAbsolute	10	0.1	194.067016601563	176.895174173038	40	56.256248422735	eAbsolute	10	0.1	194.067016601563	194.905742670207	40	32.6796667021679	eAbsolute	10	0.1	194.067016601563	59.0136554213432	40	28.8490997497577	eAbsolute	10	0.1	194.067016601563	86.0247835247147
GLUCOSAMINATE	XIC	eTargetCompound				ESI	5000		0		194.067016601563		-	1	10.804079	60	60			194.067016601563	74.0247086575444	60	100	eAbsolute	10	0.1	194.067016601563	176.895218408699	60	46.0216240917764	eAbsolute	10	0.1	194.067016601563	59.0136693906436	60	31.4165869301523	eAbsolute	10	0.1	194.067016601563	177.903255458509	60	24.4672290305572	eAbsolute	10	0.1	194.067016601563	116.928463807656
GLUCOSAMINATE	XIC	eTargetCompound				ESI	5000		0		194.067016601563		-	1	10.81016	60	80			194.067016601563	74.0247464210987	80	100	eAbsolute	10	0.1	194.067016601563	177.903244210196	80	71.9951100058322	eAbsolute	10	0.1	194.067016601563	59.0137007667761	80	35.7356314686612	eAbsolute	10	0.1	194.067016601563	116.928414981344	80	30.847984016817	eAbsolute	10	0.1	194.067016601563	176.89524880972
GLUCOSAMINATE	XIC	eTargetCompound				ESI	5000		0		196.081558227539		+	1	10.87447	60	20			196.081558227539	196.081843304749	20	100	eAbsolute	10	0.1	196.081558227539	132.065758173661	20	59.7033286414348	eAbsolute	10	0.1	196.081558227539	150.076338914765	20	28.0784373924214	eAbsolute	10	0.1	196.081558227539	178.07147848932	20	5.65629223595986	eAbsolute	10	0.1	196.081558227539	133.049733892623
GLUCOSAMINATE	XIC	eTargetCompound				ESI	5000		0		196.081558227539		+	1	10.82856	60	40			196.081558227539	132.065792088166	40	100	eAbsolute	10	0.1	196.081558227539	72.0445244938058	40	34.9156830716061	eAbsolute	10	0.1	196.081558227539	114.055138733182	40	23.6682797598181	eAbsolute	10	0.1	196.081558227539	196.081704681693	40	19.608229669541	eAbsolute	10	0.1	196.081558227539	74.0237164303362
GLUCOSAMINATE	XIC	eTargetCompound				ESI	5000		0		196.081558227539		+	1	10.885501	60	60			196.081558227539	72.04456627949	60	100	eAbsolute	10	0.1	196.081558227539	132.065809313974	60	48.8667346067628	eAbsolute	10	0.1	196.081558227539	114.055075058078	60	45.3337869097102	eAbsolute	10	0.1	196.081558227539	60.0446358445497	60	44.7039128393529	eAbsolute	10	0.1	196.081558227539	74.023677641083
GLUCOSAMINATE	XIC	eTargetCompound				ESI	5000		0		196.081558227539		+	1	10.815105	60	80			196.081558227539	72.0444981272363	80	100	eAbsolute	10	0.1	196.081558227539	60.0446408843176	80	81.7999045338471	eAbsolute	10	0.1	196.081558227539	74.0236872230233	80	46.2230026719646	eAbsolute	10	0.1	196.081558227539	68.0495880731094	80	31.9240847945547	eAbsolute	10	0.1	196.081558227539	85.0284273222213
PALMITOYLCARNITINE	XIC	eTargetCompound				ESI	5000		0		401.349395751953		+	1	1.825107	60	20			401.349395751953	401.345179864727	20	100	eAbsolute	10	0.1	401.349395751953	85.0285132941521	20	11.7635611053952	eAbsolute	10	0.1	401.349395751953	342.271621518597	20	6.7283491021826	eAbsolute	10	0.1	401.349395751953	60.0811085937656	20	2.67370889739823	eAbsolute	10	0.1	401.349395751953	86.0318690855073
PALMITOYLCARNITINE	XIC	eTargetCompound				ESI	5000		0		401.349395751953		+	1	1.8566604	60	40			401.349395751953	85.0285379864647	40	100	eAbsolute	10	0.1	401.349395751953	86.0318867875767	40	19.795149427222	eAbsolute	10	0.1	401.349395751953	60.0810937015478	40	9.28958785803697	eAbsolute	10	0.1	401.349395751953	144.10210492189	40	2.26826927849829	eAbsolute	10	0.1	401.349395751953	57.0702104696069
PALMITOYLCARNITINE	XIC	eTargetCompound				ESI	5000		0		401.349395751953		+	1	1.8680159	60	60			401.349395751953	85.0285460801117	60	100	eAbsolute	10	0.1	401.349395751953	86.0318756514274	60	19.8912709765833	eAbsolute	10	0.1	401.349395751953	60.0810689090255	60	8.53759331015606	eAbsolute	10	0.1	401.349395751953	57.0338378074255	60	4.60430620706514	eAbsolute	10	0.1	401.349395751953	57.0702150958522
PALMITOYLCARNITINE	XIC	eTargetCompound				ESI	5000		0		401.349395751953		+	1	1.8844435	60	80			401.349395751953	85.0285466011022	80	100	eAbsolute	10	0.1	401.349395751953	86.0318031735193	80	20.1644673255207	eAbsolute	10	0.1	401.349395751953	57.0338404009837	80	10.8635374314935	eAbsolute	10	0.1	401.349395751953	60.0810620292415	80	10.5110827888579	eAbsolute	10	0.1	401.349395751953	57.0702247652182
NICOTINAMIDE HYPOXANTHINE DINUCLEOTIDE	XIC	eTargetCompound				ESI	5000		0		665.100402832031		+	1	10.248989	60	20			665.100402832031	233.067117164029	20	100	eAbsolute	10	0.1	665.100402832031	97.0286180147901	20	76.9169329752931	eAbsolute	10	0.1	665.100402832031	137.045969367616	20	19.9180612739917	eAbsolute	10	0.1	665.100402832031	123.055461129022	20	5.6904755377254	eAbsolute	10	0.1	665.100402832031	543.050206787919
NICOTINAMIDE HYPOXANTHINE DINUCLEOTIDE	XIC	eTargetCompound				ESI	5000		0		665.100402832031		+	1	10.189596	60	40			665.100402832031	97.028553461981	40	100	eAbsolute	10	0.1	665.100402832031	137.045929301543	40	24.1570545121553	eAbsolute	10	0.1	665.100402832031	233.06707216055	40	11.4501877545413	eAbsolute	10	0.1	665.100402832031	123.055434423753	40	9.75831975751603	eAbsolute	10	0.1	665.100402832031	91.7400649207515
NICOTINAMIDE HYPOXANTHINE DINUCLEOTIDE	XIC	eTargetCompound				ESI	5000		0		665.100402832031		+	1	10.194662	60	60			665.100402832031	97.0285545710011	60	100	eAbsolute	10	0.1	665.100402832031	137.045924297207	60	41.0976490171083	eAbsolute	10	0.1	665.100402832031	123.055458807794	60	9.89712164399759	eAbsolute	10	0.1	665.100402832031	91.7404157796349	60	6.02870909277727	eAbsolute	10	0.1	665.100402832031	69.0335430450484
NICOTINAMIDE HYPOXANTHINE DINUCLEOTIDE	XIC	eTargetCompound				ESI	5000		0		665.100402832031		+	1	10.11425	60	80			665.100402832031	97.0286625901974	80	100	eAbsolute	10	0.1	665.100402832031	137.046040846162	80	72.8469738017553	eAbsolute	10	0.1	665.100402832031	69.0336993190754	80	26.7564873651001	eAbsolute	10	0.1	665.100402832031	91.7400222390154	80	13.4631126189885	eAbsolute	10	0.1	665.100402832031	123.055348471114
2-AMINOISOBUTYRATE	XIC	eTargetCompound				ESI	5000		0		102.056053161621		-	1	8.2866123	60	20			102.056053161621	102.055965302532	20	100	eAbsolute	10	0.1	102.056053161621	75.9943113092241	20	0.153069768380212	eAbsolute	10	0.1	102.056053161621	73.940869476541	20	0.0859810648057654	eAbsolute	10	0.1	102.056053161621	80.498778315821	20	0.0828137408474945	eAbsolute	10	0.1	102.056053161621	113.186412338851
2-AMINOISOBUTYRATE	XIC	eTargetCompound				ESI	5000		0		102.056053161621		-	1	8.2903822	60	40			102.056053161621	102.05607637554	40	100	eAbsolute	10	0.1	102.056053161621	73.0294746460549	40	0.388085079243915	eAbsolute	10	0.1	102.056053161621	56.0502992462838	40	0.230944871194174	eAbsolute	10	0.1	102.056053161621	103.059715050697	40	0.148458082650267	eAbsolute	10	0.1	102.056053161621	115.976440545574
2-AMINOISOBUTYRATE	XIC	eTargetCompound				ESI	5000		0		102.056053161621		-	1	8.2630639	60	60			102.056053161621	102.05605903238	60	100	eAbsolute	10	0.1	102.056053161621	91.7486726722	60	0.28065488709897	eAbsolute	10	0.1	102.056053161621	88.7313226154613	60	0.181414024541323	eAbsolute	10	0.1	102.056053161621	78.9031603202583	60	0.174957911347165	eAbsolute	10	0.1	102.056053161621	77.752444045392
2-AMINOISOBUTYRATE	XIC	eTargetCompound				ESI	5000		0		102.056053161621		-	1	8.170829	60	80			102.056053161621	102.056069538835	80	100	eAbsolute	10	0.1	102.056053161621	91.7419383986473	80	1.03998547356564	eAbsolute	10	0.1	102.056053161621	100.034973827741	80	0.972431273870055	eAbsolute	10	0.1	102.056053161621	67.2341928798387	80	0.940728533572185	eAbsolute	10	0.1	102.056053161621	95.7300207052587
2-AMINOISOBUTYRATE	XIC	eTargetCompound				ESI	5000		0		104.070602416992		+	1	8.303287	60	20			104.070602416992	58.0654888750441	20	100	eAbsolute	10	0.1	104.070602416992	104.107182361383	20	6.82571860254476	eAbsolute	10	0.1	104.070602416992	104.070895664039	20	4.78831069691836	eAbsolute	10	0.1	104.070602416992	62.9292833085227	20	1.55560246423328	eAbsolute	10	0.1	104.070602416992	59.0493837313646
2-AMINOISOBUTYRATE	XIC	eTargetCompound				ESI	5000		0		104.070602416992		+	1	8.3390609	60	40			104.070602416992	58.0654955891823	40	100	eAbsolute	10	0.1	104.070602416992	104.107216746175	40	10.5700576498638	eAbsolute	10	0.1	104.070602416992	104.070772998717	40	4.52162847531084	eAbsolute	10	0.1	104.070602416992	62.9292896039465	40	2.96723698072487	eAbsolute	10	0.1	104.070602416992	59.0494411580491
2-AMINOISOBUTYRATE	XIC	eTargetCompound				ESI	5000		0		104.070602416992		+	1	8.2797391	60	60			104.070602416992	58.0654866951096	60	100	eAbsolute	10	0.1	104.070602416992	104.107219595427	60	5.04995386462759	eAbsolute	10	0.1	104.070602416992	59.0494498207015	60	3.40143454718467	eAbsolute	10	0.1	104.070602416992	62.9292727315496	60	2.22318554163167	eAbsolute	10	0.1	104.070602416992	60.0810463153241
2-AMINOISOBUTYRATE	XIC	eTargetCompound				ESI	5000		0		104.070602416992		+	1	8.3475224	60	80			104.070602416992	58.0654892800295	80	100	eAbsolute	10	0.1	104.070602416992	59.0494757855892	80	7.30160678196243	eAbsolute	10	0.1	104.070602416992	62.9292850149096	80	1.79329935496108	eAbsolute	10	0.1	104.070602416992	60.08103640669	80	1.77023030973971	eAbsolute	10	0.1	104.070602416992	104.107299010997
N-ACETYLPUTRESCINE	XIC	eTargetCompound				ESI	5000		0		131.117889404297		+	1	10.722035	60	20			131.117889404297	114.091584097778	20	100	eAbsolute	10	0.1	131.117889404297	72.0809459940002	20	37.3296770547938	eAbsolute	10	0.1	131.117889404297	131.118194614781	20	20.2877694748051	eAbsolute	10	0.1	131.117889404297	72.0445705531485	20	12.1195168636087	eAbsolute	10	0.1	131.117889404297	60.0446950740679
N-ACETYLPUTRESCINE	XIC	eTargetCompound				ESI	5000		0		131.117889404297		+	1	10.710133	60	40			131.117889404297	114.09159196185	40	100	eAbsolute	10	0.1	131.117889404297	72.0809377725627	40	42.5030021818634	eAbsolute	10	0.1	131.117889404297	131.118209010161	40	17.0564511713928	eAbsolute	10	0.1	131.117889404297	72.0445682158009	40	13.6436441491933	eAbsolute	10	0.1	131.117889404297	60.0447089820742
N-ACETYLPUTRESCINE	XIC	eTargetCompound				ESI	5000		0		131.117889404297		+	1	10.697874	60	60			131.117889404297	72.0809596037656	60	100	eAbsolute	10	0.1	131.117889404297	114.091547678751	60	51.2300221570211	eAbsolute	10	0.1	131.117889404297	72.0445650469138	60	22.1698777792582	eAbsolute	10	0.1	131.117889404297	60.0446855383382	60	7.30086429073921	eAbsolute	10	0.1	131.117889404297	55.0545945801701
N-ACETYLPUTRESCINE	XIC	eTargetCompound				ESI	5000		0		131.117889404297		+	1	10.732669	60	80			131.117889404297	72.0809757218136	80	100	eAbsolute	10	0.1	131.117889404297	114.091622173225	80	9.88618764748456	eAbsolute	10	0.1	131.117889404297	55.0546164963622	80	8.25830105445338	eAbsolute	10	0.1	131.117889404297	60.0447089508452	80	7.19608215358131	eAbsolute	10	0.1	131.117889404297	72.0445542629637
N-ACETYLPUTRESCINE	XIC	eTargetCompound				ESI	5000		0		129.103332519531		-	1	10.523082	60	20			129.103332519531	58.02963054953	20	100	eAbsolute	10	0.1	129.103332519531	129.103320587936	20	46.9242374764317	eAbsolute	10	0.1	129.103332519531	91.7426185458495	20	9.44388837874087	eAbsolute	10	0.1	129.103332519531	91.7485788775521	20	8.71125054535331	eAbsolute	10	0.1	129.103332519531	112.076829971112
N-ACETYLPUTRESCINE	XIC	eTargetCompound				ESI	5000		0		129.103332519531		-	1	10.365933	60	40			129.103332519531	58.0295909872884	40	100	eAbsolute	10	0.1	129.103332519531	129.103292131483	40	49.9438331933139	eAbsolute	10	0.1	129.103332519531	91.7425472680453	40	8.76344525015027	eAbsolute	10	0.1	129.103332519531	91.7483060101087	40	5.99981290736298	eAbsolute	10	0.1	129.103332519531	70.563616258815
N-ACETYLPUTRESCINE	XIC	eTargetCompound				ESI	5000		0		129.103332519531		-	1	10.277617	60	60			129.103332519531	58.0296392685721	60	100	eAbsolute	10	0.1	129.103332519531	91.7484418655974	60	41.0521256642521	eAbsolute	10	0.1	129.103332519531	91.741967581371	60	16.1313413109147	eAbsolute	10	0.1	129.103332519531	113.777874031354	60	7.48498040779451	eAbsolute	10	0.1	129.103332519531	68.211300862894
6-HYDROXYNICOTINATE	XIC	eTargetCompound				ESI	5000		0		138.019668579102		-	1	6.6008897	60	20			138.019668579102	94.0299172341291	20	100	eAbsolute	10	0.1	138.019668579102	138.01969678215	20	12.0915898405482	eAbsolute	10	0.1	138.019668579102	111.937376566714	20	5.8226894818439	eAbsolute	10	0.1	138.019668579102	137.94062867202	20	3.23157343504977	eAbsolute	10	0.1	138.019668579102	95.0331924036517
6-HYDROXYNICOTINATE	XIC	eTargetCompound				ESI	5000		0		138.019668579102		-	1	6.6206893	60	40			138.019668579102	94.0297852617686	40	100	eAbsolute	10	0.1	138.019668579102	138.019694431673	40	8.79985017541753	eAbsolute	10	0.1	138.019668579102	111.937430440565	40	6.51463163476744	eAbsolute	10	0.1	138.019668579102	137.940473236535	40	1.79089817576374	eAbsolute	10	0.1	138.019668579102	138.968128278523
6-HYDROXYNICOTINATE	XIC	eTargetCompound				ESI	5000		0		138.019668579102		-	1	6.5924781	60	60			138.019668579102	94.0297895495134	60	100	eAbsolute	10	0.1	138.019668579102	111.937515415522	60	8.68882513966577	eAbsolute	10	0.1	138.019668579102	138.019788779158	60	1.45462062968953	eAbsolute	10	0.1	138.019668579102	95.0330705746349	60	1.03912375106452	eAbsolute	10	0.1	138.019668579102	75.0240365379104
6-HYDROXYNICOTINATE	XIC	eTargetCompound				ESI	5000		0		138.019668579102		-	1	6.5804331	60	80			138.019668579102	94.0297894329207	80	100	eAbsolute	10	0.1	138.019668579102	111.93735970955	80	8.16081509816649	eAbsolute	10	0.1	138.019668579102	94.0353391261857	80	1.1480617767694	eAbsolute	10	0.1	138.019668579102	75.0240993701575	80	0.652066165589677	eAbsolute	10	0.1	138.019668579102	91.7419035708891
6-HYDROXYNICOTINATE	XIC	eTargetCompound				ESI	5000		0		131.117889404297		+	1	10.722035	60	20			131.117889404297	114.091584828834	20	100	eAbsolute	10	0.1	131.117889404297	72.0809463503093	20	37.2737224827083	eAbsolute	10	0.1	131.117889404297	131.118193781889	20	20.2691812617908	eAbsolute	10	0.1	131.117889404297	72.0445705885602	20	12.1234882281837	eAbsolute	10	0.1	131.117889404297	60.0446954529606
6-HYDROXYNICOTINATE	XIC	eTargetCompound				ESI	5000		0		131.117889404297		+	1	10.747761	60	40			131.117889404297	114.091593426555	40	100	eAbsolute	10	0.1	131.117889404297	72.0809365769353	40	42.60095883019	eAbsolute	10	0.1	131.117889404297	131.118218862291	40	17.1759345432101	eAbsolute	10	0.1	131.117889404297	72.0445683202244	40	13.8636643896505	eAbsolute	10	0.1	131.117889404297	60.044716269112
6-HYDROXYNICOTINATE	XIC	eTargetCompound				ESI	5000		0		131.117889404297		+	1	10.729576	60	60			131.117889404297	72.080973243315	60	100	eAbsolute	10	0.1	131.117889404297	114.091638023361	60	50.0283329497268	eAbsolute	10	0.1	131.117889404297	72.0445635610107	60	21.4447999976512	eAbsolute	10	0.1	131.117889404297	60.0446933743847	60	7.10927841051035	eAbsolute	10	0.1	131.117889404297	55.0545972900527
6-HYDROXYNICOTINATE	XIC	eTargetCompound				ESI	5000		0		131.117889404297		+	1	10.732669	60	80			131.117889404297	72.080976251213	80	100	eAbsolute	10	0.1	131.117889404297	114.091622430861	80	9.91695153542109	eAbsolute	10	0.1	131.117889404297	55.0546165234039	80	8.2543022560976	eAbsolute	10	0.1	131.117889404297	60.0447075555876	80	7.19464522132365	eAbsolute	10	0.1	131.117889404297	72.0445511530007
2,4-DIHYDROXYPTERIDINE	XIC	eTargetCompound				ESI	5000		0		163.026153564453		-	1	4.7526289	60	20			163.026153564453	163.026141086835	20	100	eAbsolute	10	0.1	163.026153564453	120.020357211478	20	8.27640893050739	eAbsolute	10	0.1	163.026153564453	164.03041766887	20	1.48555665667831	eAbsolute	10	0.1	163.026153564453	163.11274532326	20	1.03922972328632	eAbsolute	10	0.1	163.026153564453	119.036397660887
2,4-DIHYDROXYPTERIDINE	XIC	eTargetCompound				ESI	5000		0		163.026153564453		-	1	4.7576557	60	40			163.026153564453	163.026201930225	40	100	eAbsolute	10	0.1	163.026153564453	120.020245651076	40	19.2718273716104	eAbsolute	10	0.1	163.026153564453	164.029617031254	40	1.44115080330929	eAbsolute	10	0.1	163.026153564453	163.112455319046	40	1.11286987497635	eAbsolute	10	0.1	163.026153564453	119.036446626065
2,4-DIHYDROXYPTERIDINE	XIC	eTargetCompound				ESI	5000		0		163.026153564453		-	1	4.7842712	60	60			163.026153564453	120.020287544719	60	100	eAbsolute	10	0.1	163.026153564453	163.026137973666	60	93.7338884175681	eAbsolute	10	0.1	163.026153564453	92.0253752701159	60	12.6342540605691	eAbsolute	10	0.1	163.026153564453	56.995544293443	60	1.99503956521427	eAbsolute	10	0.1	163.026153564453	163.112694390534
2,4-DIHYDROXYPTERIDINE	XIC	eTargetCompound				ESI	5000		0		163.026153564453		-	1	4.7900378	60	80			163.026153564453	120.020259900138	80	100	eAbsolute	10	0.1	163.026153564453	92.0254142116619	80	38.5123025395661	eAbsolute	10	0.1	163.026153564453	163.026232570487	80	22.2928929007284	eAbsolute	10	0.1	163.026153564453	50.0032817296912	80	4.11224992018349	eAbsolute	10	0.1	163.026153564453	56.9956217848762
2,4-DIHYDROXYPTERIDINE	XIC	eTargetCompound				ESI	5000		0		165.04069519043		+	1	4.6206175	60	20			165.04069519043	165.041076133117	20	100	eAbsolute	10	0.1	165.04069519043	165.138944267436	20	85.4201194421207	eAbsolute	10	0.1	165.04069519043	165.114174394435	20	75.6215039565458	eAbsolute	10	0.1	165.04069519043	165.077426183831	20	21.0758591646082	eAbsolute	10	0.1	165.04069519043	148.087234522115
2,4-DIHYDROXYPTERIDINE	XIC	eTargetCompound				ESI	5000		0		165.04069519043		+	1	4.5191626	60	40			165.04069519043	165.138779628352	40	100	eAbsolute	10	0.1	165.04069519043	165.041081957956	40	82.6465093847757	eAbsolute	10	0.1	165.04069519043	165.113906411621	40	63.9098766114069	eAbsolute	10	0.1	165.04069519043	148.087178681399	40	24.8661806712857	eAbsolute	10	0.1	165.04069519043	166.0249864978
2,4-DIHYDROXYPTERIDINE	XIC	eTargetCompound				ESI	5000		0		165.04069519043		+	1	4.6096819	60	60			165.04069519043	138.02999519174	60	100	eAbsolute	10	0.1	165.04069519043	137.107565343786	60	72.3474667885325	eAbsolute	10	0.1	165.04069519043	165.138832803128	60	66.6363171139673	eAbsolute	10	0.1	165.04069519043	122.096571096565	60	36.5568588792158	eAbsolute	10	0.1	165.04069519043	148.08732423473
2,4-DIHYDROXYPTERIDINE	XIC	eTargetCompound				ESI	5000		0		165.04069519043		+	1	4.5510881	60	80			165.04069519043	93.0085580766918	80	100	eAbsolute	10	0.1	165.04069519043	138.029981693854	80	90.6640222821705	eAbsolute	10	0.1	165.04069519043	137.107632988525	80	67.6137311570463	eAbsolute	10	0.1	165.04069519043	94.0401488705009	80	40.402214330149	eAbsolute	10	0.1	165.04069519043	122.096655464621
ANILINE-2-SULFONATE	XIC	eTargetCompound				ESI	5000		0		172.007385253906		-	1	4.339196	60	20			172.007385253906	172.007409447081	20	100	eAbsolute	10	0.1	172.007385253906	79.9572955544674	20	5.79385155429761	eAbsolute	10	0.1	172.007385253906	173.010657785453	20	3.42955729535135	eAbsolute	10	0.1	172.007385253906	108.045479605877	20	1.47372862021944	eAbsolute	10	0.1	172.007385253906	139.751156757417
ANILINE-2-SULFONATE	XIC	eTargetCompound				ESI	5000		0		172.007385253906		-	1	4.3185981	60	40			172.007385253906	172.007419893127	40	100	eAbsolute	10	0.1	172.007385253906	79.9573634638416	40	22.114816751395	eAbsolute	10	0.1	172.007385253906	108.045476405495	40	5.41187681497635	eAbsolute	10	0.1	172.007385253906	173.010779106017	40	1.15229184475104	eAbsolute	10	0.1	172.007385253906	171.280582967797
ANILINE-2-SULFONATE	XIC	eTargetCompound				ESI	5000		0		172.007385253906		-	1	4.3257638	60	60			172.007385253906	79.9572430997902	60	100	eAbsolute	10	0.1	172.007385253906	172.00737895583	60	48.8676490626024	eAbsolute	10	0.1	172.007385253906	108.045427068046	60	17.7823467116489	eAbsolute	10	0.1	172.007385253906	107.037527501606	60	1.38140661057813	eAbsolute	10	0.1	172.007385253906	173.010701433721
ANILINE-2-SULFONATE	XIC	eTargetCompound				ESI	5000		0		172.007385253906		-	1	4.3320472	60	80			172.007385253906	79.9573538128118	80	100	eAbsolute	10	0.1	172.007385253906	108.045469669837	80	8.88391710067342	eAbsolute	10	0.1	172.007385253906	172.007429186393	80	6.42827287056011	eAbsolute	10	0.1	172.007385253906	107.037694736334	80	2.82284881803794	eAbsolute	10	0.1	172.007385253906	80.9566572315718
S-CARBOXYMETHYLCYSTEINE	XIC	eTargetCompound				ESI	5000		0		180.032501220703		+	1	9.6601303	60	20			180.032501220703	163.006108096725	20	100	eAbsolute	10	0.1	180.032501220703	89.0057096988615	20	43.5697750133215	eAbsolute	10	0.1	180.032501220703	180.032674022977	20	32.0855736828707	eAbsolute	10	0.1	180.032501220703	134.02728951363	20	30.5593073733738	eAbsolute	10	0.1	180.032501220703	135.011269171548
S-CARBOXYMETHYLCYSTEINE	XIC	eTargetCompound				ESI	5000		0		180.032501220703		+	1	9.6676706	60	40			180.032501220703	89.0057457838707	40	100	eAbsolute	10	0.1	180.032501220703	163.006155125983	40	43.2261575081842	eAbsolute	10	0.1	180.032501220703	117.000636227389	40	24.3315398363885	eAbsolute	10	0.1	180.032501220703	134.027202410581	40	22.9211560879951	eAbsolute	10	0.1	180.032501220703	135.011275076679
S-CARBOXYMETHYLCYSTEINE	XIC	eTargetCompound				ESI	5000		0		180.032501220703		+	1	9.7079039	60	60			180.032501220703	89.0057545734327	60	100	eAbsolute	10	0.1	180.032501220703	61.0109652467006	60	46.3536067413079	eAbsolute	10	0.1	180.032501220703	88.0217548377883	60	27.4801262154137	eAbsolute	10	0.1	180.032501220703	74.0060315613114	60	23.2899874409081	eAbsolute	10	0.1	180.032501220703	117.000761565039
S-CARBOXYMETHYLCYSTEINE	XIC	eTargetCompound				ESI	5000		0		180.032501220703		+	1	9.6844157	60	80			180.032501220703	61.0109690329676	80	100	eAbsolute	10	0.1	180.032501220703	89.0056912741638	80	59.0910097673321	eAbsolute	10	0.1	180.032501220703	74.0060235183972	80	45.0899261290686	eAbsolute	10	0.1	180.032501220703	88.0216851580388	80	39.1458831129704	eAbsolute	10	0.1	180.032501220703	58.9953256681467
N-ACETYLGLUTAMATE	XIC	eTargetCompound				ESI	5000		0		188.056442260742		-	1	9.4850909	60	20			188.056442260742	128.035313781981	20	100	eAbsolute	10	0.1	188.056442260742	102.055958018746	20	58.7185956696457	eAbsolute	10	0.1	188.056442260742	188.056372019967	20	43.172629801308	eAbsolute	10	0.1	188.056442260742	59.0136671257511	20	38.5069007702965	eAbsolute	10	0.1	188.056442260742	144.066723069601
N-ACETYLGLUTAMATE	XIC	eTargetCompound				ESI	5000		0		188.056442260742		-	1	9.5180065	60	40			188.056442260742	102.05596950628	40	100	eAbsolute	10	0.1	188.056442260742	128.035347059068	40	82.3027150455561	eAbsolute	10	0.1	188.056442260742	59.0136622465974	40	39.5154465892945	eAbsolute	10	0.1	188.056442260742	100.076784621436	40	25.6618692378581	eAbsolute	10	0.1	188.056442260742	144.066791346379
N-ACETYLGLUTAMATE	XIC	eTargetCompound				ESI	5000		0		188.056442260742		-	1	9.4985399	60	60			188.056442260742	102.055962317086	60	100	eAbsolute	10	0.1	188.056442260742	59.0136971273731	60	41.8702928081127	eAbsolute	10	0.1	188.056442260742	128.035297966894	60	41.3188808200896	eAbsolute	10	0.1	188.056442260742	58.0296710829468	60	18.9902712248414	eAbsolute	10	0.1	188.056442260742	100.076751317512
N-ACETYLGLUTAMATE	XIC	eTargetCompound				ESI	5000		0		188.056442260742		-	1	9.5054335	60	80			188.056442260742	102.056017647564	80	100	eAbsolute	10	0.1	188.056442260742	59.0137038951553	80	58.7255714402446	eAbsolute	10	0.1	188.056442260742	58.0295939756508	80	29.8215994512339	eAbsolute	10	0.1	188.056442260742	128.035198355045	80	22.7914912372086	eAbsolute	10	0.1	188.056442260742	74.0247142005767
PANTOTHENATE	XIC	eTargetCompound				ESI	5000		0		220.117950439453		+	1	4.431472	60	20			220.117950439453	220.118080963946	20	100	eAbsolute	10	0.1	220.117950439453	90.0551202086689	20	73.3577355703845	eAbsolute	10	0.1	220.117950439453	202.107697804303	20	43.8314022908304	eAbsolute	10	0.1	220.117950439453	184.097080666437	20	23.298402978706	eAbsolute	10	0.1	220.117950439453	116.03442125574
PANTOTHENATE	XIC	eTargetCompound				ESI	5000		0		220.117950439453		+	1	4.4154929	60	40			220.117950439453	90.055115062225	40	100	eAbsolute	10	0.1	220.117950439453	202.107712096632	40	20.2784022553711	eAbsolute	10	0.1	220.117950439453	124.075914096814	40	19.0990188729244	eAbsolute	10	0.1	220.117950439453	98.0238632810086	40	18.0839874956635	eAbsolute	10	0.1	220.117950439453	184.097217701091
PANTOTHENATE	XIC	eTargetCompound				ESI	5000		0		220.117950439453		+	1	4.3701516	60	60			220.117950439453	90.0551017917836	60	100	eAbsolute	10	0.1	220.117950439453	98.0238172557418	60	60.375300055783	eAbsolute	10	0.1	220.117950439453	124.075946497043	60	57.1611795121355	eAbsolute	10	0.1	220.117950439453	72.044554047166	60	43.6529190901531	eAbsolute	10	0.1	220.117950439453	70.0288901340778
PANTOTHENATE	XIC	eTargetCompound				ESI	5000		0		220.117950439453		+	1	4.4264453	60	80			220.117950439453	70.0288795689536	80	100	eAbsolute	10	0.1	220.117950439453	67.0544218128454	80	60.5626600143967	eAbsolute	10	0.1	220.117950439453	57.0701514804437	80	45.2750010960924	eAbsolute	10	0.1	220.117950439453	90.0550344216364	80	39.1103325100971	eAbsolute	10	0.1	220.117950439453	72.04449498476
PANTOTHENATE	XIC	eTargetCompound				ESI	5000		0		218.103393554688		-	1	4.4369711	60	20			218.103393554688	88.0403286927942	20	100	eAbsolute	10	0.1	218.103393554688	146.082295330073	20	41.2452578959152	eAbsolute	10	0.1	218.103393554688	218.103230874655	20	40.9465107951173	eAbsolute	10	0.1	218.103393554688	71.0137986123648	20	7.60997361954403	eAbsolute	10	0.1	218.103393554688	71.0501386483073
PANTOTHENATE	XIC	eTargetCompound				ESI	5000		0		218.103393554688		-	1	4.4632991	60	40			218.103393554688	88.0402997048191	40	100	eAbsolute	10	0.1	218.103393554688	146.082268236894	40	72.6653977225564	eAbsolute	10	0.1	218.103393554688	71.0501324958763	40	21.7818387721352	eAbsolute	10	0.1	218.103393554688	71.0137271498536	40	14.0830546323255	eAbsolute	10	0.1	218.103393554688	99.0450927156914
PANTOTHENATE	XIC	eTargetCompound				ESI	5000		0		218.103393554688		-	1	4.4037723	60	60			218.103393554688	71.0501385399809	60	100	eAbsolute	10	0.1	218.103393554688	88.0403432805526	60	91.7440415284379	eAbsolute	10	0.1	218.103393554688	146.082232162905	60	31.8310285711765	eAbsolute	10	0.1	218.103393554688	99.0450947959546	60	28.114926424973	eAbsolute	10	0.1	218.103393554688	71.0137649607187
PANTOTHENATE	XIC	eTargetCompound				ESI	5000		0		218.103393554688		-	1	4.4109544	60	80			218.103393554688	71.0502403666071	80	100	eAbsolute	10	0.1	218.103393554688	88.0404283955915	80	31.4221548159403	eAbsolute	10	0.1	218.103393554688	99.045145369791	80	21.8837012948962	eAbsolute	10	0.1	218.103393554688	71.01381920623	80	11.6250919196904	eAbsolute	10	0.1	218.103393554688	59.0136627055858
DEOXYADENOSINE	XIC	eTargetCompound				ESI	5000		0		250.09455871582		-	1	3.3674292	60	20			250.09455871582	250.09417891098	20	100	eAbsolute	10	0.1	250.09455871582	134.047161606873	20	98.8630189232247	eAbsolute	10	0.1	250.09455871582	160.062933055395	20	7.16606815835364	eAbsolute	10	0.1	250.09455871582	59.0135900192799	20	0.726353973864948	eAbsolute	10	0.1	250.09455871582	250.146158030624
DEOXYADENOSINE	XIC	eTargetCompound				ESI	5000		0		250.09455871582		-	1	3.3711994	60	40			250.09455871582	134.047274343411	40	100	eAbsolute	10	0.1	250.09455871582	160.062700914036	40	11.9163557482238	eAbsolute	10	0.1	250.09455871582	250.094574606873	40	2.53486960516632	eAbsolute	10	0.1	250.09455871582	59.013571390234	40	1.6866904471555	eAbsolute	10	0.1	250.09455871582	107.036238894372
DEOXYADENOSINE	XIC	eTargetCompound				ESI	5000		0		250.09455871582		-	1	3.3749697	60	60			250.09455871582	134.047299513686	60	100	eAbsolute	10	0.1	250.09455871582	107.036218332543	60	13.832030608711	eAbsolute	10	0.1	250.09455871582	160.062750668713	60	9.83023170718066	eAbsolute	10	0.1	250.09455871582	92.0254818551928	60	8.14369624463853	eAbsolute	10	0.1	250.09455871582	133.052025381694
DEOXYADENOSINE	XIC	eTargetCompound				ESI	5000		0		250.09455871582		-	1	3.3627938	60	80			250.09455871582	134.047314215861	80	100	eAbsolute	10	0.1	250.09455871582	107.036275668912	80	46.1560265872079	eAbsolute	10	0.1	250.09455871582	92.0254614961107	80	33.926804910725	eAbsolute	10	0.1	250.09455871582	65.0143886702097	80	4.36350696487912	eAbsolute	10	0.1	250.09455871582	160.062936165066
DEOXYADENOSINE	XIC	eTargetCompound				ESI	5000		0		252.109115600586		+	1	3.378087	60	20			252.109115600586	136.061977535985	20	100	eAbsolute	10	0.1	252.109115600586	252.10907726192	20	43.6603394844657	eAbsolute	10	0.1	252.109115600586	117.0547897762	20	12.9893285669312	eAbsolute	10	0.1	252.109115600586	190.993607569657	20	0.343497492723498	eAbsolute	10	0.1	252.109115600586	99.0441596541315
DEOXYADENOSINE	XIC	eTargetCompound				ESI	5000		0		252.109115600586		+	1	3.3827224	60	40			252.109115600586	136.062055406795	40	100	eAbsolute	10	0.1	252.109115600586	117.054817887116	40	13.6874121226274	eAbsolute	10	0.1	252.109115600586	99.0442335646895	40	7.70537325346046	eAbsolute	10	0.1	252.109115600586	73.0284112659606	40	3.2640875327758	eAbsolute	10	0.1	252.109115600586	71.0492486010734
DEOXYADENOSINE	XIC	eTargetCompound				ESI	5000		0		252.109115600586		+	1	3.354891	60	60			252.109115600586	136.062047591997	60	100	eAbsolute	10	0.1	252.109115600586	73.0284663582097	60	6.40893405793997	eAbsolute	10	0.1	252.109115600586	99.0442399298338	60	4.74367379738248	eAbsolute	10	0.1	252.109115600586	71.0492463823862	60	3.81006074756718	eAbsolute	10	0.1	252.109115600586	69.0336376475539
DEOXYADENOSINE	XIC	eTargetCompound				ESI	5000		0		252.109115600586		+	1	3.4118228	60	80			252.109115600586	136.062044541689	80	100	eAbsolute	10	0.1	252.109115600586	119.035462959667	80	16.4498593183092	eAbsolute	10	0.1	252.109115600586	73.0284724843351	80	7.26767919054037	eAbsolute	10	0.1	252.109115600586	69.0336449124718	80	5.26870821860385	eAbsolute	10	0.1	252.109115600586	137.046062622445
INOSINE-MONOPHOSPHATE	XIC	eTargetCompound				ESI	5000		0		347.039825439453		-	1	10.394111	60	20			347.039825439453	347.039753193531	20	100	eAbsolute	10	0.1	347.039825439453	78.9590377891917	20	65.9520123647488	eAbsolute	10	0.1	347.039825439453	96.9695710100321	20	32.215052080385	eAbsolute	10	0.1	347.039825439453	211.001388210123	20	12.9748241520568	eAbsolute	10	0.1	347.039825439453	135.031111681077
INOSINE-MONOPHOSPHATE	XIC	eTargetCompound				ESI	5000		0		347.039825439453		-	1	10.465531	60	40			347.039825439453	78.9589424474922	40	100	eAbsolute	10	0.1	347.039825439453	96.9695252236916	40	40.0548329643901	eAbsolute	10	0.1	347.039825439453	135.031336598406	40	26.7138457392821	eAbsolute	10	0.1	347.039825439453	150.980212132099	40	4.08981917087883	eAbsolute	10	0.1	347.039825439453	138.980187718492
INOSINE-MONOPHOSPHATE	XIC	eTargetCompound				ESI	5000		0		347.039825439453		-	1	10.41009	60	60			347.039825439453	78.9589743943445	60	100	eAbsolute	10	0.1	347.039825439453	96.9695238971083	60	21.8141539972784	eAbsolute	10	0.1	347.039825439453	135.031331375693	60	19.0918259499029	eAbsolute	10	0.1	347.039825439453	92.0254196435056	60	8.76231940495358	eAbsolute	10	0.1	347.039825439453	56.8258995210036
INOSINE-MONOPHOSPHATE	XIC	eTargetCompound				ESI	5000		0		347.039825439453		-	1	10.449551	60	80			347.039825439453	78.9589858057644	80	100	eAbsolute	10	0.1	347.039825439453	92.0253223304831	80	18.2596654876797	eAbsolute	10	0.1	347.039825439453	96.9695359906782	80	8.43230559960035	eAbsolute	10	0.1	347.039825439453	135.031231451701	80	7.90713986228852	eAbsolute	10	0.1	347.039825439453	65.0143106673632
INOSINE-MONOPHOSPHATE	XIC	eTargetCompound				ESI	5000		0		349.054382324219		+	1	10.170385	60	20			349.054382324219	137.046051642086	20	100	eAbsolute	10	0.1	349.054382324219	173.386336574918	20	1.50794413794124	eAbsolute	10	0.1	349.054382324219	304.300516911956	20	1.49768895254141	eAbsolute	10	0.1	349.054382324219	69.3310053680044	20	1.46734585301627	eAbsolute	10	0.1	349.054382324219	122.195619002301
INOSINE-MONOPHOSPHATE	XIC	eTargetCompound				ESI	5000		0		349.054382324219		+	1	10.210739	60	40			349.054382324219	137.046217248128	40	100	eAbsolute	10	0.1	349.054382324219	97.0286647033243	40	5.91144854595613	eAbsolute	10	0.1	349.054382324219	335.957269105938	40	2.35175131467564	eAbsolute	10	0.1	349.054382324219	103.975158514929	40	2.34565936517591	eAbsolute	10	0.1	349.054382324219	253.955293435002
INOSINE-MONOPHOSPHATE	XIC	eTargetCompound				ESI	5000		0		349.054382324219		+	1	10.154416	60	60			349.054382324219	137.046186424138	60	100	eAbsolute	10	0.1	349.054382324219	65.6409233941451	60	2.70225834878273	eAbsolute	10	0.1	349.054382324219	258.965775234817	60	2.48269368352977	eAbsolute	10	0.1	349.054382324219	61.1780907626428	60	2.21398656528899	eAbsolute	10	0.1	349.054382324219	258.721543356725
N-FORMYLGLYCINE	XIC	eTargetCompound				ESI	5000		0		102.019668579102		-	1	6.7169037	60	20			102.019668579102	102.019566267716	20	100	eAbsolute	10	0.1	102.019668579102	74.0246941478198	20	42.9574218787217	eAbsolute	10	0.1	102.019668579102	58.0296395614029	20	26.3170512661701	eAbsolute	10	0.1	102.019668579102	72.0090814989144	20	9.86521532054734	eAbsolute	10	0.1	102.019668579102	100.004127448447
N-FORMYLGLYCINE	XIC	eTargetCompound				ESI	5000		0		102.019668579102		-	1	6.6892552	60	40			102.019668579102	102.019559046126	40	100	eAbsolute	10	0.1	102.019668579102	74.024681633155	40	44.075699054547	eAbsolute	10	0.1	102.019668579102	58.0296614464143	40	26.9143164546119	eAbsolute	10	0.1	102.019668579102	72.0090405918348	40	7.57096705704825	eAbsolute	10	0.1	102.019668579102	100.003966122959
N-FORMYLGLYCINE	XIC	eTargetCompound				ESI	5000		0		102.019668579102		-	1	6.6917687	60	60			102.019668579102	102.019595461841	60	100	eAbsolute	10	0.1	102.019668579102	74.0246788549394	60	73.3219678282397	eAbsolute	10	0.1	102.019668579102	58.0295955187212	60	33.6832596437425	eAbsolute	10	0.1	102.019668579102	72.0090518452927	60	8.94239412186162	eAbsolute	10	0.1	102.019668579102	73.0292085688427
N-FORMYLGLYCINE	XIC	eTargetCompound				ESI	5000		0		102.019668579102		-	1	6.6842285	60	80			102.019668579102	74.0247210887805	80	100	eAbsolute	10	0.1	102.019668579102	102.019628587385	80	56.2564611688816	eAbsolute	10	0.1	102.019668579102	58.0296544839562	80	24.3896698969404	eAbsolute	10	0.1	102.019668579102	72.8615182754113	80	4.34079915344997	eAbsolute	10	0.1	102.019668579102	91.1964427549249
5-AMINOPENTANOATE (contaminating ion could be present)	XIC	eTargetCompound				ESI	5000		0		116.071701049805		-	1	9.5435825	60	20			116.071701049805	116.071719951534	20	100	eAbsolute	10	0.1	116.071701049805	116.928342973654	20	38.1142146670992	eAbsolute	10	0.1	116.071701049805	90.9713510130759	20	12.6460460089859	eAbsolute	10	0.1	116.071701049805	99.9258240720863	20	9.69319320022468	eAbsolute	10	0.1	116.071701049805	134.960391519607
5-AMINOPENTANOATE (contaminating ion could be present)	XIC	eTargetCompound				ESI	5000		0		116.071701049805		-	1	9.5238213	60	40			116.071701049805	116.071617578469	40	100	eAbsolute	10	0.1	116.071701049805	116.928429657632	40	49.717666374671	eAbsolute	10	0.1	116.071701049805	90.9712946102419	40	17.1979165327817	eAbsolute	10	0.1	116.071701049805	99.9257619078848	40	6.6485503564183	eAbsolute	10	0.1	116.071701049805	91.7486508916146
5-AMINOPENTANOATE (contaminating ion could be present)	XIC	eTargetCompound				ESI	5000		0		116.071701049805		-	1	9.4501562	60	60			116.071701049805	116.928394194979	60	100	eAbsolute	10	0.1	116.071701049805	99.9256620425939	60	89.0063225296019	eAbsolute	10	0.1	116.071701049805	116.071613408519	60	77.8575288599688	eAbsolute	10	0.1	116.071701049805	90.9713496374832	60	35.4018148764689	eAbsolute	10	0.1	116.071701049805	134.960286934307
5-AMINOPENTANOATE (contaminating ion could be present)	XIC	eTargetCompound				ESI	5000		0		118.08625793457		+	1	9.5677973	60	20			118.08625793457	118.086369656184	20	100	eAbsolute	10	0.1	118.08625793457	101.059861053068	20	36.1856738165973	eAbsolute	10	0.1	118.08625793457	55.0546070271877	20	13.9811967822636	eAbsolute	10	0.1	118.08625793457	100.075794264877	20	11.4692653628226	eAbsolute	10	0.1	118.08625793457	56.0498111222083
5-AMINOPENTANOATE (contaminating ion could be present)	XIC	eTargetCompound				ESI	5000		0		118.08625793457		+	1	9.5740812	60	40			118.08625793457	118.086397146413	40	100	eAbsolute	10	0.1	118.08625793457	101.059867822958	40	30.6554708662652	eAbsolute	10	0.1	118.08625793457	55.0546070344614	40	12.4899081462442	eAbsolute	10	0.1	118.08625793457	76.9330652830886	40	10.1410008368687	eAbsolute	10	0.1	118.08625793457	56.049793368525
5-AMINOPENTANOATE (contaminating ion could be present)	XIC	eTargetCompound				ESI	5000		0		118.08625793457		+	1	9.5812967	60	60			118.08625793457	118.086410723037	60	100	eAbsolute	10	0.1	118.08625793457	55.0546069078507	60	35.9712909203927	eAbsolute	10	0.1	118.08625793457	59.0732923754501	60	31.861595434822	eAbsolute	10	0.1	118.08625793457	58.0654754258367	60	29.633290558537	eAbsolute	10	0.1	118.08625793457	56.0498618565573
5-AMINOPENTANOATE (contaminating ion could be present)	XIC	eTargetCompound				ESI	5000		0		118.08625793457		+	1	9.5346395	60	80			118.08625793457	58.0654721551416	80	100	eAbsolute	10	0.1	118.08625793457	59.0732885648524	80	77.9093954667721	eAbsolute	10	0.1	118.08625793457	118.086438879817	80	57.907382966436	eAbsolute	10	0.1	118.08625793457	55.054603451415	80	55.813158720656	eAbsolute	10	0.1	118.08625793457	56.0498307576539
NORLEUCINE	XIC	eTargetCompound				ESI	5000		0		132.101898193359		+	1	5.4074294	60	20			132.101898193359	86.096581483876	20	100	eAbsolute	10	0.1	132.101898193359	88.0758249917427	20	7.33356225708058	eAbsolute	10	0.1	132.101898193359	132.102153190539	20	3.91500580281624	eAbsolute	10	0.1	132.101898193359	69.069989454692	20	2.92121582340115	eAbsolute	10	0.1	132.101898193359	72.0808748572135
NORLEUCINE	XIC	eTargetCompound				ESI	5000		0		132.101898193359		+	1	5.403659	60	40			132.101898193359	86.0965849447357	40	100	eAbsolute	10	0.1	132.101898193359	88.0758102531291	40	7.72204939459105	eAbsolute	10	0.1	132.101898193359	69.0699979342171	40	3.39891326394153	eAbsolute	10	0.1	132.101898193359	132.102181533111	40	2.89922617153104	eAbsolute	10	0.1	132.101898193359	72.0808581303957
NORLEUCINE	XIC	eTargetCompound				ESI	5000		0		132.101898193359		+	1	5.3948616	60	60			132.101898193359	86.0965862100959	60	100	eAbsolute	10	0.1	132.101898193359	69.0700523042537	60	13.5487156355986	eAbsolute	10	0.1	132.101898193359	88.0758064879085	60	6.78661427358026	eAbsolute	10	0.1	132.101898193359	70.0652541043697	60	5.74133623240714	eAbsolute	10	0.1	132.101898193359	72.0808564155458
NORLEUCINE	XIC	eTargetCompound				ESI	5000		0		132.101898193359		+	1	5.4061724	60	80			132.101898193359	86.0965808641199	80	100	eAbsolute	10	0.1	132.101898193359	69.07003338017	80	33.6238668050535	eAbsolute	10	0.1	132.101898193359	62.9292885139763	80	17.4609121042003	eAbsolute	10	0.1	132.101898193359	70.0652849047137	80	12.4595583671918	eAbsolute	10	0.1	132.101898193359	72.0808740641061
NORLEUCINE	XIC	eTargetCompound				ESI	5000		0		130.087356567383		-	1	5.377607	60	20			130.087356567383	130.087338786602	20	100	eAbsolute	10	0.1	130.087356567383	131.090785458841	20	1.26293144694646	eAbsolute	10	0.1	130.087356567383	84.08187056854	20	1.22755033167839	eAbsolute	10	0.1	130.087356567383	82.066193407641	20	0.711314577735383	eAbsolute	10	0.1	130.087356567383	113.060753724357
NORLEUCINE	XIC	eTargetCompound				ESI	5000		0		130.087356567383		-	1	5.3838909	60	40			130.087356567383	130.087341073841	40	100	eAbsolute	10	0.1	130.087356567383	84.0817856078289	40	1.3249595615488	eAbsolute	10	0.1	130.087356567383	131.090854335745	40	1.30784952627878	eAbsolute	10	0.1	130.087356567383	82.0661987864302	40	0.825076663940709	eAbsolute	10	0.1	130.087356567383	113.0607820171
NORLEUCINE	XIC	eTargetCompound				ESI	5000		0		130.087356567383		-	1	5.3851476	60	60			130.087356567383	130.087297045758	60	100	eAbsolute	10	0.1	130.087356567383	82.0661580045627	60	3.88333876538761	eAbsolute	10	0.1	130.087356567383	84.0818282728945	60	2.75147886394956	eAbsolute	10	0.1	130.087356567383	113.060754559987	60	1.33272932827815	eAbsolute	10	0.1	130.087356567383	131.090772681054
NORLEUCINE	XIC	eTargetCompound				ESI	5000		0		130.087356567383		-	1	5.3914315	60	80			130.087356567383	130.087304221601	80	100	eAbsolute	10	0.1	130.087356567383	82.0662503017888	80	15.9938674827952	eAbsolute	10	0.1	130.087356567383	80.050583966978	80	7.2323155897146	eAbsolute	10	0.1	130.087356567383	84.0818820126787	80	3.63757032714208	eAbsolute	10	0.1	130.087356567383	72.0090309547912
UREIDOPROPIONATE	XIC	eTargetCompound				ESI	5000		0		131.04621887207		-	1	7.6538408	60	20			131.04621887207	88.0403112999591	20	100	eAbsolute	10	0.1	131.04621887207	130.931150119044	20	4.80780715840242	eAbsolute	10	0.1	131.04621887207	131.035937310854	20	0.906238862980308	eAbsolute	10	0.1	131.04621887207	88.8393949919648	20	0.857944669562939	eAbsolute	10	0.1	131.04621887207	126.297820755555
UREIDOPROPIONATE	XIC	eTargetCompound				ESI	5000		0		131.04621887207		-	1	7.6341022	60	40			131.04621887207	88.0403620161886	40	100	eAbsolute	10	0.1	131.04621887207	130.930738832249	40	2.27014239555166	eAbsolute	10	0.1	131.04621887207	142.682390841766	40	0.887832572791503	eAbsolute	10	0.1	131.04621887207	143.830248957474	40	0.809501530104857	eAbsolute	10	0.1	131.04621887207	102.606898280687
UREIDOPROPIONATE	XIC	eTargetCompound				ESI	5000		0		131.04621887207		-	1	7.6412675	60	60			131.04621887207	88.0404136298678	60	100	eAbsolute	10	0.1	131.04621887207	59.0135346909851	60	7.35766264125826	eAbsolute	10	0.1	131.04621887207	132.92606176105	60	1.4560893018115	eAbsolute	10	0.1	131.04621887207	130.931605246916	60	1.43940197841865	eAbsolute	10	0.1	131.04621887207	88.270896873562
UREIDOPROPIONATE	XIC	eTargetCompound				ESI	5000		0		131.04621887207		-	1	7.5950054	60	80			131.04621887207	88.0403232304283	80	100	eAbsolute	10	0.1	131.04621887207	59.0246810380056	80	5.79137799788594	eAbsolute	10	0.1	131.04621887207	83.0324537310569	80	5.72530833116023	eAbsolute	10	0.1	131.04621887207	58.7274655294343	80	3.91617867804959	eAbsolute	10	0.1	131.04621887207	126.956166271169
HISTIDINOL	XIC	eTargetCompound				ESI	5000		0		142.09748840332		+	1	9.1383718	60	20			142.09748840332	124.087077170831	20	100	eAbsolute	10	0.1	142.09748840332	142.097632524415	20	54.6188605583866	eAbsolute	10	0.1	142.09748840332	81.0448930984586	20	32.9760467558221	eAbsolute	10	0.1	142.09748840332	125.071066853462	20	12.9058921180287	eAbsolute	10	0.1	142.09748840332	95.0605298892188
HISTIDINOL	XIC	eTargetCompound				ESI	5000		0		142.09748840332		+	1	9.1446555	60	40			142.09748840332	124.087106725507	40	100	eAbsolute	10	0.1	142.09748840332	81.0448864123273	40	48.502049838541	eAbsolute	10	0.1	142.09748840332	142.097672557053	40	38.8767032850149	eAbsolute	10	0.1	142.09748840332	95.0605325096166	40	16.0420949357594	eAbsolute	10	0.1	142.09748840332	125.071075057034
HISTIDINOL	XIC	eTargetCompound				ESI	5000		0		142.09748840332		+	1	9.1788145	60	60			142.09748840332	81.0448745426779	60	100	eAbsolute	10	0.1	142.09748840332	124.087113599533	60	31.0200707758679	eAbsolute	10	0.1	142.09748840332	95.0605230180704	60	28.0590953917089	eAbsolute	10	0.1	142.09748840332	83.060480131844	60	9.73769433075433	eAbsolute	10	0.1	142.09748840332	125.07107828315
HISTIDINOL	XIC	eTargetCompound				ESI	5000		0		142.09748840332		+	1	9.1851207	60	80			142.09748840332	81.0448582523557	80	100	eAbsolute	10	0.1	142.09748840332	95.0605237397571	80	24.0652107939932	eAbsolute	10	0.1	142.09748840332	83.060506330986	80	9.04932770307766	eAbsolute	10	0.1	142.09748840332	60.0446952244627	80	6.75790355219923	eAbsolute	10	0.1	142.09748840332	124.087179045368
HISTIDINOL	XIC	eTargetCompound				ESI	5000		0		140.082931518555		-	1	9.1664046	60	20			140.082931518555	140.082892712265	20	100	eAbsolute	10	0.1	140.082931518555	138.067309548667	20	41.8412331131601	eAbsolute	10	0.1	140.082931518555	81.0458080389606	20	24.4999219666125	eAbsolute	10	0.1	140.082931518555	123.056419862665	20	16.4617358298618	eAbsolute	10	0.1	140.082931518555	105.045863190161
HISTIDINOL	XIC	eTargetCompound				ESI	5000		0		140.082931518555		-	1	9.1996491	60	40			140.082931518555	140.082841957245	40	100	eAbsolute	10	0.1	140.082931518555	138.067231331313	40	59.7128630905157	eAbsolute	10	0.1	140.082931518555	81.0457464248083	40	36.5949892498126	eAbsolute	10	0.1	140.082931518555	105.045785166848	40	20.0516392703372	eAbsolute	10	0.1	140.082931518555	123.056368207852
HISTIDINOL	XIC	eTargetCompound				ESI	5000		0		140.082931518555		-	1	9.152927	60	60			140.082931518555	81.0457334073532	60	100	eAbsolute	10	0.1	140.082931518555	105.045753581577	60	57.6181221929189	eAbsolute	10	0.1	140.082931518555	138.067259644548	60	54.6171692025976	eAbsolute	10	0.1	140.082931518555	80.0379911022214	60	52.415280179533	eAbsolute	10	0.1	140.082931518555	140.082809112318
HISTIDINOL	XIC	eTargetCompound				ESI	5000		0		140.082931518555		-	1	9.1331718	60	80			140.082931518555	81.0457991742567	80	100	eAbsolute	10	0.1	140.082931518555	80.0380295295231	80	68.8038132338499	eAbsolute	10	0.1	140.082931518555	105.045822059946	80	38.640655676054	eAbsolute	10	0.1	140.082931518555	67.0301270193349	80	16.5840920009812	eAbsolute	10	0.1	140.082931518555	93.0457942540506
MESO-TARTRATE	XIC	eTargetCompound				ESI	5000		0		149.009170532227		-	1	11.301142	60	20			149.009170532227	87.0086932332802	20	100	eAbsolute	10	0.1	149.009170532227	149.009174706447	20	82.6858595654902	eAbsolute	10	0.1	149.009170532227	72.9930529908363	20	51.5337335649051	eAbsolute	10	0.1	149.009170532227	59.0136747665775	20	33.3169473950816	eAbsolute	10	0.1	149.009170532227	103.00366558814
MESO-TARTRATE	XIC	eTargetCompound				ESI	5000		0		149.009170532227		-	1	11.253161	60	40			149.009170532227	87.0087383658024	40	100	eAbsolute	10	0.1	149.009170532227	72.993054680655	40	64.5783830542004	eAbsolute	10	0.1	149.009170532227	149.009106015794	40	45.9320391633734	eAbsolute	10	0.1	149.009170532227	59.0136939488002	40	40.0167935445728	eAbsolute	10	0.1	149.009170532227	103.00366535733
MESO-TARTRATE	XIC	eTargetCompound				ESI	5000		0		149.009170532227		-	1	11.245581	60	60			149.009170532227	72.993051348424	60	100	eAbsolute	10	0.1	149.009170532227	87.008693893534	60	61.2153366615846	eAbsolute	10	0.1	149.009170532227	59.0136700916684	60	41.4661687997471	eAbsolute	10	0.1	149.009170532227	91.7421231456627	60	3.08861365374867	eAbsolute	10	0.1	149.009170532227	91.7489077658717
MESO-TARTRATE	XIC	eTargetCompound				ESI	5000		0		149.009170532227		-	1	11.217837	60	80			149.009170532227	72.9930404430762	80	100	eAbsolute	10	0.1	149.009170532227	59.0136823655278	80	39.1171515701649	eAbsolute	10	0.1	149.009170532227	87.0087472727982	80	27.2546493926951	eAbsolute	10	0.1	149.009170532227	91.7490089056685	80	3.65719544098121	eAbsolute	10	0.1	149.009170532227	91.7420183993749
ADENOSINE	XIC	eTargetCompound				ESI	5000		0		266.089477539063		-	1	3.9714286	60	20			266.089477539063	134.047204827446	20	100	eAbsolute	10	0.1	266.089477539063	266.08944612177	20	47.3197055807485	eAbsolute	10	0.1	266.089477539063	266.151042399177	20	3.36416796997283	eAbsolute	10	0.1	266.089477539063	91.7481507707223	20	2.56850553453721	eAbsolute	10	0.1	266.089477539063	91.7422838963769
ADENOSINE	XIC	eTargetCompound				ESI	5000		0		266.089477539063		-	1	3.9676585	60	40			266.089477539063	134.047178600707	40	100	eAbsolute	10	0.1	266.089477539063	91.7426933798063	40	0.969268714347883	eAbsolute	10	0.1	266.089477539063	91.7484355179697	40	0.840715487576206	eAbsolute	10	0.1	266.089477539063	96.9602418936046	40	0.627808549028458	eAbsolute	10	0.1	266.089477539063	134.057135073288
ADENOSINE	XIC	eTargetCompound				ESI	5000		0		266.089477539063		-	1	3.9588609	60	60			266.089477539063	134.047196256389	60	100	eAbsolute	10	0.1	266.089477539063	107.036281888379	60	11.8538806291306	eAbsolute	10	0.1	266.089477539063	91.7481236855634	60	2.63589225491442	eAbsolute	10	0.1	266.089477539063	96.9601409881765	60	2.56680140999792	eAbsolute	10	0.1	266.089477539063	92.0252490964575
ADENOSINE	XIC	eTargetCompound				ESI	5000		0		266.089477539063		-	1	3.950064	60	80			266.089477539063	134.047169202104	80	100	eAbsolute	10	0.1	266.089477539063	107.036261141969	80	57.2776094590451	eAbsolute	10	0.1	266.089477539063	92.0253536578298	80	17.0936005961003	eAbsolute	10	0.1	266.089477539063	91.7427975302505	80	2.67392558730039	eAbsolute	10	0.1	266.089477539063	96.9601390768924
ADENOSINE	XIC	eTargetCompound				ESI	5000		0		268.104034423828		+	1	3.9861718	60	20			268.104034423828	136.062076778143	20	100	eAbsolute	10	0.1	268.104034423828	268.103845957421	20	84.0873349016479	eAbsolute	10	0.1	268.104034423828	133.049784113297	20	1.3162911849305	eAbsolute	10	0.1	268.104034423828	115.039121210581	20	0.404396994257911	eAbsolute	10	0.1	268.104034423828	85.0284017716237
ADENOSINE	XIC	eTargetCompound				ESI	5000		0		268.104034423828		+	1	4.0025093	60	40			268.104034423828	136.06206127961	40	100	eAbsolute	10	0.1	268.104034423828	57.0338389159843	40	1.89815130496838	eAbsolute	10	0.1	268.104034423828	85.0285198378316	40	1.54104021855579	eAbsolute	10	0.1	268.104034423828	115.039253758064	40	1.06447971276897	eAbsolute	10	0.1	268.104034423828	73.0285690456012
ADENOSINE	XIC	eTargetCompound				ESI	5000		0		268.104034423828		+	1	3.9786312	60	60			268.104034423828	136.061984801031	60	100	eAbsolute	10	0.1	268.104034423828	57.0338314558175	60	3.57819124216168	eAbsolute	10	0.1	268.104034423828	55.0182129759487	60	2.23127909817882	eAbsolute	10	0.1	268.104034423828	85.0285146130777	60	1.91750301094165	eAbsolute	10	0.1	268.104034423828	119.035410461022
ADENOSINE	XIC	eTargetCompound				ESI	5000		0		268.104034423828		+	1	3.9849149	60	80			268.104034423828	136.062049947578	80	100	eAbsolute	10	0.1	268.104034423828	119.03538696802	80	13.8175330786135	eAbsolute	10	0.1	268.104034423828	137.046136784594	80	6.37551568241136	eAbsolute	10	0.1	268.104034423828	57.0338390055206	80	5.71880049296365	eAbsolute	10	0.1	268.104034423828	55.0182219046481
RAFFINOSE	XIC	eTargetCompound				ESI	5000		0		503.161773681641		-	1	10.658798	60	20			503.161773681641	179.056035670101	20	100	eAbsolute	10	0.1	503.161773681641	503.160945058726	20	39.7417673578804	eAbsolute	10	0.1	503.161773681641	89.024380990596	20	30.2251618495931	eAbsolute	10	0.1	503.161773681641	221.066907414052	20	21.0476476130144	eAbsolute	10	0.1	503.161773681641	101.024356940437
RAFFINOSE	XIC	eTargetCompound				ESI	5000		0		503.161773681641		-	1	10.663484	60	40			503.161773681641	89.0243469355987	40	100	eAbsolute	10	0.1	503.161773681641	59.0136587554884	40	61.5954052658127	eAbsolute	10	0.1	503.161773681641	221.066687713013	40	43.1292268351663	eAbsolute	10	0.1	503.161773681641	71.0138072816546	40	41.3385904775703	eAbsolute	10	0.1	503.161773681641	101.024246640863
RAFFINOSE	XIC	eTargetCompound				ESI	5000		0		503.161773681641		-	1	10.635228	60	60			503.161773681641	59.013643341225	60	100	eAbsolute	10	0.1	503.161773681641	71.0137840099558	60	59.147807596204	eAbsolute	10	0.1	503.161773681641	89.0243993617763	60	25.8454329382182	eAbsolute	10	0.1	503.161773681641	101.024430991112	60	19.2956072118858	eAbsolute	10	0.1	503.161773681641	85.0294901684423
RAFFINOSE	XIC	eTargetCompound				ESI	5000		0		503.161773681641		-	1	10.60696	60	80			503.161773681641	59.0137027263044	80	100	eAbsolute	10	0.1	503.161773681641	71.0138088174869	80	48.2751934317076	eAbsolute	10	0.1	503.161773681641	85.0294434034677	80	4.5787074909205	eAbsolute	10	0.1	503.161773681641	492.366514799607	80	2.62542689640873	eAbsolute	10	0.1	503.161773681641	492.311553606656
4-IMIDAZOLEACETATE	XIC	eTargetCompound				ESI	5000		0		127.050201416016		+	1	7.1138331	60	20			127.050201416016	81.0448617672774	20	100	eAbsolute	10	0.1	127.050201416016	127.050406806653	20	42.5325651898661	eAbsolute	10	0.1	127.050201416016	127.086857930653	20	1.19838481164917	eAbsolute	10	0.1	127.050201416016	127.097807745134	20	0.881059087173586	eAbsolute	10	0.1	127.050201416016	99.0554170657153
4-IMIDAZOLEACETATE	XIC	eTargetCompound				ESI	5000		0		127.050201416016		+	1	7.1364541	60	40			127.050201416016	81.0448673774188	40	100	eAbsolute	10	0.1	127.050201416016	127.050385054866	40	39.9925977652437	eAbsolute	10	0.1	127.050201416016	127.086888817699	40	1.60839280777152	eAbsolute	10	0.1	127.050201416016	127.097809626185	40	1.08927816181874	eAbsolute	10	0.1	127.050201416016	99.0554523392058
4-IMIDAZOLEACETATE	XIC	eTargetCompound				ESI	5000		0		127.050201416016		+	1	7.1389676	60	60			127.050201416016	81.0448810704326	60	100	eAbsolute	10	0.1	127.050201416016	127.050308467452	60	5.82225138339216	eAbsolute	10	0.1	127.050201416016	54.0341833640177	60	1.15181652527735	eAbsolute	10	0.1	127.050201416016	99.0555250135625	60	0.73765095554266	eAbsolute	10	0.1	127.050201416016	109.076246622422
4-IMIDAZOLEACETATE	XIC	eTargetCompound				ESI	5000		0		127.050201416016		+	1	7.1615888	60	80			127.050201416016	81.0448670590155	80	100	eAbsolute	10	0.1	127.050201416016	54.0341881924683	80	3.90381682178517	eAbsolute	10	0.1	127.050201416016	99.0554242089801	80	0.658038729015404	eAbsolute	10	0.1	127.050201416016	127.050446580972	80	0.656139949813055	eAbsolute	10	0.1	127.050201416016	109.076229645332
CIS-4-HYDROXY-D-PROLINE	XIC	eTargetCompound				ESI	5000		0		132.065521240234		+	1	9.2278088	60	20			132.065521240234	86.0601563031059	20	100	eAbsolute	10	0.1	132.065521240234	132.065680898824	20	34.683723016228	eAbsolute	10	0.1	132.065521240234	68.049650351902	20	11.6231909633483	eAbsolute	10	0.1	132.065521240234	86.0653554717274	20	1.05961867192047	eAbsolute	10	0.1	132.065521240234	91.7463877652926
CIS-4-HYDROXY-D-PROLINE	XIC	eTargetCompound				ESI	5000		0		132.065521240234		+	1	9.2474138	60	40			132.065521240234	86.0601444744346	40	100	eAbsolute	10	0.1	132.065521240234	132.065733234899	40	27.8502329146725	eAbsolute	10	0.1	132.065521240234	68.0496400747358	40	14.0240636725859	eAbsolute	10	0.1	132.065521240234	91.7402572848847	40	0.650857727551021	eAbsolute	10	0.1	132.065521240234	58.0653130220131
CIS-4-HYDROXY-D-PROLINE	XIC	eTargetCompound				ESI	5000		0		132.065521240234		+	1	9.2353493	60	60			132.065521240234	86.0601062065729	60	100	eAbsolute	10	0.1	132.065521240234	68.0496264372714	60	33.8069665276882	eAbsolute	10	0.1	132.065521240234	132.065734198603	60	4.34046079010183	eAbsolute	10	0.1	132.065521240234	58.0653512954836	60	4.02682522408786	eAbsolute	10	0.1	132.065521240234	86.0658560934166
CIS-4-HYDROXY-D-PROLINE	XIC	eTargetCompound				ESI	5000		0		132.065521240234		+	1	9.2231566	60	80			132.065521240234	86.0601355330459	80	100	eAbsolute	10	0.1	132.065521240234	68.0496339271307	80	78.9493334936631	eAbsolute	10	0.1	132.065521240234	58.0654256537759	80	14.1594581056258	eAbsolute	10	0.1	132.065521240234	86.0657407542874	80	0.796417729963659	eAbsolute	10	0.1	132.065521240234	91.7402061029611
CIS-4-HYDROXY-D-PROLINE	XIC	eTargetCompound				ESI	5000		0		130.050964355469		-	1	9.2146292	60	20			130.050964355469	130.050898828399	20	100	eAbsolute	10	0.1	130.050964355469	84.0453760736433	20	7.53471023180763	eAbsolute	10	0.1	130.050964355469	112.040336932789	20	7.14987654566603	eAbsolute	10	0.1	130.050964355469	68.050513835326	20	2.73613873301524	eAbsolute	10	0.1	130.050964355469	71.0137606999274
CIS-4-HYDROXY-D-PROLINE	XIC	eTargetCompound				ESI	5000		0		130.050964355469		-	1	9.2024142	60	40			130.050964355469	130.050887864754	40	100	eAbsolute	10	0.1	130.050964355469	84.0453859072368	40	7.95085927393749	eAbsolute	10	0.1	130.050964355469	112.040355381331	40	7.38322189189772	eAbsolute	10	0.1	130.050964355469	68.0504073725308	40	2.99029026939341	eAbsolute	10	0.1	130.050964355469	71.0137076795377
CIS-4-HYDROXY-D-PROLINE	XIC	eTargetCompound				ESI	5000		0		130.050964355469		-	1	9.2061843	60	60			130.050964355469	130.050908797752	60	100	eAbsolute	10	0.1	130.050964355469	84.0454469812632	60	26.5789495287772	eAbsolute	10	0.1	130.050964355469	112.040363996552	60	18.1854477868125	eAbsolute	10	0.1	130.050964355469	71.013837891812	60	9.64606232405729	eAbsolute	10	0.1	130.050964355469	68.0504992479578
CIS-4-HYDROXY-D-PROLINE	XIC	eTargetCompound				ESI	5000		0		130.050964355469		-	1	9.1948735	60	80			130.050964355469	130.050945453553	80	100	eAbsolute	10	0.1	130.050964355469	84.0454903709662	80	66.1863713185745	eAbsolute	10	0.1	130.050964355469	112.040389551263	80	35.6134838580743	eAbsolute	10	0.1	130.050964355469	71.013840516515	80	33.951466629295	eAbsolute	10	0.1	130.050964355469	66.0348528786712
METHIONINE SULFOXIMINE	XIC	eTargetCompound				ESI	5000		0		179.049591064453		-	1	8.5901942	60	20			179.049591064453	78.0018403697533	20	100	eAbsolute	10	0.1	179.049591064453	61.9704501475618	20	9.52266467712059	eAbsolute	10	0.1	179.049591064453	77.9980643217853	20	1.17972358552406	eAbsolute	10	0.1	179.049591064453	56.3446703489435	20	0.51717080119258	eAbsolute	10	0.1	179.049591064453	167.083676397403
METHIONINE SULFOXIMINE	XIC	eTargetCompound				ESI	5000		0		179.049591064453		-	1	8.6128154	60	40			179.049591064453	78.0018511675865	40	100	eAbsolute	10	0.1	179.049591064453	61.9704458468148	40	25.220490038415	eAbsolute	10	0.1	179.049591064453	78.305818174026	40	0.732740164927724	eAbsolute	10	0.1	179.049591064453	131.708636343247	40	0.730732543053522	eAbsolute	10	0.1	179.049591064453	106.802372789783
METHIONINE SULFOXIMINE	XIC	eTargetCompound				ESI	5000		0		179.049591064453		-	1	8.6052749	60	60			179.049591064453	78.0018343317599	60	100	eAbsolute	10	0.1	179.049591064453	61.970409870556	60	98.1278168263434	eAbsolute	10	0.1	179.049591064453	126.582015672188	60	1.06687966856079	eAbsolute	10	0.1	179.049591064453	168.741060120533	60	1.05336393175422	eAbsolute	10	0.1	179.049591064453	73.1945548848194
METHIONINE SULFOXIMINE	XIC	eTargetCompound				ESI	5000		0		179.049591064453		-	1	8.5977347	60	80			179.049591064453	61.9704389911123	80	100	eAbsolute	10	0.1	179.049591064453	78.0018922381078	80	36.0545000333886	eAbsolute	10	0.1	179.049591064453	160.945786920506	80	1.42147268277358	eAbsolute	10	0.1	179.049591064453	88.4055534972471	80	1.27497436548073	eAbsolute	10	0.1	179.049591064453	181.732896822625
METHIONINE SULFOXIMINE	XIC	eTargetCompound				ESI	5000		0		181.06413269043		+	1	8.6088965	60	20			181.06413269043	102.055036649561	20	100	eAbsolute	10	0.1	181.06413269043	181.0642261417	20	16.8505345239816	eAbsolute	10	0.1	181.06413269043	74.0601180757069	20	14.3593295409464	eAbsolute	10	0.1	181.06413269043	80.0166022003862	20	13.0593678257464	eAbsolute	10	0.1	181.06413269043	56.0497988924274
METHIONINE SULFOXIMINE	XIC	eTargetCompound				ESI	5000		0		181.06413269043		+	1	8.6013563	60	40			181.06413269043	102.055050810387	40	100	eAbsolute	10	0.1	181.06413269043	56.0498026594547	40	42.8300587323991	eAbsolute	10	0.1	181.06413269043	74.060125968895	40	30.7214656557471	eAbsolute	10	0.1	181.06413269043	74.0237383598468	40	19.0974254374837	eAbsolute	10	0.1	181.06413269043	80.016610442686
METHIONINE SULFOXIMINE	XIC	eTargetCompound				ESI	5000		0		181.06413269043		+	1	8.6239774	60	60			181.06413269043	56.0498277061809	60	100	eAbsolute	10	0.1	181.06413269043	74.0237226183774	60	41.0631249340029	eAbsolute	10	0.1	181.06413269043	102.055047336193	60	37.7501344176893	eAbsolute	10	0.1	181.06413269043	74.0601754729984	60	29.7833656796544	eAbsolute	10	0.1	181.06413269043	84.0445175128929
METHIONINE SULFOXIMINE	XIC	eTargetCompound				ESI	5000		0		181.06413269043		+	1	8.5862753	60	80			181.06413269043	56.0498154007168	80	100	eAbsolute	10	0.1	181.06413269043	74.0237438879917	80	30.8445494065115	eAbsolute	10	0.1	181.06413269043	84.0444488559171	80	9.62630058142921	eAbsolute	10	0.1	181.06413269043	74.0600211055157	80	9.4397891134985	eAbsolute	10	0.1	181.06413269043	102.055083511692
3-METHOXYTYROSINE	XIC	eTargetCompound				ESI	5000		0		210.077178955078		-	1	6.7529554	60	20			210.077178955078	210.077157261727	20	100	eAbsolute	10	0.1	210.077178955078	193.050470314224	20	29.8393839198186	eAbsolute	10	0.1	210.077178955078	134.03740255591	20	8.35149714504281	eAbsolute	10	0.1	210.077178955078	150.055941951918	20	7.56189096020519	eAbsolute	10	0.1	210.077178955078	135.04525795471
3-METHOXYTYROSINE	XIC	eTargetCompound				ESI	5000		0		210.077178955078		-	1	6.7152525	60	40			210.077178955078	134.037392836599	40	100	eAbsolute	10	0.1	210.077178955078	135.04524312364	40	74.8177406374798	eAbsolute	10	0.1	210.077178955078	193.050449353148	40	51.2210977584001	eAbsolute	10	0.1	210.077178955078	210.077079841468	40	32.9606006821988	eAbsolute	10	0.1	210.077178955078	72.0090081584612
3-METHOXYTYROSINE	XIC	eTargetCompound				ESI	5000		0		210.077178955078		-	1	6.72782	60	60			210.077178955078	135.045219740392	60	100	eAbsolute	10	0.1	210.077178955078	134.037358489589	60	98.517687631563	eAbsolute	10	0.1	210.077178955078	72.0090112249775	60	22.0436822145039	eAbsolute	10	0.1	210.077178955078	150.056026295906	60	16.1248968176419	eAbsolute	10	0.1	210.077178955078	117.034509473747
3-METHOXYTYROSINE	XIC	eTargetCompound				ESI	5000		0		210.077178955078		-	1	6.7705496	60	80			210.077178955078	135.045225211625	80	100	eAbsolute	10	0.1	210.077178955078	134.03736575493	80	38.9572962046159	eAbsolute	10	0.1	210.077178955078	150.056006276624	80	17.1773413315821	eAbsolute	10	0.1	210.077178955078	123.04516928708	80	15.6384764819081	eAbsolute	10	0.1	210.077178955078	72.0090365724593
3-METHOXYTYROSINE	XIC	eTargetCompound				ESI	5000		0		212.091735839844		+	1	6.7003658	60	20			212.091735839844	212.094987386173	20	100	eAbsolute	10	0.1	212.091735839844	195.065428274027	20	26.2052549371792	eAbsolute	10	0.1	212.091735839844	166.086295963382	20	15.0252153242165	eAbsolute	10	0.1	212.091735839844	149.059816558528	20	13.3310102469682	eAbsolute	10	0.1	212.091735839844	153.054651052171
3-METHOXYTYROSINE	XIC	eTargetCompound				ESI	5000		0		212.091735839844		+	1	6.7129332	60	40			212.091735839844	212.095080299054	40	100	eAbsolute	10	0.1	212.091735839844	153.054754312856	40	26.1980450833135	eAbsolute	10	0.1	212.091735839844	166.086327701783	40	18.9319685776734	eAbsolute	10	0.1	212.091735839844	149.05993327728	40	18.4563751305505	eAbsolute	10	0.1	212.091735839844	90.0914693165028
3-METHOXYTYROSINE	XIC	eTargetCompound				ESI	5000		0		212.091735839844		+	1	6.7154467	60	60			212.091735839844	123.011155266538	60	100	eAbsolute	10	0.1	212.091735839844	72.0809208535328	60	85.465898295931	eAbsolute	10	0.1	212.091735839844	149.059990043792	60	72.2397142092648	eAbsolute	10	0.1	212.091735839844	125.059881298933	60	62.9387008680208	eAbsolute	10	0.1	212.091735839844	90.0914831614884
3-METHOXYTYROSINE	XIC	eTargetCompound				ESI	5000		0		212.091735839844		+	1	6.7079062	60	80			212.091735839844	58.0654613327633	80	100	eAbsolute	10	0.1	212.091735839844	93.033618358389	80	58.5946070073897	eAbsolute	10	0.1	212.091735839844	72.0809241022793	80	58.4847393615545	eAbsolute	10	0.1	212.091735839844	65.0388203044374	80	57.8690600249156	eAbsolute	10	0.1	212.091735839844	134.060286985967
CYCLIC AMP	XIC	eTargetCompound				ESI	5000		0		330.059783935547		+	1	5.2041051	60	20			330.059783935547	330.059762581256	20	100	eAbsolute	10	0.1	330.059783935547	136.061996745959	20	20.8607366127228	eAbsolute	10	0.1	330.059783935547	312.049083325173	20	5.99198259955343	eAbsolute	10	0.1	330.059783935547	97.028405785391	20	1.73537514944694	eAbsolute	10	0.1	330.059783935547	232.083075974189
CYCLIC AMP	XIC	eTargetCompound				ESI	5000		0		330.059783935547		+	1	5.2066188	60	40			330.059783935547	136.062013402335	40	100	eAbsolute	10	0.1	330.059783935547	97.0285433184114	40	5.8039623214205	eAbsolute	10	0.1	330.059783935547	330.059723516204	40	3.30196672867288	eAbsolute	10	0.1	330.059783935547	312.049161459547	40	2.87281445200037	eAbsolute	10	0.1	330.059783935547	176.994994304707
CYCLIC AMP	XIC	eTargetCompound				ESI	5000		0		330.059783935547		+	1	5.2091321	60	60			330.059783935547	136.061997762148	60	100	eAbsolute	10	0.1	330.059783935547	98.9843583808493	60	5.85080788317997	eAbsolute	10	0.1	330.059783935547	97.0285898257409	60	4.51202271349142	eAbsolute	10	0.1	330.059783935547	69.0335968029041	60	3.37173358559711	eAbsolute	10	0.1	330.059783935547	119.035485831289
CYCLIC AMP	XIC	eTargetCompound				ESI	5000		0		330.059783935547		+	1	5.2116458	60	80			330.059783935547	136.061992152591	80	100	eAbsolute	10	0.1	330.059783935547	119.035439990157	80	19.0743432829086	eAbsolute	10	0.1	330.059783935547	98.984321238162	80	11.9013625383605	eAbsolute	10	0.1	330.059783935547	137.045962809735	80	8.40982161858772	eAbsolute	10	0.1	330.059783935547	94.0401397287134
CYCLIC AMP	XIC	eTargetCompound				ESI	5000		0		328.045257568359		-	1	5.2066007	60	20			328.045257568359	328.04506629497	20	100	eAbsolute	10	0.1	328.045257568359	134.047229573666	20	31.8206103958359	eAbsolute	10	0.1	328.045257568359	78.9590429700792	20	3.66085162936486	eAbsolute	10	0.1	328.045257568359	192.991667081636	20	0.214078286919174	eAbsolute	10	0.1	328.045257568359	51.7579543073598
CYCLIC AMP	XIC	eTargetCompound				ESI	5000		0		328.045257568359		-	1	5.1890064	60	40			328.045257568359	134.047322403314	40	100	eAbsolute	10	0.1	328.045257568359	78.9589737722189	40	26.3162494004048	eAbsolute	10	0.1	328.045257568359	328.045183974756	40	4.04912781636628	eAbsolute	10	0.1	328.045257568359	134.985286362394	40	1.46482591648747	eAbsolute	10	0.1	328.045257568359	96.9695013738175
CYCLIC AMP	XIC	eTargetCompound				ESI	5000		0		328.045257568359		-	1	5.1915196	60	60			328.045257568359	134.04714065777	60	100	eAbsolute	10	0.1	328.045257568359	78.9590564184264	60	47.1880682791806	eAbsolute	10	0.1	328.045257568359	107.036318945599	60	9.65983275664714	eAbsolute	10	0.1	328.045257568359	96.9696456740615	60	1.73948492910723	eAbsolute	10	0.1	328.045257568359	92.0253508168571
CYCLIC AMP	XIC	eTargetCompound				ESI	5000		0		328.045257568359		-	1	5.2141409	60	80			328.045257568359	134.047174996137	80	100	eAbsolute	10	0.1	328.045257568359	78.9590391113127	80	98.394121677378	eAbsolute	10	0.1	328.045257568359	107.036284345075	80	46.5024797822667	eAbsolute	10	0.1	328.045257568359	92.0253712908999	80	10.8207691716468	eAbsolute	10	0.1	328.045257568359	96.9697577155544
ALLOTHREONINE	XIC	eTargetCompound				ESI	5000		0		118.050964355469		-	1	8.6415815	60	20			118.050964355469	74.0246964559707	20	100	eAbsolute	10	0.1	118.050964355469	72.0090705623355	20	65.2974130652495	eAbsolute	10	0.1	118.050964355469	118.050978252158	20	26.8116421633988	eAbsolute	10	0.1	118.050964355469	118.041667786332	20	4.6109136547435	eAbsolute	10	0.1	118.050964355469	117.928644551186
ALLOTHREONINE	XIC	eTargetCompound				ESI	5000		0		118.050964355469		-	1	8.7016456	60	40			118.050964355469	74.0247354259357	40	100	eAbsolute	10	0.1	118.050964355469	72.0090688369311	40	64.9495501453276	eAbsolute	10	0.1	118.050964355469	118.050892927629	40	23.3157656119579	eAbsolute	10	0.1	118.050964355469	118.041494595025	40	8.15529884655387	eAbsolute	10	0.1	118.050964355469	117.928617563014
ALLOTHREONINE	XIC	eTargetCompound				ESI	5000		0		118.050964355469		-	1	8.5744395	60	60			118.050964355469	74.0247560221543	60	100	eAbsolute	10	0.1	118.050964355469	72.0090865703922	60	32.6091082616517	eAbsolute	10	0.1	118.050964355469	117.928536623111	60	2.55198864488749	eAbsolute	10	0.1	118.050964355469	118.040941198367	60	2.309335993673	eAbsolute	10	0.1	118.050964355469	100.925630708223
ALLOTHREONINE	XIC	eTargetCompound				ESI	5000		0		120.065521240234		+	1	8.6138008	60	20			120.065521240234	120.044550209667	20	100	eAbsolute	10	0.1	120.065521240234	56.0497479829084	20	88.6452247582727	eAbsolute	10	0.1	120.065521240234	74.0600433585057	20	75.4635567384385	eAbsolute	10	0.1	120.065521240234	102.054998566676	20	74.4527025859061	eAbsolute	10	0.1	120.065521240234	92.0495481770972
ALLOTHREONINE	XIC	eTargetCompound				ESI	5000		0		120.065521240234		+	1	8.5674017	60	40			120.065521240234	120.044505195573	40	100	eAbsolute	10	0.1	120.065521240234	74.0600312819008	40	79.6647220850941	eAbsolute	10	0.1	120.065521240234	102.055031636898	40	74.1183415101969	eAbsolute	10	0.1	120.065521240234	56.0496920977379	40	67.795613117784	eAbsolute	10	0.1	120.065521240234	62.9818331000995
ALLOTHREONINE	XIC	eTargetCompound				ESI	5000		0		120.065521240234		+	1	8.6271254	60	60			120.065521240234	56.0496758138668	60	100	eAbsolute	10	0.1	120.065521240234	74.0600524105782	60	37.945660691962	eAbsolute	10	0.1	120.065521240234	92.0496030417121	60	37.8577167917175	eAbsolute	10	0.1	120.065521240234	62.9818148203228	60	17.8919845577134	eAbsolute	10	0.1	120.065521240234	65.0386681158187
ALLOTHREONINE	XIC	eTargetCompound				ESI	5000		0		120.065521240234		+	1	8.5270877	60	80			120.065521240234	56.0496771734136	80	100	eAbsolute	10	0.1	120.065521240234	65.0386756238403	80	57.8974070482271	eAbsolute	10	0.1	120.065521240234	92.0494227649312	80	34.6360916507533	eAbsolute	10	0.1	120.065521240234	74.0598008984476	80	10.076882348032	eAbsolute	10	0.1	120.065521240234	115.767330189799
CITRAMALATE	XIC	eTargetCompound				ESI	5000		0		147.029891967773		-	1	10.04785	60	20			147.029891967773	87.0087129945115	20	100	eAbsolute	10	0.1	147.029891967773	85.0294631114724	20	62.5066404765541	eAbsolute	10	0.1	147.029891967773	147.029958422581	20	59.4020195393217	eAbsolute	10	0.1	147.029891967773	129.019383408249	20	20.4679835523066	eAbsolute	10	0.1	147.029891967773	57.0343844783529
CITRAMALATE	XIC	eTargetCompound				ESI	5000		0		147.029891967773		-	1	10.023403	60	40			147.029891967773	87.0086948762182	40	100	eAbsolute	10	0.1	147.029891967773	85.0294439047641	40	62.0383203177734	eAbsolute	10	0.1	147.029891967773	147.029937581337	40	30.8269132781673	eAbsolute	10	0.1	147.029891967773	57.0343709764292	40	16.2722405552434	eAbsolute	10	0.1	147.029891967773	129.01938186805
CITRAMALATE	XIC	eTargetCompound				ESI	5000		0		147.029891967773		-	1	10.031848	60	60			147.029891967773	87.0086954007144	60	100	eAbsolute	10	0.1	147.029891967773	85.0294461987393	60	57.8124219791025	eAbsolute	10	0.1	147.029891967773	57.0343880129185	60	28.6969623060618	eAbsolute	10	0.1	147.029891967773	59.0136702914437	60	11.1807240414422	eAbsolute	10	0.1	147.029891967773	103.040092604339
CITRAMALATE	XIC	eTargetCompound				ESI	5000		0		147.029891967773		-	1	10.039444	60	80			147.029891967773	87.0087153700478	80	100	eAbsolute	10	0.1	147.029891967773	57.0343620956018	80	63.3054935713832	eAbsolute	10	0.1	147.029891967773	85.02944958686	80	54.2292354473901	eAbsolute	10	0.1	147.029891967773	59.013650597153	80	20.07698256327	eAbsolute	10	0.1	147.029891967773	155.646948304183
HISTIDINE	XIC	eTargetCompound				ESI	5000		0		154.062194824219		-	1	8.82678	60	20			154.062194824219	154.062222216697	20	100	eAbsolute	10	0.1	154.062194824219	93.0457682321163	20	37.1291328001678	eAbsolute	10	0.1	154.062194824219	137.035549238938	20	36.9978023637009	eAbsolute	10	0.1	154.062194824219	154.947533222865	20	15.6475979941052	eAbsolute	10	0.1	154.062194824219	110.07237868472
HISTIDINE	XIC	eTargetCompound				ESI	5000		0		154.062194824219		-	1	8.8868274	60	40			154.062194824219	93.0457654378548	40	100	eAbsolute	10	0.1	154.062194824219	154.062213557191	40	96.0700896541926	eAbsolute	10	0.1	154.062194824219	137.035534824764	40	64.8603825586601	eAbsolute	10	0.1	154.062194824219	154.947516485902	40	39.8341476053452	eAbsolute	10	0.1	154.062194824219	110.072348973018
HISTIDINE	XIC	eTargetCompound				ESI	5000		0		154.062194824219		-	1	8.8402291	60	60			154.062194824219	93.0457742748224	60	100	eAbsolute	10	0.1	154.062194824219	154.947478999952	60	24.6929588428831	eAbsolute	10	0.1	154.062194824219	80.0379954272973	60	19.2467112655547	eAbsolute	10	0.1	154.062194824219	137.035552342931	60	17.2031984369904	eAbsolute	10	0.1	154.062194824219	81.0457554499746
HISTIDINE	XIC	eTargetCompound				ESI	5000		0		154.062194824219		-	1	8.8196145	60	80			154.062194824219	93.0457846479064	80	100	eAbsolute	10	0.1	154.062194824219	154.947475490768	80	32.7189793164719	eAbsolute	10	0.1	154.062194824219	80.037984299912	80	24.7769976432833	eAbsolute	10	0.1	154.062194824219	67.0300686087254	80	22.4843147344055	eAbsolute	10	0.1	154.062194824219	81.0457412277671
HISTIDINE	XIC	eTargetCompound				ESI	5000		0		156.076751708984		+	1	8.8257764	60	20			156.076751708984	110.071378540254	20	100	eAbsolute	10	0.1	156.076751708984	156.076910227926	20	35.84503541877	eAbsolute	10	0.1	156.076751708984	95.0604614424168	20	5.64369147904843	eAbsolute	10	0.1	156.076751708984	83.060390635065	20	2.03835983793007	eAbsolute	10	0.1	156.076751708984	93.0448205155015
HISTIDINE	XIC	eTargetCompound				ESI	5000		0		156.076751708984		+	1	8.8320601	60	40			156.076751708984	110.071373723925	40	100	eAbsolute	10	0.1	156.076751708984	156.07689733934	40	12.9348461069393	eAbsolute	10	0.1	156.076751708984	95.0604265639227	40	6.35552203134497	eAbsolute	10	0.1	156.076751708984	83.0604217107917	40	3.48584637440819	eAbsolute	10	0.1	156.076751708984	93.0448507439227
HISTIDINE	XIC	eTargetCompound				ESI	5000		0		156.076751708984		+	1	8.8123275	60	60			156.076751708984	110.071430306471	60	100	eAbsolute	10	0.1	156.076751708984	83.0604253733051	60	18.1823903601281	eAbsolute	10	0.1	156.076751708984	93.0448896941341	60	13.9430332269262	eAbsolute	10	0.1	156.076751708984	95.06048879121	60	9.1766274977416	eAbsolute	10	0.1	156.076751708984	82.0526668840196
HISTIDINE	XIC	eTargetCompound				ESI	5000		0		156.076751708984		+	1	8.7926108	60	80			156.076751708984	110.071428676226	80	100	eAbsolute	10	0.1	156.076751708984	83.0604874907539	80	84.8233098827571	eAbsolute	10	0.1	156.076751708984	93.0448031998972	80	55.6071378590035	eAbsolute	10	0.1	156.076751708984	82.0526457651142	80	24.5164584120386	eAbsolute	10	0.1	156.076751708984	56.0498126928298
GUANIDINOSUCCINATE	XIC	eTargetCompound				ESI	5000		0		176.066589355469		+	1	10.328098	60	20			176.066589355469	176.066749882386	20	100	eAbsolute	10	0.1	176.066589355469	88.0393367776579	20	23.632344114696	eAbsolute	10	0.1	176.066589355469	134.044883065989	20	19.8423013292028	eAbsolute	10	0.1	176.066589355469	131.04525628724	20	13.8231931516245	eAbsolute	10	0.1	176.066589355469	158.056197736963
GUANIDINOSUCCINATE	XIC	eTargetCompound				ESI	5000		0		176.066589355469		+	1	10.30389	60	40			176.066589355469	88.0394424080599	40	100	eAbsolute	10	0.1	176.066589355469	176.066726155579	40	69.7886303129315	eAbsolute	10	0.1	176.066589355469	134.044950801062	40	43.628598838581	eAbsolute	10	0.1	176.066589355469	116.034320604104	40	25.150156342896	eAbsolute	10	0.1	176.066589355469	131.045308164612
GUANIDINOSUCCINATE	XIC	eTargetCompound				ESI	5000		0		176.066589355469		+	1	10.280374	60	60			176.066589355469	88.0394414719499	60	100	eAbsolute	10	0.1	176.066589355469	74.0237244733688	60	46.4424896135186	eAbsolute	10	0.1	176.066589355469	70.0288743125038	60	23.2788185897819	eAbsolute	10	0.1	176.066589355469	112.050716069113	60	18.6921550118978	eAbsolute	10	0.1	176.066589355469	86.0713431303201
GUANIDINOSUCCINATE	XIC	eTargetCompound				ESI	5000		0		176.066589355469		+	1	10.320502	60	80			176.066589355469	74.0237160086089	80	100	eAbsolute	10	0.1	176.066589355469	88.0394229956622	80	92.6141777908141	eAbsolute	10	0.1	176.066589355469	70.028899567139	80	55.559547210304	eAbsolute	10	0.1	176.066589355469	60.0558801631704	80	22.3836512158984	eAbsolute	10	0.1	176.066589355469	116.045499641069
GUANIDINOSUCCINATE	XIC	eTargetCompound				ESI	5000		0		174.052032470703		-	1	10.298068	60	20			174.052032470703	132.030304106127	20	100	eAbsolute	10	0.1	174.052032470703	88.0403257426624	20	83.2409636228993	eAbsolute	10	0.1	174.052032470703	114.019478857386	20	18.7490508701776	eAbsolute	10	0.1	174.052032470703	174.052096111406	20	18.3759975947219	eAbsolute	10	0.1	174.052032470703	115.003587409054
GUANIDINOSUCCINATE	XIC	eTargetCompound				ESI	5000		0		174.052032470703		-	1	10.2417	60	40			174.052032470703	88.0403926850507	40	100	eAbsolute	10	0.1	174.052032470703	132.030289938676	40	59.6959199045274	eAbsolute	10	0.1	174.052032470703	114.019532021712	40	12.2817548111563	eAbsolute	10	0.1	174.052032470703	115.00354491491	40	11.8777310460309	eAbsolute	10	0.1	174.052032470703	155.946949295757
GUANIDINOSUCCINATE	XIC	eTargetCompound				ESI	5000		0		174.052032470703		-	1	10.282011	60	60			174.052032470703	88.0403707261086	60	100	eAbsolute	10	0.1	174.052032470703	132.030340675932	60	12.9544752312994	eAbsolute	10	0.1	174.052032470703	155.946995785136	60	10.152978828838	eAbsolute	10	0.1	174.052032470703	71.0138472058421	60	8.77118356932824	eAbsolute	10	0.1	174.052032470703	115.003577055343
GUANIDINOSUCCINATE	XIC	eTargetCompound				ESI	5000		0		174.052032470703		-	1	10.257685	60	80			174.052032470703	88.0402573933032	80	100	eAbsolute	10	0.1	174.052032470703	155.947017526653	80	18.876066664575	eAbsolute	10	0.1	174.052032470703	71.0137826442187	80	11.7107453894978	eAbsolute	10	0.1	174.052032470703	58.0407615511001	80	7.61122092394274	eAbsolute	10	0.1	174.052032470703	191.973112975784
ANSERINE	XIC	eTargetCompound				ESI	5000		0		241.129516601563		+	1	8.4040941	60	20			241.129516601563	241.129296762159	20	100	eAbsolute	10	0.1	241.129516601563	170.092508385071	20	7.11354207854611	eAbsolute	10	0.1	241.129516601563	109.076142761508	20	3.91780482586288	eAbsolute	10	0.1	241.129516601563	197.139692497382	20	3.52974485235965	eAbsolute	10	0.1	241.129516601563	224.102812516799
ANSERINE	XIC	eTargetCompound				ESI	5000		0		241.129516601563		+	1	8.3843607	60	40			241.129516601563	109.076142236698	40	100	eAbsolute	10	0.1	241.129516601563	170.092501447893	40	64.9351806681589	eAbsolute	10	0.1	241.129516601563	126.10262858917	40	42.2704514524051	eAbsolute	10	0.1	241.129516601563	241.129354794193	40	32.2923868890179	eAbsolute	10	0.1	241.129516601563	153.065945378054
ANSERINE	XIC	eTargetCompound				ESI	5000		0		241.129516601563		+	1	8.4441195	60	60			241.129516601563	109.07613729087	60	100	eAbsolute	10	0.1	241.129516601563	96.068277704877	60	32.8854508544233	eAbsolute	10	0.1	241.129516601563	126.102648209043	60	24.7554164548584	eAbsolute	10	0.1	241.129516601563	153.066038814933	60	13.4107348005574	eAbsolute	10	0.1	241.129516601563	170.09249659718
ANSERINE	XIC	eTargetCompound				ESI	5000		0		241.129516601563		+	1	8.4235216	60	80			241.129516601563	109.076179425092	80	100	eAbsolute	10	0.1	241.129516601563	96.0683281042472	80	70.732996612129	eAbsolute	10	0.1	241.129516601563	95.0604705207834	80	32.7064517556338	eAbsolute	10	0.1	241.129516601563	68.04962296276	80	24.9090943848988	eAbsolute	10	0.1	241.129516601563	97.076157434331
ANSERINE	XIC	eTargetCompound				ESI	5000		0		239.114959716797		-	1	8.3777769	60	20			239.114959716797	239.115045074322	20	100	eAbsolute	10	0.1	239.114959716797	168.077719538756	20	90.0383391926443	eAbsolute	10	0.1	239.114959716797	166.098588744052	20	22.9395920264462	eAbsolute	10	0.1	239.114959716797	58.029614184791	20	9.86657051435642	eAbsolute	10	0.1	239.114959716797	87.056330335622
ANSERINE	XIC	eTargetCompound				ESI	5000		0		239.114959716797		-	1	8.4375769	60	40			239.114959716797	168.077754841488	40	100	eAbsolute	10	0.1	239.114959716797	58.0296438778812	40	60.8317666832244	eAbsolute	10	0.1	239.114959716797	166.098631541127	40	21.7694723614076	eAbsolute	10	0.1	239.114959716797	151.051409148112	40	13.3266864345124	eAbsolute	10	0.1	239.114959716797	87.0563782979107
ANSERINE	XIC	eTargetCompound				ESI	5000		0		239.114959716797		-	1	8.4178606	60	60			239.114959716797	58.0296762412388	60	100	eAbsolute	10	0.1	239.114959716797	168.077782939064	60	39.676086109235	eAbsolute	10	0.1	239.114959716797	151.051241293766	60	30.4360648156973	eAbsolute	10	0.1	239.114959716797	72.0091024730417	60	9.84591973664497	eAbsolute	10	0.1	239.114959716797	87.0564439585135
ANSERINE	XIC	eTargetCompound				ESI	5000		0		239.114959716797		-	1	8.451026	60	80			239.114959716797	58.0295867087648	80	100	eAbsolute	10	0.1	239.114959716797	72.0090415522461	80	13.02861555983	eAbsolute	10	0.1	239.114959716797	151.051111471981	80	9.63478059018862	eAbsolute	10	0.1	239.114959716797	168.07794896462	80	6.46180051343003	eAbsolute	10	0.1	239.114959716797	96.3539323492871
ADENOSINE DIPHOSPHATE RIBOSE	XIC	eTargetCompound				ESI	5000		0		558.064392089844		-	1	9.7236906	60	20			558.064392089844	346.055962025444	20	100	eAbsolute	10	0.1	558.064392089844	558.064307296728	20	32.1870636839185	eAbsolute	10	0.1	558.064392089844	78.9590907856865	20	8.58299573059489	eAbsolute	10	0.1	558.064392089844	96.9695748218025	20	8.18459795054248	eAbsolute	10	0.1	558.064392089844	211.001356351302
ADENOSINE DIPHOSPHATE RIBOSE	XIC	eTargetCompound				ESI	5000		0		558.064392089844		-	1	9.8934763	60	40			558.064392089844	78.9590120549134	40	100	eAbsolute	10	0.1	558.064392089844	96.9695842145183	40	38.0253085630635	eAbsolute	10	0.1	558.064392089844	158.925327220118	40	20.3687237240968	eAbsolute	10	0.1	558.064392089844	134.04702612348	40	7.99486271851802	eAbsolute	10	0.1	558.064392089844	346.056069761197
ADENOSINE DIPHOSPHATE RIBOSE	XIC	eTargetCompound				ESI	5000		0		558.064392089844		-	1	9.8379304	60	60			558.064392089844	78.9589950799357	60	100	eAbsolute	10	0.1	558.064392089844	96.9695415094109	60	18.4462502674988	eAbsolute	10	0.1	558.064392089844	158.925413296395	60	12.9012110696114	eAbsolute	10	0.1	558.064392089844	134.047308817638	60	11.633116246397	eAbsolute	10	0.1	558.064392089844	492.3419281343
ADENOSINE DIPHOSPHATE RIBOSE	XIC	eTargetCompound				ESI	5000		0		558.064392089844		-	1	9.8775304	60	80			558.064392089844	78.9589612758997	80	100	eAbsolute	10	0.1	558.064392089844	134.047495836585	80	6.03811351290442	eAbsolute	10	0.1	558.064392089844	96.9695956152004	80	5.67407321150967	eAbsolute	10	0.1	558.064392089844	158.925160391927	80	2.93701087628142	eAbsolute	10	0.1	558.064392089844	107.036134081837
ADENOSINE DIPHOSPHATE RIBOSE	XIC	eTargetCompound				ESI	5000		0		560.078979492188		+	1	9.8839535	60	20			560.078979492188	348.070306142243	20	100	eAbsolute	10	0.1	560.078979492188	136.061888907368	20	90.7843798002384	eAbsolute	10	0.1	560.078979492188	428.036545145158	20	26.1837462234737	eAbsolute	10	0.1	560.078979492188	232.082968614294	20	5.22492135772242	eAbsolute	10	0.1	560.078979492188	97.0286149286516
ADENOSINE DIPHOSPHATE RIBOSE	XIC	eTargetCompound				ESI	5000		0		560.078979492188		+	1	9.8914936	60	40			560.078979492188	136.061932767174	40	100	eAbsolute	10	0.1	560.078979492188	97.0285750957663	40	8.25127047097629	eAbsolute	10	0.1	560.078979492188	492.307661885029	40	0.523525467514459	eAbsolute	10	0.1	560.078979492188	348.071784751651	40	0.476036260156871	eAbsolute	10	0.1	560.078979492188	375.261561707329
ADENOSINE DIPHOSPHATE RIBOSE	XIC	eTargetCompound				ESI	5000		0		560.078979492188		+	1	9.9319698	60	60			560.078979492188	136.061984228162	60	100	eAbsolute	10	0.1	560.078979492188	97.0285412933569	60	9.69458046168224	eAbsolute	10	0.1	560.078979492188	136.072350963236	60	1.73735713090278	eAbsolute	10	0.1	560.078979492188	137.045819765796	60	0.689632772522373	eAbsolute	10	0.1	560.078979492188	119.035572856791
ADENOSINE DIPHOSPHATE RIBOSE	XIC	eTargetCompound				ESI	5000		0		560.078979492188		+	1	9.9084609	60	80			560.078979492188	136.061971081794	80	100	eAbsolute	10	0.1	560.078979492188	119.035510770183	80	12.4458350970709	eAbsolute	10	0.1	560.078979492188	137.046033942117	80	9.31447821624459	eAbsolute	10	0.1	560.078979492188	97.0285636439622	80	8.68127447944783	eAbsolute	10	0.1	560.078979492188	136.051867098848
ADENOSINE DIPHOSPHATE RIBOSE	XIC	eTargetCompound				ESI	5000		0		560.078979492188		+	1	9.763577	60	40			560.078979492188	136.062001541311	40	100	eAbsolute	10	0.1	560.078979492188	97.0286049605132	40	8.23987114207239	eAbsolute	10	0.1	560.078979492188	492.327977247113	40	0.433132657619	eAbsolute	10	0.1	560.078979492188	348.071943209901	40	0.421649336316191	eAbsolute	10	0.1	560.078979492188	542.92469701378
BILIVERDIN	XIC	eTargetCompound				ESI	5000		0		583.255126953125		+	1	1.8877312	60	20			583.255126953125	583.255379918896	20	100	eAbsolute	10	0.1	583.255126953125	297.123228735167	20	28.0977036600126	eAbsolute	10	0.1	583.255126953125	492.358473961678	20	0.81133648776654	eAbsolute	10	0.1	583.255126953125	104.318225321403	20	0.705952427232381	eAbsolute	10	0.1	583.255126953125	123.089963413904
BILIVERDIN	XIC	eTargetCompound				ESI	5000		0		583.255126953125		+	1	1.9003937	60	40			583.255126953125	297.122957360653	40	100	eAbsolute	10	0.1	583.255126953125	299.138554013759	40	1.9832925316627	eAbsolute	10	0.1	583.255126953125	492.392095142635	40	1.71210442755363	eAbsolute	10	0.1	583.255126953125	269.128370369644	40	1.28060084443385	eAbsolute	10	0.1	583.255126953125	72.2673481978442
BILIVERDIN	XIC	eTargetCompound				ESI	5000		0		583.255126953125		+	1	1.7608448	60	60			583.255126953125	209.107533112109	60	100	eAbsolute	10	0.1	583.255126953125	210.115444010315	60	25.135213892793	eAbsolute	10	0.1	583.255126953125	237.102187937621	60	19.8262414921485	eAbsolute	10	0.1	583.255126953125	238.109559646998	60	16.8189880019764	eAbsolute	10	0.1	583.255126953125	297.123113563858
BILIVERDIN	XIC	eTargetCompound				ESI	5000		0		583.255126953125		+	1	1.7025374	60	80			583.255126953125	209.107210094299	80	100	eAbsolute	10	0.1	583.255126953125	195.092110861669	80	21.1199507000957	eAbsolute	10	0.1	583.255126953125	492.398174515953	80	14.0892136067062	eAbsolute	10	0.1	583.255126953125	492.346562149415	80	7.04560662220978	eAbsolute	10	0.1	583.255126953125	492.486769784256
2-HYDROXYBUTYRATE	XIC	eTargetCompound				ESI	5000		0		103.040069580078		-	1	4.10039	60	20			103.040069580078	57.0343472147869	20	100	eAbsolute	10	0.1	103.040069580078	103.039962649244	20	72.9280714866979	eAbsolute	10	0.1	103.040069580078	85.0295220575015	20	2.50912541549046	eAbsolute	10	0.1	103.040069580078	101.024296473268	20	2.36957841463899	eAbsolute	10	0.1	103.040069580078	89.8792059004806
2-HYDROXYBUTYRATE	XIC	eTargetCompound				ESI	5000		0		103.040069580078		-	1	4.1464181	60	40			103.040069580078	57.0343278152958	40	100	eAbsolute	10	0.1	103.040069580078	103.039993433395	40	75.6551539201085	eAbsolute	10	0.1	103.040069580078	101.024269974061	40	2.6142019456563	eAbsolute	10	0.1	103.040069580078	85.0294545737974	40	2.58584105627741	eAbsolute	10	0.1	103.040069580078	60.9930979892176
2-HYDROXYBUTYRATE	XIC	eTargetCompound				ESI	5000		0		103.040069580078		-	1	4.1661346	60	60			103.040069580078	57.0343918267667	60	100	eAbsolute	10	0.1	103.040069580078	103.040029819947	60	33.8015439990657	eAbsolute	10	0.1	103.040069580078	85.0294987634872	60	1.52308461627467	eAbsolute	10	0.1	103.040069580078	101.024810862803	60	1.06341105390973	eAbsolute	10	0.1	103.040069580078	113.886317421021
2-HYDROXYBUTYRATE	XIC	eTargetCompound				ESI	5000		0		103.040069580078		-	1	4.1388774	60	80			103.040069580078	57.0343662129697	80	100	eAbsolute	10	0.1	103.040069580078	103.039955677294	80	10.3099461233029	eAbsolute	10	0.1	103.040069580078	57.0317342399135	80	1.8826141495735	eAbsolute	10	0.1	103.040069580078	72.5077572186752	80	0.439722782544754	eAbsolute	10	0.1	103.040069580078	73.2941040761856
TRIGONELLINE	XIC	eTargetCompound				ESI	5000		0		136.040405273438		-	1	6.371269	60	20			136.040405273438	109.941955495142	20	100	eAbsolute	10	0.1	136.040405273438	92.0505063559017	20	96.4668763447464	eAbsolute	10	0.1	136.040405273438	135.944992890124	20	52.783283968404	eAbsolute	10	0.1	136.040405273438	136.040429920426	20	21.3021753145728	eAbsolute	10	0.1	136.040405273438	135.970582365016
TRIGONELLINE	XIC	eTargetCompound				ESI	5000		0		136.040405273438		-	1	6.2719866	60	40			136.040405273438	109.94195551806	40	100	eAbsolute	10	0.1	136.040405273438	92.0504973127129	40	73.540958624344	eAbsolute	10	0.1	136.040405273438	135.944994617274	40	38.4443606916862	eAbsolute	10	0.1	136.040405273438	136.040316489007	40	9.52465189167576	eAbsolute	10	0.1	136.040405273438	154.947195081034
TRIGONELLINE	XIC	eTargetCompound				ESI	5000		0		136.040405273438		-	1	6.3034049	60	60			136.040405273438	109.941979168268	60	100	eAbsolute	10	0.1	136.040405273438	92.0505259033689	60	33.782028943643	eAbsolute	10	0.1	136.040405273438	154.947886246859	60	1.38739283033991	eAbsolute	10	0.1	136.040405273438	65.9984833526783	60	0.701863472416236	eAbsolute	10	0.1	136.040405273438	135.944985415494
TRIGONELLINE	XIC	eTargetCompound				ESI	5000		0		136.040405273438		-	1	6.3096887	60	80			136.040405273438	109.941964444028	80	100	eAbsolute	10	0.1	136.040405273438	92.0505121231548	80	29.1211886318826	eAbsolute	10	0.1	136.040405273438	123.220945086118	80	0.637204050435313	eAbsolute	10	0.1	136.040405273438	56.1061811202043	80	0.57081675335948	eAbsolute	10	0.1	136.040405273438	114.212422618767
TRIGONELLINE	XIC	eTargetCompound				ESI	5000		0		138.054946899414		+	1	6.4368477	60	20			138.054946899414	138.055058474623	20	100	eAbsolute	10	0.1	138.054946899414	94.0652537010926	20	2.05294403213822	eAbsolute	10	0.1	138.054946899414	92.0495363298222	20	1.1120009297865	eAbsolute	10	0.1	138.054946899414	110.060205163703	20	0.746051661027774	eAbsolute	10	0.1	138.054946899414	96.0445059769651
TRIGONELLINE	XIC	eTargetCompound				ESI	5000		0		138.054946899414		+	1	6.3777809	60	40			138.054946899414	138.05510516166	40	100	eAbsolute	10	0.1	138.054946899414	94.0652330344958	40	3.05235477733027	eAbsolute	10	0.1	138.054946899414	92.0495725207796	40	1.72638538485686	eAbsolute	10	0.1	138.054946899414	110.060280818456	40	1.16199186064964	eAbsolute	10	0.1	138.054946899414	96.0443412950431
TRIGONELLINE	XIC	eTargetCompound				ESI	5000		0		138.054946899414		+	1	6.4192532	60	60			138.054946899414	138.055083263293	60	100	eAbsolute	10	0.1	138.054946899414	94.0652461124329	60	24.1070185701086	eAbsolute	10	0.1	138.054946899414	92.0495569346391	60	13.2117609739476	eAbsolute	10	0.1	138.054946899414	110.060178973567	60	9.85661199878296	eAbsolute	10	0.1	138.054946899414	96.0444750031254
TRIGONELLINE	XIC	eTargetCompound				ESI	5000		0		138.054946899414		+	1	6.4707798	60	80			138.054946899414	94.0651854985079	80	100	eAbsolute	10	0.1	138.054946899414	138.055049399697	80	96.8629500241446	eAbsolute	10	0.1	138.054946899414	92.0495554661082	80	58.716339772255	eAbsolute	10	0.1	138.054946899414	110.060106933379	80	40.7227295812308	eAbsolute	10	0.1	138.054946899414	96.0444301328252
OPHTHALMATE	XIC	eTargetCompound				ESI	5000		0		290.134674072266		+	1	8.8252908	60	20			290.134674072266	161.092297609378	20	100	eAbsolute	10	0.1	290.134674072266	58.0654505522859	20	57.7872881770505	eAbsolute	10	0.1	290.134674072266	215.102853813604	20	47.1219997109253	eAbsolute	10	0.1	290.134674072266	290.134727624902	20	29.3594175698263	eAbsolute	10	0.1	290.134674072266	273.108114106588
OPHTHALMATE	XIC	eTargetCompound				ESI	5000		0		290.134674072266		+	1	8.8073616	60	40			290.134674072266	58.0654507437248	40	100	eAbsolute	10	0.1	290.134674072266	84.0444499610215	40	13.5220066720349	eAbsolute	10	0.1	290.134674072266	161.092376933133	40	5.65279884460167	eAbsolute	10	0.1	290.134674072266	130.050062435715	40	5.51699333748843	eAbsolute	10	0.1	290.134674072266	170.081410344027
OPHTHALMATE	XIC	eTargetCompound				ESI	5000		0		290.134674072266		+	1	8.7996595	60	60			290.134674072266	58.0654459642787	60	100	eAbsolute	10	0.1	290.134674072266	84.0444614442625	60	32.5716301953931	eAbsolute	10	0.1	290.134674072266	124.075884545854	60	3.69701781225079	eAbsolute	10	0.1	290.134674072266	130.049891873824	60	1.8898127550345	eAbsolute	10	0.1	290.134674072266	56.0496921103127
OPHTHALMATE	XIC	eTargetCompound				ESI	5000		0		290.134674072266		+	1	8.8022287	60	80			290.134674072266	58.0654556162247	80	100	eAbsolute	10	0.1	290.134674072266	84.0445090868559	80	43.7406878379039	eAbsolute	10	0.1	290.134674072266	56.0497357208088	80	7.00979866918626	eAbsolute	10	0.1	290.134674072266	96.0808475321563	80	2.55166810049809	eAbsolute	10	0.1	290.134674072266	124.075823907296
OPHTHALMATE	XIC	eTargetCompound				ESI	5000		0		288.1201171875		-	1	8.8274933	60	20			288.1201171875	288.120096837004	20	100	eAbsolute	10	0.1	288.1201171875	270.109279192226	20	77.2290041260617	eAbsolute	10	0.1	288.1201171875	195.077657201666	20	52.9504097070688	eAbsolute	10	0.1	288.1201171875	226.119797362859	20	22.3812504064775	eAbsolute	10	0.1	288.1201171875	128.035317014413
OPHTHALMATE	XIC	eTargetCompound				ESI	5000		0		288.1201171875		-	1	8.7891212	60	40			288.1201171875	74.024705532176	40	100	eAbsolute	10	0.1	288.1201171875	115.08772117855	40	92.3317006977128	eAbsolute	10	0.1	288.1201171875	159.077629610305	40	85.5600798624908	eAbsolute	10	0.1	288.1201171875	128.035309821228	40	67.7713947218176	eAbsolute	10	0.1	288.1201171875	195.077601877622
OPHTHALMATE	XIC	eTargetCompound				ESI	5000		0		288.1201171875		-	1	8.8018617	60	60			288.1201171875	115.087604584713	60	100	eAbsolute	10	0.1	288.1201171875	74.0246630202297	60	72.6196547167874	eAbsolute	10	0.1	288.1201171875	102.055975290053	60	21.4123070151414	eAbsolute	10	0.1	288.1201171875	128.03528647067	60	18.0223559658944	eAbsolute	10	0.1	288.1201171875	159.077492280786
OPHTHALMATE	XIC	eTargetCompound				ESI	5000		0		288.1201171875		-	1	8.773767	60	80			288.1201171875	74.0247224771551	80	100	eAbsolute	10	0.1	288.1201171875	115.087574477955	80	81.4420554408991	eAbsolute	10	0.1	288.1201171875	58.0296224579158	80	19.5556639479965	eAbsolute	10	0.1	288.1201171875	102.056087413906	80	15.2890493228067	eAbsolute	10	0.1	288.1201171875	82.0297783297399
CDP-ETHANOLAMINE	XIC	eTargetCompound				ESI	5000		0		445.053100585938		-	1	10.90132	60	20			445.053100585938	445.052921088894	20	100	eAbsolute	10	0.1	445.053100585938	201.967641830162	20	28.6961427107781	eAbsolute	10	0.1	445.053100585938	384.00006194547	20	22.3271707183799	eAbsolute	10	0.1	445.053100585938	78.9590646385173	20	19.8683949072704	eAbsolute	10	0.1	445.053100585938	322.044255719374
CDP-ETHANOLAMINE	XIC	eTargetCompound				ESI	5000		0		445.053100585938		-	1	10.902577	60	40			445.053100585938	78.9590260928055	40	100	eAbsolute	10	0.1	445.053100585938	158.925332178947	40	12.0719197593732	eAbsolute	10	0.1	445.053100585938	96.9696087710351	40	12.0271588762117	eAbsolute	10	0.1	445.053100585938	91.7485888816663	40	3.6978343824888	eAbsolute	10	0.1	445.053100585938	91.7420050983499
CDP-ETHANOLAMINE	XIC	eTargetCompound				ESI	5000		0		445.053100585938		-	1	10.934172	60	60			445.053100585938	78.9590405776312	60	100	eAbsolute	10	0.1	445.053100585938	96.9695678735767	60	9.23014293464602	eAbsolute	10	0.1	445.053100585938	91.7420137676966	60	4.43139929711435	eAbsolute	10	0.1	445.053100585938	158.925444090701	60	4.22474623949441	eAbsolute	10	0.1	445.053100585938	91.7487703770109
CDP-ETHANOLAMINE	XIC	eTargetCompound				ESI	5000		0		445.053100585938		-	1	10.859622	60	80			445.053100585938	78.9590083539449	80	100	eAbsolute	10	0.1	445.053100585938	91.7417750875799	80	3.05309675368057	eAbsolute	10	0.1	445.053100585938	96.9695799504933	80	2.91003501169912	eAbsolute	10	0.1	445.053100585938	91.7485068959114	80	2.34858561873269	eAbsolute	10	0.1	445.053100585938	78.9551548159221
COENZYME A	XIC	eTargetCompound				ESI	5000		0		768.122497558594		+	1	8.7754404	60	20			768.122497558594	261.126561748818	20	100	eAbsolute	10	0.1	768.122497558594	428.03660549872	20	16.6054797673892	eAbsolute	10	0.1	768.122497558594	91.7458875477313	20	6.04759991122051	eAbsolute	10	0.1	768.122497558594	91.7408113878445	20	2.00025113607726	eAbsolute	10	0.1	768.122497558594	492.385588333542
COENZYME A	XIC	eTargetCompound				ESI	5000		0		768.122497558594		+	1	8.7881815	60	40			768.122497558594	261.126784270575	40	100	eAbsolute	10	0.1	768.122497558594	136.062045355613	40	59.0263019700231	eAbsolute	10	0.1	768.122497558594	88.0215828101965	40	13.6666707728173	eAbsolute	10	0.1	768.122497558594	132.048210864276	40	11.4690237592874	eAbsolute	10	0.1	768.122497558594	91.740475225755
COENZYME A	XIC	eTargetCompound				ESI	5000		0		768.122497558594		+	1	8.8111933	60	60			768.122497558594	72.0444728719144	60	100	eAbsolute	10	0.1	768.122497558594	136.062180388509	60	71.8042628143997	eAbsolute	10	0.1	768.122497558594	132.047960724949	60	28.510225552243	eAbsolute	10	0.1	768.122497558594	91.740733217199	60	19.8011463706395	eAbsolute	10	0.1	768.122497558594	91.7461063467867
COENZYME A	XIC	eTargetCompound				ESI	5000		0		768.122497558594		+	1	8.72182	60	80			768.122497558594	72.0445056153613	80	100	eAbsolute	10	0.1	768.122497558594	91.7461142853704	80	26.4903911941785	eAbsolute	10	0.1	768.122497558594	91.740256624892	80	25.3115151550782	eAbsolute	10	0.1	768.122497558594	136.061768521961	80	22.4434986227413	eAbsolute	10	0.1	768.122497558594	492.398110668149
N-ACETYLSERINE	XIC	eTargetCompound				ESI	5000		0		146.045883178711		-	1	6.6240665	60	20			146.045883178711	74.0246771568145	20	100	eAbsolute	10	0.1	146.045883178711	116.035283166097	20	52.8851484624403	eAbsolute	10	0.1	146.045883178711	84.0453888874083	20	45.3814490181534	eAbsolute	10	0.1	146.045883178711	98.0247031432224	20	26.77019651566	eAbsolute	10	0.1	146.045883178711	146.045898176383
N-ACETYLSERINE	XIC	eTargetCompound				ESI	5000		0		146.045883178711		-	1	6.5763102	60	40			146.045883178711	74.0246525391158	40	100	eAbsolute	10	0.1	146.045883178711	84.0453925797924	40	49.2521937316449	eAbsolute	10	0.1	146.045883178711	98.0246745509323	40	31.929350174401	eAbsolute	10	0.1	146.045883178711	116.035243158935	40	31.5818909918729	eAbsolute	10	0.1	146.045883178711	70.0297674257512
N-ACETYLSERINE	XIC	eTargetCompound				ESI	5000		0		146.045883178711		-	1	6.5888776	60	60			146.045883178711	74.0246563737171	60	100	eAbsolute	10	0.1	146.045883178711	84.0454148420036	60	48.9947531892678	eAbsolute	10	0.1	146.045883178711	98.0246688846576	60	42.4154492899659	eAbsolute	10	0.1	146.045883178711	57.0343575829837	60	18.9821735522748	eAbsolute	10	0.1	146.045883178711	146.0247965403
N-ACETYLSERINE	XIC	eTargetCompound				ESI	5000		0		146.045883178711		-	1	6.6014451	60	80			146.045883178711	74.0246423807331	80	100	eAbsolute	10	0.1	146.045883178711	84.0453807530535	80	36.7024929034136	eAbsolute	10	0.1	146.045883178711	98.0246776664467	80	32.8133305052903	eAbsolute	10	0.1	146.045883178711	57.0343446278768	80	31.915916348759	eAbsolute	10	0.1	146.045883178711	70.0297831786468
GLYCEROL 3-PHOSPHATE	XIC	eTargetCompound				ESI	5000		0		171.006393432617		-	1	10.015821	60	20			171.006393432617	78.9590017411172	20	100	eAbsolute	10	0.1	171.006393432617	170.995905113459	20	15.3814243882588	eAbsolute	10	0.1	171.006393432617	171.008291548669	20	14.4290221101505	eAbsolute	10	0.1	171.006393432617	96.9600484778067	20	6.05968026699936	eAbsolute	10	0.1	171.006393432617	96.9695052368357
GLYCEROL 3-PHOSPHATE	XIC	eTargetCompound				ESI	5000		0		171.006393432617		-	1	10.022105	60	40			171.006393432617	78.9589856815503	40	100	eAbsolute	10	0.1	171.006393432617	96.9600955442676	40	9.80771434758508	eAbsolute	10	0.1	171.006393432617	170.995830275115	40	8.81818934241279	eAbsolute	10	0.1	171.006393432617	96.969496829205	40	6.81208499712519	eAbsolute	10	0.1	171.006393432617	171.019931930209
GLYCEROL 3-PHOSPHATE	XIC	eTargetCompound				ESI	5000		0		171.006393432617		-	1	10.029277	60	60			171.006393432617	78.9590431660701	60	100	eAbsolute	10	0.1	171.006393432617	96.9600739125181	60	16.2097887298348	eAbsolute	10	0.1	171.006393432617	96.9695111131414	60	5.59675328868867	eAbsolute	10	0.1	171.006393432617	170.997041588842	60	0.788153020582711	eAbsolute	10	0.1	171.006393432617	59.0136209978043
GLYCEROL 3-PHOSPHATE	XIC	eTargetCompound				ESI	5000		0		171.006393432617		-	1	10.035606	60	80			171.006393432617	78.9589420073387	80	100	eAbsolute	10	0.1	171.006393432617	96.9600712500637	80	14.7533203150971	eAbsolute	10	0.1	171.006393432617	96.9694492111716	80	2.72554166359887	eAbsolute	10	0.1	171.006393432617	59.0135879409243	80	2.0626921854313	eAbsolute	10	0.1	171.006393432617	91.7483527430552
DEOXYCYTIDINE-DIPHOSPHATE	XIC	eTargetCompound				ESI	5000		0		386.015991210938		-	1	10.787937	60	20			386.015991210938	386.016293435202	20	100	eAbsolute	10	0.1	386.015991210938	158.925502356722	20	43.9853222395273	eAbsolute	10	0.1	386.015991210938	78.9590387402801	20	29.873459774025	eAbsolute	10	0.1	386.015991210938	368.005426990908	20	27.4643399254285	eAbsolute	10	0.1	386.015991210938	274.972596720227
DEOXYCYTIDINE-DIPHOSPHATE	XIC	eTargetCompound				ESI	5000		0		386.015991210938		-	1	10.764181	60	40			386.015991210938	78.9590114329882	40	100	eAbsolute	10	0.1	386.015991210938	158.925380682386	40	39.5675509236206	eAbsolute	10	0.1	386.015991210938	96.9695507014301	40	3.21582981860242	eAbsolute	10	0.1	386.015991210938	256.961833560947	40	3.02651653557504	eAbsolute	10	0.1	386.015991210938	132.831209476589
DEOXYCYTIDINE-DIPHOSPHATE	XIC	eTargetCompound				ESI	5000		0		386.015991210938		-	1	10.803927	60	60			386.015991210938	78.9590424069504	60	100	eAbsolute	10	0.1	386.015991210938	158.925382903426	60	11.5089670929524	eAbsolute	10	0.1	386.015991210938	124.180450171788	60	0.535082833310854	eAbsolute	10	0.1	386.015991210938	72.3128532843044	60	0.496492981238604	eAbsolute	10	0.1	386.015991210938	136.958214197678
DEOXYCYTIDINE-DIPHOSPHATE	XIC	eTargetCompound				ESI	5000		0		386.015991210938		-	1	10.748091	60	80			386.015991210938	78.9590258879374	80	100	eAbsolute	10	0.1	386.015991210938	158.924923857362	80	1.42760120664712	eAbsolute	10	0.1	386.015991210938	191.21380270188	80	0.501038403615248	eAbsolute	10	0.1	386.015991210938	123.410452012283	80	0.490704318486355	eAbsolute	10	0.1	386.015991210938	329.1868452609
URIDINE 5'-DIPHOSPHATE	XIC	eTargetCompound				ESI	5000		0		402.994934082031		-	1	11.019963	60	20			402.994934082031	402.995221810078	20	100	eAbsolute	10	0.1	402.994934082031	158.925382772885	20	41.0772618799376	eAbsolute	10	0.1	402.994934082031	111.019921049503	20	40.5328152829574	eAbsolute	10	0.1	402.994934082031	305.018408814186	20	19.1832720613853	eAbsolute	10	0.1	402.994934082031	384.984368278375
URIDINE 5'-DIPHOSPHATE	XIC	eTargetCompound				ESI	5000		0		402.994934082031		-	1	11.188374	60	40			402.994934082031	78.9590082088773	40	100	eAbsolute	10	0.1	402.994934082031	158.925446541443	40	70.146331918488	eAbsolute	10	0.1	402.994934082031	111.019873759386	40	26.4595967798898	eAbsolute	10	0.1	402.994934082031	91.7489545570443	40	6.47459192486441	eAbsolute	10	0.1	402.994934082031	91.7420330992584
URIDINE 5'-DIPHOSPHATE	XIC	eTargetCompound				ESI	5000		0		402.994934082031		-	1	11.195601	60	60			402.994934082031	78.9590323519648	60	100	eAbsolute	10	0.1	402.994934082031	158.925274553609	60	21.8378833554488	eAbsolute	10	0.1	402.994934082031	111.01997125023	60	4.47690336805104	eAbsolute	10	0.1	402.994934082031	78.9549487909056	60	1.48254501332865	eAbsolute	10	0.1	402.994934082031	373.453201986302
URIDINE 5'-DIPHOSPHATE	XIC	eTargetCompound				ESI	5000		0		402.994934082031		-	1	11.202041	60	80			402.994934082031	78.9589995985026	80	100	eAbsolute	10	0.1	402.994934082031	91.7421285885443	80	3.94019868780109	eAbsolute	10	0.1	402.994934082031	91.7489432257216	80	1.67459497605037	eAbsolute	10	0.1	402.994934082031	158.925553661714	80	1.15060547035897	eAbsolute	10	0.1	402.994934082031	318.24684431158
mefloquine	XIC	eTargetCompound				ESI	5000		0		377.109405517578		-	1	2.0536675	60	20			377.109405517578	377.109340162999	20	100	eAbsolute	10	0.1	377.109405517578	357.103566034415	20	45.1292875389461	eAbsolute	10	0.1	377.109405517578	196.037827254434	20	9.0402887178646	eAbsolute	10	0.1	377.109405517578	293.028343338273	20	7.58817508262232	eAbsolute	10	0.1	377.109405517578	264.025331341036
mefloquine	XIC	eTargetCompound				ESI	5000		0		377.109405517578		-	1	2.0498913	60	40			377.109405517578	264.025374654481	40	100	eAbsolute	10	0.1	377.109405517578	68.9957911621276	40	86.1142037761929	eAbsolute	10	0.1	377.109405517578	282.035881867728	40	71.1330964364159	eAbsolute	10	0.1	377.109405517578	357.103611804863	40	51.6731918993475	eAbsolute	10	0.1	377.109405517578	196.037946550161
mefloquine	XIC	eTargetCompound				ESI	5000		0		377.109405517578		-	1	2.0008205	60	60			377.109405517578	68.9957903044148	60	100	eAbsolute	10	0.1	377.109405517578	264.025343638105	60	58.713263267422	eAbsolute	10	0.1	377.109405517578	282.036095927255	60	49.2932581656944	eAbsolute	10	0.1	377.109405517578	196.038084823779	60	13.3190854473333	eAbsolute	10	0.1	377.109405517578	244.018731741368
mefloquine	XIC	eTargetCompound				ESI	5000		0		377.109405517578		-	1	2.0473779	60	80			377.109405517578	68.9957741087171	80	100	eAbsolute	10	0.1	377.109405517578	224.013105552848	80	27.6575964984994	eAbsolute	10	0.1	377.109405517578	204.006563711973	80	22.1823001952392	eAbsolute	10	0.1	377.109405517578	194.022320544781	80	20.5794381793894	eAbsolute	10	0.1	377.109405517578	244.019132518821
mefloquine	XIC	eTargetCompound				ESI	5000		0		379.123962402344		+	1	2.0572683	60	20			379.123962402344	379.124756012984	20	100	eAbsolute	10	0.1	379.123962402344	361.114292447604	20	9.49013779284068	eAbsolute	10	0.1	379.123962402344	84.0811485414518	20	0.57538974555771	eAbsolute	10	0.1	379.123962402344	91.7405715789829	20	0.087340840723554	eAbsolute	10	0.1	379.123962402344	341.107715964865
mefloquine	XIC	eTargetCompound				ESI	5000		0		379.123962402344		+	1	2.0283284	60	40			379.123962402344	361.114007698613	40	100	eAbsolute	10	0.1	379.123962402344	379.124591205489	40	10.4748058398475	eAbsolute	10	0.1	379.123962402344	321.101204461681	40	9.46973761232372	eAbsolute	10	0.1	379.123962402344	84.0809722362947	40	9.23665694228064	eAbsolute	10	0.1	379.123962402344	333.082489800931
mefloquine	XIC	eTargetCompound				ESI	5000		0		379.123962402344		+	1	2.014487	60	60			379.123962402344	82.0654134417968	60	100	eAbsolute	10	0.1	379.123962402344	271.104800401667	60	83.825012398705	eAbsolute	10	0.1	379.123962402344	84.0810578388403	60	81.5977820014762	eAbsolute	10	0.1	379.123962402344	83.0732280850889	60	76.4253334549246	eAbsolute	10	0.1	379.123962402344	278.03939026548
mefloquine	XIC	eTargetCompound				ESI	5000		0		379.123962402344		+	1	1.9251596	60	80			379.123962402344	82.065393190115	80	100	eAbsolute	10	0.1	379.123962402344	68.0498327388562	80	48.2492462762169	eAbsolute	10	0.1	379.123962402344	84.0810948765184	80	39.4335068513854	eAbsolute	10	0.1	379.123962402344	55.0547083027263	80	27.8777535107242	eAbsolute	10	0.1	379.123962402344	271.104632114703
loperamide	XIC	eTargetCompound				ESI	5000		0		475.215789794922		-	1	1.9301021	60	20			475.215789794922	69.0346531847029	20	100	eAbsolute	10	0.1	475.215789794922	281.166309053409	20	63.4426216587076	eAbsolute	10	0.1	475.215789794922	111.000787537336	20	30.5776678828199	eAbsolute	10	0.1	475.215789794922	363.208817992797	20	5.52992683632411	eAbsolute	10	0.1	475.215789794922	98.0613276500836
loperamide	XIC	eTargetCompound				ESI	5000		0		475.215789794922		-	1	1.9465749	60	40			475.215789794922	69.0346568002428	40	100	eAbsolute	10	0.1	475.215789794922	111.000755438792	40	33.5207344944163	eAbsolute	10	0.1	475.215789794922	167.086579878015	40	14.3846509259165	eAbsolute	10	0.1	475.215789794922	281.166311987424	40	4.77572865381332	eAbsolute	10	0.1	475.215789794922	236.107968677746
loperamide	XIC	eTargetCompound				ESI	5000		0		475.215789794922		-	1	1.937693	60	60			475.215789794922	69.0346637618727	60	100	eAbsolute	10	0.1	475.215789794922	111.000817306939	60	16.6620445825854	eAbsolute	10	0.1	475.215789794922	167.086617577639	60	16.0227722480472	eAbsolute	10	0.1	475.215789794922	69.0385208761321	60	1.51982730767857	eAbsolute	10	0.1	475.215789794922	91.7492464213544
loperamide	XIC	eTargetCompound				ESI	5000		0		475.215789794922		-	1	1.9694209	60	80			475.215789794922	69.0346462302349	80	100	eAbsolute	10	0.1	475.215789794922	167.086709485803	80	7.25828901069703	eAbsolute	10	0.1	475.215789794922	111.000743169447	80	5.10253108225681	eAbsolute	10	0.1	475.215789794922	165.070961166153	80	2.48928035006726	eAbsolute	10	0.1	475.215789794922	91.7427149252739
loperamide	XIC	eTargetCompound				ESI	5000		0		477.230346679688		+	1	1.9794565	60	20			477.230346679688	266.154114243342	20	100	eAbsolute	10	0.1	477.230346679688	477.23033508592	20	35.2156073107494	eAbsolute	10	0.1	477.230346679688	432.171537291613	20	0.254407643671128	eAbsolute	10	0.1	477.230346679688	210.126844053639	20	0.225145627899262	eAbsolute	10	0.1	477.230346679688	58.0653740154604
loperamide	XIC	eTargetCompound				ESI	5000		0		477.230346679688		+	1	2.0365045	60	40			477.230346679688	266.154160518255	40	100	eAbsolute	10	0.1	477.230346679688	210.128055698809	40	12.4594357717699	eAbsolute	10	0.1	477.230346679688	72.0446207915697	40	2.97225752544917	eAbsolute	10	0.1	477.230346679688	238.123123457766	40	2.46945289108448	eAbsolute	10	0.1	477.230346679688	193.101696397379
loperamide	XIC	eTargetCompound				ESI	5000		0		477.230346679688		+	1	1.9566166	60	60			477.230346679688	210.12812145716	60	100	eAbsolute	10	0.1	477.230346679688	266.154106744503	60	29.7141352210488	eAbsolute	10	0.1	477.230346679688	72.0445924267539	60	21.3581462834893	eAbsolute	10	0.1	477.230346679688	238.122863365879	60	9.03971998510715	eAbsolute	10	0.1	477.230346679688	115.054413049827
loperamide	XIC	eTargetCompound				ESI	5000		0		477.230346679688		+	1	1.9173374	60	80			477.230346679688	210.127924263208	80	100	eAbsolute	10	0.1	477.230346679688	72.0445731956949	80	23.7904068801246	eAbsolute	10	0.1	477.230346679688	115.054488664654	80	15.6638631221456	eAbsolute	10	0.1	477.230346679688	178.078050487551	80	7.14917233948608	eAbsolute	10	0.1	477.230346679688	167.085754647084
tetrandine	XIC	eTargetCompound				ESI	5000		0		623.311584472656		+	1	1.7480053	60	20			623.311584472656	623.312153981691	20	100	eAbsolute	10	0.1	623.311584472656	580.270818633426	20	2.1386563719633	eAbsolute	10	0.1	623.311584472656	592.270771607511	20	1.28839841134742	eAbsolute	10	0.1	623.311584472656	381.181670517034	20	0.243882419980849	eAbsolute	10	0.1	623.311584472656	623.145923078828
tetrandine	XIC	eTargetCompound				ESI	5000		0		623.311584472656		+	1	1.7852324	60	40			623.311584472656	381.181773360108	40	100	eAbsolute	10	0.1	623.311584472656	174.091916157091	40	48.8110484613983	eAbsolute	10	0.1	623.311584472656	176.107368164335	40	21.6960107203629	eAbsolute	10	0.1	623.311584472656	191.094691349576	40	21.2450087353106	eAbsolute	10	0.1	623.311584472656	192.102654547679
tetrandine	XIC	eTargetCompound				ESI	5000		0		623.311584472656		+	1	1.7197266	60	60			623.311584472656	174.091798715539	60	100	eAbsolute	10	0.1	623.311584472656	146.096904422298	60	37.3403546147366	eAbsolute	10	0.1	623.311584472656	190.086961778744	60	20.9310916776535	eAbsolute	10	0.1	623.311584472656	162.091886064186	60	19.3913879974766	eAbsolute	10	0.1	623.311584472656	176.107507153885
tetrandine	XIC	eTargetCompound				ESI	5000		0		623.311584472656		+	1	1.7313329	60	80			623.311584472656	146.096890209874	80	100	eAbsolute	10	0.1	623.311584472656	174.091815435234	80	57.6134132892719	eAbsolute	10	0.1	623.311584472656	190.08733622173	80	19.9081146322144	eAbsolute	10	0.1	623.311584472656	160.076090651383	80	18.4434337931995	eAbsolute	10	0.1	623.311584472656	162.091838114727
mycophenolic acid	XIC	eTargetCompound				ESI	5000		0		321.133270263672		+	1	2.0055166	60	20			321.133270263672	303.122997039137	20	100	eAbsolute	10	0.1	321.133270263672	207.065803784012	20	63.1487168860593	eAbsolute	10	0.1	321.133270263672	321.133281876594	20	57.1790587342718	eAbsolute	10	0.1	321.133270263672	275.127961693086	20	34.6910631007133	eAbsolute	10	0.1	321.133270263672	285.112185913609
mycophenolic acid	XIC	eTargetCompound				ESI	5000		0		321.133270263672		+	1	2.0168273	60	40			321.133270263672	207.065581128143	40	100	eAbsolute	10	0.1	321.133270263672	177.055134567278	40	4.79088830950838	eAbsolute	10	0.1	321.133270263672	159.044503150098	40	4.38081796787679	eAbsolute	10	0.1	321.133270263672	195.065929529513	40	4.28287941621516	eAbsolute	10	0.1	321.133270263672	275.128315028297
mycophenolic acid	XIC	eTargetCompound				ESI	5000		0		321.133270263672		+	1	2.0030031	60	60			321.133270263672	207.065857529232	60	100	eAbsolute	10	0.1	321.133270263672	159.044561852908	60	90.6300948202301	eAbsolute	10	0.1	321.133270263672	177.055109658497	60	81.397804676261	eAbsolute	10	0.1	321.133270263672	91.054479643213	60	12.9559694089891	eAbsolute	10	0.1	321.133270263672	103.054509966208
mycophenolic acid	XIC	eTargetCompound				ESI	5000		0		321.133270263672		+	1	2.0243677	60	80			321.133270263672	159.044574808907	80	100	eAbsolute	10	0.1	321.133270263672	103.054496177899	80	98.0191681769751	eAbsolute	10	0.1	321.133270263672	91.0545194541466	80	75.3678772450742	eAbsolute	10	0.1	321.133270263672	177.055094705677	80	64.709406600661	eAbsolute	10	0.1	321.133270263672	131.049600183701
hydroxychloroquine	XIC	eTargetCompound				ESI	5000		0		334.169158935547		-	1	4.0060894	60	20			334.169158935547	334.16942954366	20	100	eAbsolute	10	0.1	334.169158935547	177.022567277315	20	7.88976462473244	eAbsolute	10	0.1	334.169158935547	245.084991349439	20	0.668474922102417	eAbsolute	10	0.1	334.169158935547	203.038137314103	20	0.285617467058036	eAbsolute	10	0.1	334.169158935547	316.158333040489
hydroxychloroquine	XIC	eTargetCompound				ESI	5000		0		334.169158935547		-	1	3.9771493	60	40			334.169158935547	177.022553855319	40	100	eAbsolute	10	0.1	334.169158935547	334.169461780984	40	24.0489263385213	eAbsolute	10	0.1	334.169158935547	203.038348244528	40	8.45620764235723	eAbsolute	10	0.1	334.169158935547	245.085039844877	40	3.84933542119741	eAbsolute	10	0.1	334.169158935547	162.011501180354
hydroxychloroquine	XIC	eTargetCompound				ESI	5000		0		334.169158935547		-	1	3.9180133	60	60			334.169158935547	177.022541444089	60	100	eAbsolute	10	0.1	334.169158935547	203.038348669998	60	5.72399330851971	eAbsolute	10	0.1	334.169158935547	176.02726542748	60	2.94809045882559	eAbsolute	10	0.1	334.169158935547	68.0506237699696	60	2.92835035002217	eAbsolute	10	0.1	334.169158935547	162.011547740078
hydroxychloroquine	XIC	eTargetCompound				ESI	5000		0		334.169158935547		-	1	3.9645706	60	80			334.169158935547	177.022455071955	80	100	eAbsolute	10	0.1	334.169158935547	141.045938916915	80	9.25396363917605	eAbsolute	10	0.1	334.169158935547	65.0144647916824	80	7.61017313617235	eAbsolute	10	0.1	334.169158935547	68.0506161390704	80	6.41006536729749	eAbsolute	10	0.1	334.169158935547	176.027376638502
hydroxychloroquine	XIC	eTargetCompound				ESI	5000		0		336.183715820313		+	1	3.9506628	60	20			336.183715820313	336.183895232463	20	100	eAbsolute	10	0.1	336.183715820313	247.099618977592	20	37.42368445224	eAbsolute	10	0.1	336.183715820313	158.154230467551	20	5.10517237342902	eAbsolute	10	0.1	336.183715820313	90.0914483118375	20	0.504297237453156	eAbsolute	10	0.1	336.183715820313	164.026554117455
hydroxychloroquine	XIC	eTargetCompound				ESI	5000		0		336.183715820313		+	1	3.9418541	60	40			336.183715820313	247.100013599637	40	100	eAbsolute	10	0.1	336.183715820313	158.154299809066	40	29.9016540933684	eAbsolute	10	0.1	336.183715820313	102.091629958519	40	11.0485580061833	eAbsolute	10	0.1	336.183715820313	179.037496044727	40	8.36052767720473	eAbsolute	10	0.1	336.183715820313	191.0373170807
hydroxychloroquine	XIC	eTargetCompound				ESI	5000		0		336.183715820313		+	1	3.9733077	60	60			336.183715820313	179.037466060646	60	100	eAbsolute	10	0.1	336.183715820313	247.100034888882	60	87.8637867366436	eAbsolute	10	0.1	336.183715820313	102.091579657048	60	78.8872597651845	eAbsolute	10	0.1	336.183715820313	191.037356072589	60	65.3199737551875	eAbsolute	10	0.1	336.183715820313	69.0701042452112
hydroxychloroquine	XIC	eTargetCompound				ESI	5000		0		336.183715820313		+	1	3.9594719	60	80			336.183715820313	179.037368925661	80	100	eAbsolute	10	0.1	336.183715820313	191.037499222744	80	50.6792136365287	eAbsolute	10	0.1	336.183715820313	102.091512659179	80	44.7900114352347	eAbsolute	10	0.1	336.183715820313	156.06854736381	80	23.7121365995867	eAbsolute	10	0.1	336.183715820313	58.0655095947678
chloroquine	XIC	eTargetCompound				ESI	5000		0		318.174255371094		-	1	5.1311574	60	20			318.174255371094	318.174512300759	20	100	eAbsolute	10	0.1	318.174255371094	177.022660894655	20	1.30564444056569	eAbsolute	10	0.1	318.174255371094	91.7487800874695	20	0.292103966891184	eAbsolute	10	0.1	318.174255371094	91.7429703194606	20	0.196992686774012	eAbsolute	10	0.1	318.174255371094	193.694794357525
chloroquine	XIC	eTargetCompound				ESI	5000		0		318.174255371094		-	1	5.0871718	60	40			318.174255371094	318.174535030568	40	100	eAbsolute	10	0.1	318.174255371094	177.02261555814	40	90.457175540235	eAbsolute	10	0.1	318.174255371094	203.038240789587	40	9.12560135431224	eAbsolute	10	0.1	318.174255371094	162.011650274121	40	5.89334064141771	eAbsolute	10	0.1	318.174255371094	188.014568217351
chloroquine	XIC	eTargetCompound				ESI	5000		0		318.174255371094		-	1	5.0230775	60	60			318.174255371094	177.022592903885	60	100	eAbsolute	10	0.1	318.174255371094	91.7486021432871	60	2.95699096294574	eAbsolute	10	0.1	318.174255371094	162.011729664607	60	2.81766955709451	eAbsolute	10	0.1	318.174255371094	91.7432914500233	60	1.27762931722213	eAbsolute	10	0.1	318.174255371094	188.014754196577
chloroquine	XIC	eTargetCompound				ESI	5000		0		318.174255371094		-	1	5.0746042	60	80			318.174255371094	177.022502748585	80	100	eAbsolute	10	0.1	318.174255371094	91.748568902223	80	13.7049459670938	eAbsolute	10	0.1	318.174255371094	91.7429836342147	80	8.55870696808425	eAbsolute	10	0.1	318.174255371094	160.012381325396	80	1.75624023432914	eAbsolute	10	0.1	318.174255371094	149.483442964727
chloroquine	XIC	eTargetCompound				ESI	5000		0		320.188812255859		+	1	5.2309275	60	20			320.188812255859	320.189095634765	20	100	eAbsolute	10	0.1	320.188812255859	247.10006476552	20	36.0264623634544	eAbsolute	10	0.1	320.188812255859	142.159290480511	20	7.65273160021292	eAbsolute	10	0.1	320.188812255859	164.026442948654	20	0.723165598067317	eAbsolute	10	0.1	320.188812255859	74.096583098962
chloroquine	XIC	eTargetCompound				ESI	5000		0		320.188812255859		+	1	5.1165644	60	40			320.188812255859	247.099806107977	40	100	eAbsolute	10	0.1	320.188812255859	142.159463778091	40	44.6307275336858	eAbsolute	10	0.1	320.188812255859	86.0966069504011	40	11.9629675647764	eAbsolute	10	0.1	320.188812255859	179.037456295298	40	6.82866109222378	eAbsolute	10	0.1	320.188812255859	191.037555686881
chloroquine	XIC	eTargetCompound				ESI	5000		0		320.188812255859		+	1	5.1077671	60	60			320.188812255859	86.0966102746045	60	100	eAbsolute	10	0.1	320.188812255859	247.099766889205	60	85.3080157145191	eAbsolute	10	0.1	320.188812255859	179.037437198585	60	84.2974490492754	eAbsolute	10	0.1	320.188812255859	191.037538072264	60	60.036854841022	eAbsolute	10	0.1	320.188812255859	142.159446858576
chloroquine	XIC	eTargetCompound				ESI	5000		0		320.188812255859		+	1	5.0838891	60	80			320.188812255859	86.0965950784987	80	100	eAbsolute	10	0.1	320.188812255859	179.037495023541	80	95.6684882840538	eAbsolute	10	0.1	320.188812255859	191.037367938473	80	52.7420000607112	eAbsolute	10	0.1	320.188812255859	69.0701727721345	80	24.9899617841805	eAbsolute	10	0.1	320.188812255859	156.068543653224
amodiaquine	XIC	eTargetCompound				ESI	5000		0		354.137847900391		-	1	2.0839969	60	20			354.137847900391	354.138560365035	20	100	eAbsolute	10	0.1	354.137847900391	281.048964896363	20	67.4261417839687	eAbsolute	10	0.1	354.137847900391	314.046347006797	20	2.48051403121917	eAbsolute	10	0.1	354.137847900391	282.056758910284	20	1.3285846891217	eAbsolute	10	0.1	354.137847900391	283.064258944092
amodiaquine	XIC	eTargetCompound				ESI	5000		0		354.137847900391		-	1	2.0902865	60	40			354.137847900391	281.048879394743	40	100	eAbsolute	10	0.1	354.137847900391	173.035558316028	40	27.1471565259449	eAbsolute	10	0.1	354.137847900391	246.080072013695	40	22.6060318240896	eAbsolute	10	0.1	354.137847900391	314.046637715026	40	9.4780439009328	eAbsolute	10	0.1	354.137847900391	354.138459118973
amodiaquine	XIC	eTargetCompound				ESI	5000		0		354.137847900391		-	1	2.0965761	60	60			354.137847900391	173.035543159592	60	100	eAbsolute	10	0.1	354.137847900391	246.080097097146	60	85.5247368681508	eAbsolute	10	0.1	354.137847900391	245.072283771727	60	84.9708289103074	eAbsolute	10	0.1	354.137847900391	281.048912228535	60	78.8537848753945	eAbsolute	10	0.1	354.137847900391	93.0346454242861
amodiaquine	XIC	eTargetCompound				ESI	5000		0		354.137847900391		-	1	2.0827404	60	80			354.137847900391	217.076997633913	80	100	eAbsolute	10	0.1	354.137847900391	245.072246272166	80	78.2399964967356	eAbsolute	10	0.1	354.137847900391	244.064335691714	80	60.9368506244365	eAbsolute	10	0.1	354.137847900391	93.0346492096868	80	55.029973515124	eAbsolute	10	0.1	354.137847900391	243.056419609967
amodiaquine	XIC	eTargetCompound				ESI	5000		0		356.152404785156		+	1	2.1226546	60	20			356.152404785156	283.063480027793	20	100	eAbsolute	10	0.1	356.152404785156	356.153434286642	20	17.4452629450514	eAbsolute	10	0.1	356.152404785156	74.0953738395864	20	2.34697528063457	eAbsolute	10	0.1	356.152404785156	74.099862027573	20	0.416712713049363	eAbsolute	10	0.1	356.152404785156	91.7463523856615
amodiaquine	XIC	eTargetCompound				ESI	5000		0		356.152404785156		+	1	2.0836495	60	40			356.152404785156	283.063705254473	40	100	eAbsolute	10	0.1	356.152404785156	74.0965995345271	40	4.76004557876487	eAbsolute	10	0.1	356.152404785156	248.09468890708	40	2.51986577543992	eAbsolute	10	0.1	356.152404785156	255.069860128643	40	1.3969868198867	eAbsolute	10	0.1	356.152404785156	268.040253644346
amodiaquine	XIC	eTargetCompound				ESI	5000		0		356.152404785156		+	1	2.0798734	60	60			356.152404785156	283.063602704918	60	100	eAbsolute	10	0.1	356.152404785156	255.068872580511	60	22.2855085620872	eAbsolute	10	0.1	356.152404785156	220.099772835056	60	12.1344073232881	eAbsolute	10	0.1	356.152404785156	219.092082486038	60	9.5520364675359	eAbsolute	10	0.1	356.152404785156	74.0966043701252
amodiaquine	XIC	eTargetCompound				ESI	5000		0		356.152404785156		+	1	2.121398	60	80			356.152404785156	219.091829223631	80	100	eAbsolute	10	0.1	356.152404785156	255.068648182246	80	49.7196493609671	eAbsolute	10	0.1	356.152404785156	253.052886287819	80	41.7158577706492	eAbsolute	10	0.1	356.152404785156	205.076151929439	80	36.8226232355561	eAbsolute	10	0.1	356.152404785156	177.034318054117
remdesivir	XIC	eTargetCompound				ESI	5000		0		601.218139648438		-	1	1.770001	60	20			601.218139648438	328.132473609013	20	100	eAbsolute	10	0.1	601.218139648438	161.046974560204	20	13.3413847948339	eAbsolute	10	0.1	601.218139648438	234.090186300153	20	11.4056771705354	eAbsolute	10	0.1	601.218139648438	226.027657403243	20	7.19044529324156	eAbsolute	10	0.1	601.218139648438	198.032718578994
remdesivir	XIC	eTargetCompound				ESI	5000		0		601.218139648438		-	1	1.7815015	60	40			601.218139648438	206.095087663548	40	100	eAbsolute	10	0.1	601.218139648438	234.090197248515	40	82.8859052269796	eAbsolute	10	0.1	601.218139648438	78.9591496873372	40	76.5211769999857	eAbsolute	10	0.1	601.218139648438	198.032683901619	40	49.3985570023263	eAbsolute	10	0.1	601.218139648438	161.046978021134
remdesivir	XIC	eTargetCompound				ESI	5000		0		601.218139648438		-	1	1.7879027	60	60			601.218139648438	78.9590991580622	60	100	eAbsolute	10	0.1	601.218139648438	103.990818024849	60	81.9470396302335	eAbsolute	10	0.1	601.218139648438	206.095316708561	60	38.4663108932697	eAbsolute	10	0.1	601.218139648438	76.9798354794424	60	32.3954209933156	eAbsolute	10	0.1	601.218139648438	161.046991854925
remdesivir	XIC	eTargetCompound				ESI	5000		0		601.218139648438		-	1	1.7687442	60	80			601.218139648438	78.9591288172331	80	100	eAbsolute	10	0.1	601.218139648438	76.9799008100622	80	86.5116475521829	eAbsolute	10	0.1	601.218139648438	103.990824797257	80	53.7483178540234	eAbsolute	10	0.1	601.218139648438	62.9640724584439	80	25.7604228897813	eAbsolute	10	0.1	601.218139648438	93.0346441123946
remdesivir	XIC	eTargetCompound				ESI	5000		0		603.232666015625		+	1	1.7805949	60	20			603.232666015625	229.071913335227	20	100	eAbsolute	10	0.1	603.232666015625	318.073649164274	20	90.6113468515387	eAbsolute	10	0.1	603.232666015625	272.068110188921	20	71.0767876964925	eAbsolute	10	0.1	603.232666015625	246.052404372354	20	69.9522845876892	eAbsolute	10	0.1	603.232666015625	202.072468274078
remdesivir	XIC	eTargetCompound				ESI	5000		0		603.232666015625		+	1	1.7920951	60	40			603.232666015625	200.047553130904	40	100	eAbsolute	10	0.1	603.232666015625	229.072318933473	40	23.5501624031633	eAbsolute	10	0.1	603.232666015625	202.072729072469	40	14.5639327280073	eAbsolute	10	0.1	603.232666015625	229.026454844551	40	6.48637449723346	eAbsolute	10	0.1	603.232666015625	274.093513326854
remdesivir	XIC	eTargetCompound				ESI	5000		0		603.232666015625		+	1	1.7984964	60	60			603.232666015625	200.047476193813	60	100	eAbsolute	10	0.1	603.232666015625	183.021019352987	60	41.3781750817815	eAbsolute	10	0.1	603.232666015625	147.066867177186	60	23.3715793731498	eAbsolute	10	0.1	603.232666015625	121.065023068118	60	20.3211423650119	eAbsolute	10	0.1	603.232666015625	67.018085568001
remdesivir	XIC	eTargetCompound				ESI	5000		0		603.232666015625		+	1	1.8049476	60	80			603.232666015625	183.020982711602	80	100	eAbsolute	10	0.1	603.232666015625	147.06686408993	80	92.2373657110352	eAbsolute	10	0.1	603.232666015625	95.0493133273005	80	86.4719753186385	eAbsolute	10	0.1	603.232666015625	105.044911037937	80	51.8227465316126	eAbsolute	10	0.1	603.232666015625	121.065034289387
Cinnabarinic acid	XIC	eTargetCompound				ESI	5000		0		299.030944824219		-	1	3.3620697	60	20			299.030944824219	211.051316090439	20	100	eAbsolute	10	0.1	299.030944824219	255.041479958466	20	45.2326948234898	eAbsolute	10	0.1	299.030944824219	299.031129623639	20	1.54790550779719	eAbsolute	10	0.1	299.030944824219	91.7428240664262	20	0.861943906455654	eAbsolute	10	0.1	299.030944824219	211.0699274896
Cinnabarinic acid	XIC	eTargetCompound				ESI	5000		0		299.030944824219		-	1	3.4085691	60	40			299.030944824219	211.051498118438	40	100	eAbsolute	10	0.1	299.030944824219	184.040326816289	40	4.02363906972288	eAbsolute	10	0.1	299.030944824219	183.056408311168	40	2.14331543094845	eAbsolute	10	0.1	299.030944824219	91.7433647672111	40	0.626442721667011	eAbsolute	10	0.1	299.030944824219	91.7487227863077
Cinnabarinic acid	XIC	eTargetCompound				ESI	5000		0		299.030944824219		-	1	3.3897181	60	60			299.030944824219	211.051469990928	60	100	eAbsolute	10	0.1	299.030944824219	184.040346963686	60	49.509074454002	eAbsolute	10	0.1	299.030944824219	157.040828354056	60	28.4373758512976	eAbsolute	10	0.1	299.030944824219	183.056366414397	60	20.9362447571393	eAbsolute	10	0.1	299.030944824219	118.030003917174
Cinnabarinic acid	XIC	eTargetCompound				ESI	5000		0		299.030944824219		-	1	3.174816	60	80			299.030944824219	157.040643989151	80	100	eAbsolute	10	0.1	299.030944824219	140.050693067004	80	90.2882633492424	eAbsolute	10	0.1	299.030944824219	118.029887563005	80	68.0263130059512	eAbsolute	10	0.1	299.030944824219	184.04043240975	80	39.4812886182408	eAbsolute	10	0.1	299.030944824219	50.0033319201709
Cinnabarinic acid	XIC	eTargetCompound				ESI	5000		0		301.045501708984		+	1	3.366463	60	20			301.045501708984	301.045241593672	20	100	eAbsolute	10	0.1	301.045501708984	283.034972874616	20	15.6653394664433	eAbsolute	10	0.1	301.045501708984	265.02429610283	20	1.73982428047346	eAbsolute	10	0.1	301.045501708984	283.065825545189	20	0.260963175281339	eAbsolute	10	0.1	301.045501708984	237.029941378928
Cinnabarinic acid	XIC	eTargetCompound				ESI	5000		0		301.045501708984		+	1	3.4079355	60	40			301.045501708984	301.045732023256	40	100	eAbsolute	10	0.1	301.045501708984	265.024617866582	40	47.8704943196544	eAbsolute	10	0.1	301.045501708984	283.034969939514	40	14.5150003414679	eAbsolute	10	0.1	301.045501708984	237.029831950348	40	9.19176796482751	eAbsolute	10	0.1	301.045501708984	255.040324579019
Cinnabarinic acid	XIC	eTargetCompound				ESI	5000		0		301.045501708984		+	1	3.3740035	60	60			301.045501708984	237.029511297935	60	100	eAbsolute	10	0.1	301.045501708984	255.040174026875	60	91.6639874814286	eAbsolute	10	0.1	301.045501708984	265.024648580008	60	68.2064036149378	eAbsolute	10	0.1	301.045501708984	209.034735627831	60	30.1497410252842	eAbsolute	10	0.1	301.045501708984	301.045686913558
Cinnabarinic acid	XIC	eTargetCompound				ESI	5000		0		301.045501708984		+	1	3.3601793	60	80			301.045501708984	114.034033109527	80	100	eAbsolute	10	0.1	301.045501708984	209.034732919781	80	97.817572665613	eAbsolute	10	0.1	301.045501708984	153.045034634974	80	82.7315262209091	eAbsolute	10	0.1	301.045501708984	181.03990648841	80	63.5494775220073	eAbsolute	10	0.1	301.045501708984	237.029153480362
Imatinib	XIC	eTargetCompound				ESI	5000		0		492.251739501953		-	1	2.1348575	60	20			492.251739501953	492.252548469275	20	100	eAbsolute	10	0.1	492.251739501953	302.104957702655	20	0.262569696493747	eAbsolute	10	0.1	492.251739501953	393.160622455102	20	0.244927852137355	eAbsolute	10	0.1	492.251739501953	91.7494085363076	20	0.0420812955446593	eAbsolute	10	0.1	492.251739501953	91.7426495012818
Imatinib	XIC	eTargetCompound				ESI	5000		0		492.251739501953		-	1	2.1564022	60	40			492.251739501953	492.252530857217	40	100	eAbsolute	10	0.1	492.251739501953	302.104969655794	40	56.0388894379792	eAbsolute	10	0.1	492.251739501953	393.160149914697	40	47.5951604938949	eAbsolute	10	0.1	492.251739501953	264.114449631098	40	40.7836045967953	eAbsolute	10	0.1	492.251739501953	425.15015871061
Imatinib	XIC	eTargetCompound				ESI	5000		0		492.251739501953		-	1	2.1728804	60	60			492.251739501953	264.114432739625	60	100	eAbsolute	10	0.1	492.251739501953	302.104775516888	60	57.6297420352204	eAbsolute	10	0.1	492.251739501953	198.067389579004	60	36.3872320163059	eAbsolute	10	0.1	492.251739501953	275.093673149541	60	15.4634892699098	eAbsolute	10	0.1	492.251739501953	172.051673773734
Imatinib	XIC	eTargetCompound				ESI	5000		0		492.251739501953		-	1	2.143745	60	80			492.251739501953	198.067380751163	80	100	eAbsolute	10	0.1	492.251739501953	172.051886884252	80	98.2026023638431	eAbsolute	10	0.1	492.251739501953	264.114380896426	80	74.7978273673524	eAbsolute	10	0.1	492.251739501953	171.056410849345	80	71.4699617045123	eAbsolute	10	0.1	492.251739501953	145.064546981456
Imatinib	XIC	eTargetCompound				ESI	5000		0		494.266296386719		+	1	2.1241183	60	20			494.266296386719	494.266494228514	20	100	eAbsolute	10	0.1	494.266296386719	394.166182947829	20	39.2551855674193	eAbsolute	10	0.1	494.266296386719	217.133755344854	20	11.6086418985039	eAbsolute	10	0.1	494.266296386719	99.0916728511868	20	1.3376778425823	eAbsolute	10	0.1	494.266296386719	476.256368051075
Imatinib	XIC	eTargetCompound				ESI	5000		0		494.266296386719		+	1	2.1659497	60	40			494.266296386719	394.166109441302	40	100	eAbsolute	10	0.1	494.266296386719	222.091504124695	40	23.6414899568895	eAbsolute	10	0.1	494.266296386719	99.0917746636813	40	19.3557795430446	eAbsolute	10	0.1	494.266296386719	379.1426059791	40	13.8855673756327	eAbsolute	10	0.1	494.266296386719	217.133851000172
Imatinib	XIC	eTargetCompound				ESI	5000		0		494.266296386719		+	1	2.1824283	60	60			494.266296386719	247.086751014931	60	100	eAbsolute	10	0.1	494.266296386719	222.091557096093	60	98.0998238302731	eAbsolute	10	0.1	494.266296386719	378.134933606919	60	92.4295978140344	eAbsolute	10	0.1	494.266296386719	131.060483967306	60	40.5778622661856	eAbsolute	10	0.1	494.266296386719	70.065312189764
Imatinib	XIC	eTargetCompound				ESI	5000		0		494.266296386719		+	1	2.1279334	60	80			494.266296386719	247.08673274296	80	100	eAbsolute	10	0.1	494.266296386719	58.0654751379223	80	79.618039346711	eAbsolute	10	0.1	494.266296386719	222.091630610405	80	76.9125277569862	eAbsolute	10	0.1	494.266296386719	378.134765206623	80	76.1394404417411	eAbsolute	10	0.1	494.266296386719	70.0652735900427
3,4-dihydroxyphenylacetic acid_DB_discrepancy	XIC	eTargetCompound				ESI	5000		0		167.03498840332		-	1	8.32105	60	20			167.03498840332	123.045312534265	20	100	eAbsolute	10	0.1	167.03498840332	167.057952565265	20	96.4657641544779	eAbsolute	10	0.1	167.03498840332	79.9575034634558	20	18.9792232378268	eAbsolute	10	0.1	167.03498840332	168.04989530086	20	12.217344515281	eAbsolute	10	0.1	167.03498840332	81.9532545452833
3,4-dihydroxyphenylacetic acid_DB_discrepancy	XIC	eTargetCompound				ESI	5000		0		167.03498840332		-	1	8.3524685	60	40			167.03498840332	123.045246100856	40	100	eAbsolute	10	0.1	167.03498840332	167.057520879531	40	66.4730134868783	eAbsolute	10	0.1	167.03498840332	79.9575314416045	40	55.5574515094274	eAbsolute	10	0.1	167.03498840332	168.050368653435	40	5.22722565400965	eAbsolute	10	0.1	167.03498840332	81.9533492867867
3,4-dihydroxyphenylacetic acid_DB_discrepancy	XIC	eTargetCompound				ESI	5000		0		167.03498840332		-	1	8.3235635	60	60			167.03498840332	79.957504614514	60	100	eAbsolute	10	0.1	167.03498840332	123.045268243714	60	38.4008337838553	eAbsolute	10	0.1	167.03498840332	81.9532944544448	60	17.069543818803	eAbsolute	10	0.1	167.03498840332	80.9569026527142	60	5.13065017839066	eAbsolute	10	0.1	167.03498840332	167.057465232475
3,4-dihydroxyphenylacetic acid_DB_discrepancy	XIC	eTargetCompound				ESI	5000		0		167.03498840332		-	1	8.3549816	60	80			167.03498840332	79.9574513819786	80	100	eAbsolute	10	0.1	167.03498840332	81.9532978024449	80	20.378322189709	eAbsolute	10	0.1	167.03498840332	80.9568921637558	80	6.06564808911789	eAbsolute	10	0.1	167.03498840332	123.045460240412	80	2.37846120019573	eAbsolute	10	0.1	167.03498840332	73.8101980099816
3,4-dihydroxyphenylacetic acid_DB_discrepancy	XIC	eTargetCompound				ESI	5000		0		169.049530029297		+	1	8.3011623	60	40			169.049530029297	124.112321280419	40	100	eAbsolute	10	0.1	169.049530029297	169.10916941198	40	84.1009743372408	eAbsolute	10	0.1	169.049530029297	169.133651912139	40	60.3601117165607	eAbsolute	10	0.1	169.049530029297	169.097079417372	40	50.9969525710637	eAbsolute	10	0.1	169.049530029297	152.082047257873
3,4-dihydroxyphenylacetic acid_DB_discrepancy	XIC	eTargetCompound				ESI	5000		0		169.049530029297		+	1	8.20565	60	40			169.049530029297	124.112316612173	40	100	eAbsolute	10	0.1	169.049530029297	169.109148343546	40	75.7280737978078	eAbsolute	10	0.1	169.049530029297	169.133656745553	40	56.3168733243497	eAbsolute	10	0.1	169.049530029297	169.097045972545	40	42.5703256603004	eAbsolute	10	0.1	169.049530029297	169.170919950457
3,4-dihydroxyphenylacetic acid_DB_discrepancy	XIC	eTargetCompound				ESI	5000		0		169.049530029297		+	1	8.1817718	60	60			169.049530029297	124.11225112542	60	100	eAbsolute	10	0.1	169.049530029297	110.071592531897	60	62.737486259031	eAbsolute	10	0.1	169.049530029297	124.087061018176	60	50.4601706841997	eAbsolute	10	0.1	169.049530029297	152.082054850398	60	42.7872900062879	eAbsolute	10	0.1	169.049530029297	111.055376727168
3,4-dihydroxyphenylacetic acid_DB_discrepancy	XIC	eTargetCompound				ESI	5000		0		169.049530029297		+	1	8.2433521	60	80			169.049530029297	110.071593566701	80	100	eAbsolute	10	0.1	169.049530029297	96.0810268372602	80	92.0252886682418	eAbsolute	10	0.1	169.049530029297	56.0497930079407	80	68.9135441462057	eAbsolute	10	0.1	169.049530029297	124.0872474341	80	66.3420085423024	eAbsolute	10	0.1	169.049530029297	59.930519207735
dexamethasone	XIC	eTargetCompound				ESI	5000		0		391.192626953125		-	1	1.982972	60	20			391.192626953125	361.182801765085	20	100	eAbsolute	10	0.1	391.192626953125	391.193400113115	20	13.7415350566348	eAbsolute	10	0.1	391.192626953125	345.151056117404	20	10.7784711561958	eAbsolute	10	0.1	391.192626953125	307.133903773721	20	9.40159463369825	eAbsolute	10	0.1	391.192626953125	325.144592723227
dexamethasone	XIC	eTargetCompound				ESI	5000		0		391.192626953125		-	1	1.9640974	60	40			391.192626953125	307.134135052579	40	100	eAbsolute	10	0.1	391.192626953125	292.110770892297	40	81.1914352098713	eAbsolute	10	0.1	391.192626953125	325.145339411658	40	77.070650270963	eAbsolute	10	0.1	391.192626953125	310.121275090038	40	28.8572547994783	eAbsolute	10	0.1	391.192626953125	291.102627981919
dexamethasone	XIC	eTargetCompound				ESI	5000		0		391.192626953125		-	1	1.9703869	60	60			391.192626953125	277.087321890828	60	100	eAbsolute	10	0.1	391.192626953125	291.102671383373	60	61.1063698373795	eAbsolute	10	0.1	391.192626953125	292.110828714389	60	46.5403819560143	eAbsolute	10	0.1	391.192626953125	175.040218250213	60	17.7597022399418	eAbsolute	10	0.1	391.192626953125	121.065976528175
dexamethasone	XIC	eTargetCompound				ESI	5000		0		391.192626953125		-	1	1.9666167	60	80			391.192626953125	277.086927127665	80	100	eAbsolute	10	0.1	391.192626953125	291.102886606645	80	49.5589214880891	eAbsolute	10	0.1	391.192626953125	175.040114243506	80	39.2561975533648	eAbsolute	10	0.1	391.192626953125	260.084621734517	80	17.6853769060734	eAbsolute	10	0.1	391.192626953125	121.065918016634
dexamethasone	XIC	eTargetCompound				ESI	5000		0		393.207183837891		+	1	1.9775359	60	20			393.207183837891	355.190167026388	20	100	eAbsolute	10	0.1	393.207183837891	237.127557651066	20	62.9101255289884	eAbsolute	10	0.1	393.207183837891	337.179989376228	20	62.5817234689921	eAbsolute	10	0.1	393.207183837891	319.169188098385	20	52.3855459786188	eAbsolute	10	0.1	393.207183837891	291.173954188279
dexamethasone	XIC	eTargetCompound				ESI	5000		0		393.207183837891		+	1	1.9938907	60	40			393.207183837891	147.08061288172	40	100	eAbsolute	10	0.1	393.207183837891	237.127413319027	40	54.4308383309105	eAbsolute	10	0.1	393.207183837891	171.080610525376	40	46.7978113686609	eAbsolute	10	0.1	393.207183837891	121.06496365329	40	32.2458859295108	eAbsolute	10	0.1	393.207183837891	107.085766623324
dexamethasone	XIC	eTargetCompound				ESI	5000		0		393.207183837891		+	1	1.9850819	60	60			393.207183837891	147.080655067337	60	100	eAbsolute	10	0.1	393.207183837891	121.064979169329	60	68.4219980644888	eAbsolute	10	0.1	393.207183837891	119.08573635175	60	48.1744253353862	eAbsolute	10	0.1	393.207183837891	171.080598397023	60	48.1179264920232	eAbsolute	10	0.1	393.207183837891	105.070077258392
dexamethasone	XIC	eTargetCompound				ESI	5000		0		393.207183837891		+	1	1.951115	60	80			393.207183837891	91.0543862132781	80	100	eAbsolute	10	0.1	393.207183837891	121.065034316242	80	55.5094734513243	eAbsolute	10	0.1	393.207183837891	105.070086293388	80	47.0555497745559	eAbsolute	10	0.1	393.207183837891	128.062295267234	80	44.4693621615903	eAbsolute	10	0.1	393.207183837891	119.085795684461
5-AMINOLEVULINATE	XIC	eTargetCompound				ESI	5000		0		132.065521240234		+	1	8.5195463	60	20			132.065521240234	86.0600513538421	20	100	eAbsolute	10	0.1	132.065521240234	114.054936622585	20	97.8987861782739	eAbsolute	10	0.1	132.065521240234	132.065568046759	20	15.0482651284982	eAbsolute	10	0.1	132.065521240234	55.0180817865355	20	6.25862747285663	eAbsolute	10	0.1	132.065521240234	68.0494990863685
5-AMINOLEVULINATE	XIC	eTargetCompound				ESI	5000		0		132.065521240234		+	1	8.5631402	60	40			132.065521240234	86.0600440690678	40	100	eAbsolute	10	0.1	132.065521240234	114.055066054381	40	86.4822465919753	eAbsolute	10	0.1	132.065521240234	132.065630070168	40	11.5035857854498	eAbsolute	10	0.1	132.065521240234	55.0180745675635	40	10.0714316722209	eAbsolute	10	0.1	132.065521240234	68.0495366394711
5-AMINOLEVULINATE	XIC	eTargetCompound				ESI	5000		0		132.065521240234		+	1	8.5643972	60	60			132.065521240234	86.0600447018188	60	100	eAbsolute	10	0.1	132.065521240234	55.0181362727007	60	35.7513640331021	eAbsolute	10	0.1	132.065521240234	114.055058306967	60	26.4004351922784	eAbsolute	10	0.1	132.065521240234	68.0495113017137	60	24.1853693372247	eAbsolute	10	0.1	132.065521240234	53.038843316964
5-AMINOLEVULINATE	XIC	eTargetCompound				ESI	5000		0		132.065521240234		+	1	8.5555999	60	80			132.065521240234	55.0181403228136	80	100	eAbsolute	10	0.1	132.065521240234	86.0600536145141	80	88.5964691418701	eAbsolute	10	0.1	132.065521240234	68.0495452037505	80	68.9749302934719	eAbsolute	10	0.1	132.065521240234	53.0388252408388	80	28.0930590999262	eAbsolute	10	0.1	132.065521240234	73.0284165073492
PYRIDOXAMINE	XIC	eTargetCompound				ESI	5000		0		169.097152709961		+	1	5.1879757	60	20			169.097152709961	152.070549040719	20	100	eAbsolute	10	0.1	169.097152709961	169.097064896578	20	14.9940995449276	eAbsolute	10	0.1	169.097152709961	134.060049667696	20	6.05357523753911	eAbsolute	10	0.1	169.097152709961	169.132945849199	20	0.564292431214029	eAbsolute	10	0.1	169.097152709961	169.145178636693
PYRIDOXAMINE	XIC	eTargetCompound				ESI	5000		0		169.097152709961		+	1	5.1892326	60	40			169.097152709961	152.07056718803	40	100	eAbsolute	10	0.1	169.097152709961	134.059948281837	40	23.437728187758	eAbsolute	10	0.1	169.097152709961	169.097033804515	40	3.31013129049638	eAbsolute	10	0.1	169.097152709961	124.075678245613	40	1.656398767732	eAbsolute	10	0.1	169.097152709961	169.132992945025
PYRIDOXAMINE	XIC	eTargetCompound				ESI	5000		0		169.097152709961		+	1	5.1904893	60	60			169.097152709961	134.05997331716	60	100	eAbsolute	10	0.1	169.097152709961	152.070590036598	60	48.8433062915185	eAbsolute	10	0.1	169.097152709961	124.075747399135	60	8.11205990898564	eAbsolute	10	0.1	169.097152709961	96.0807961074499	60	2.11182085644653	eAbsolute	10	0.1	169.097152709961	79.0542341913766
PYRIDOXAMINE	XIC	eTargetCompound				ESI	5000		0		169.097152709961		+	1	5.1816921	60	80			169.097152709961	134.060092739466	80	100	eAbsolute	10	0.1	169.097152709961	152.070553975973	80	8.15778040815163	eAbsolute	10	0.1	169.097152709961	79.0542531957624	80	8.124255504557	eAbsolute	10	0.1	169.097152709961	124.075677789765	80	7.60330538611866	eAbsolute	10	0.1	169.097152709961	106.065134180574
5'-DEOXYADENOSINE	XIC	eTargetCompound				ESI	5000		0		252.109115600586		+	1	3.1308235	60	20			252.109115600586	136.061754090675	20	100	eAbsolute	10	0.1	252.109115600586	252.108495535498	20	40.3751019658346	eAbsolute	10	0.1	252.109115600586	117.054690114497	20	1.27240304572287	eAbsolute	10	0.1	252.109115600586	73.0284139665816	20	0.828914176081501	eAbsolute	10	0.1	252.109115600586	238.114062685301
5'-DEOXYADENOSINE	XIC	eTargetCompound				ESI	5000		0		252.109115600586		+	1	3.1421342	60	40			252.109115600586	136.061739599841	40	100	eAbsolute	10	0.1	252.109115600586	73.028445214577	40	4.83568314891271	eAbsolute	10	0.1	252.109115600586	117.054570772176	40	1.23478867568079	eAbsolute	10	0.1	252.109115600586	252.108772639593	40	0.329431771685513	eAbsolute	10	0.1	252.109115600586	71.0491195325854
5'-DEOXYADENOSINE	XIC	eTargetCompound				ESI	5000		0		252.109115600586		+	1	3.1433912	60	60			252.109115600586	136.061810382536	60	100	eAbsolute	10	0.1	252.109115600586	73.02843290133	60	6.20118318086774	eAbsolute	10	0.1	252.109115600586	119.035303513321	60	1.61890160883121	eAbsolute	10	0.1	252.109115600586	137.04572221007	60	0.658731380781212	eAbsolute	10	0.1	252.109115600586	57.0336599054995
5'-DEOXYADENOSINE	XIC	eTargetCompound				ESI	5000		0		252.109115600586		+	1	3.1345937	60	80			252.109115600586	136.061798821307	80	100	eAbsolute	10	0.1	252.109115600586	119.03527043251	80	14.0843826473061	eAbsolute	10	0.1	252.109115600586	73.0284521800137	80	5.44524530943654	eAbsolute	10	0.1	252.109115600586	137.0457343568	80	5.39311606947409	eAbsolute	10	0.1	252.109115600586	94.0400183417681
LAUROYLCARNITINE	XIC	eTargetCompound				ESI	5000		0		345.287353515625		+	1	2.0219247	60	20			345.287353515625	345.282214168651	20	100	eAbsolute	10	0.1	345.287353515625	85.0284510343726	20	14.0604362378178	eAbsolute	10	0.1	345.287353515625	286.20874572724	20	8.84134792535141	eAbsolute	10	0.1	345.287353515625	86.0317497792845	20	3.60693753847866	eAbsolute	10	0.1	345.287353515625	60.0810331484661
LAUROYLCARNITINE	XIC	eTargetCompound				ESI	5000		0		345.287353515625		+	1	2.0282144	60	40			345.287353515625	85.0284050519239	40	100	eAbsolute	10	0.1	345.287353515625	86.0317724010585	40	25.9783471879062	eAbsolute	10	0.1	345.287353515625	60.081017396733	40	9.49376758163667	eAbsolute	10	0.1	345.287353515625	144.10193357837	40	2.17282516157364	eAbsolute	10	0.1	345.287353515625	61.0843537869723
LAUROYLCARNITINE	XIC	eTargetCompound				ESI	5000		0		345.287353515625		+	1	2.0445695	60	60			345.287353515625	85.0284514055175	60	100	eAbsolute	10	0.1	345.287353515625	86.0317794308035	60	26.0657368660078	eAbsolute	10	0.1	345.287353515625	60.0810214518254	60	8.01271004371085	eAbsolute	10	0.1	345.287353515625	57.0337736769782	60	4.10171960977439	eAbsolute	10	0.1	345.287353515625	57.0701540246096
LAUROYLCARNITINE	XIC	eTargetCompound				ESI	5000		0		345.287353515625		+	1	2.0257007	60	80			345.287353515625	85.0283944411327	80	100	eAbsolute	10	0.1	345.287353515625	86.0317530120174	80	25.8788996199808	eAbsolute	10	0.1	345.287353515625	57.0337615331653	80	10.1966107878066	eAbsolute	10	0.1	345.287353515625	60.0810167174652	80	9.48004856241344	eAbsolute	10	0.1	345.287353515625	57.0701495395781
OROTATE	XIC	eTargetCompound				ESI	5000		0		155.009826660156		-	1	6.0375539	60	20			155.009826660156	111.02046453756	20	100	eAbsolute	10	0.1	155.009826660156	154.948437088933	20	54.2743333680074	eAbsolute	10	0.1	155.009826660156	66.0099243054565	20	6.32377779631794	eAbsolute	10	0.1	155.009826660156	154.960052005396	20	5.77219515103394	eAbsolute	10	0.1	155.009826660156	172.958621152917
OROTATE	XIC	eTargetCompound				ESI	5000		0		155.009826660156		-	1	6.4102825	60	40			155.009826660156	154.9483250838	40	100	eAbsolute	10	0.1	155.009826660156	111.02040714945	40	17.1099856260149	eAbsolute	10	0.1	155.009826660156	154.960159974045	40	8.09833874824596	eAbsolute	10	0.1	155.009826660156	66.0099556564193	40	6.61156856043412	eAbsolute	10	0.1	155.009826660156	172.958761926382
OROTATE	XIC	eTargetCompound				ESI	5000		0		155.009826660156		-	1	6.4149346	60	60			155.009826660156	154.948205408398	60	100	eAbsolute	10	0.1	155.009826660156	154.960506658447	60	7.49916508145653	eAbsolute	10	0.1	155.009826660156	111.020415722941	60	7.19012223543342	eAbsolute	10	0.1	155.009826660156	66.0099504659319	60	5.86652225159529	eAbsolute	10	0.1	155.009826660156	172.958827524885
N-METHYL-ALANINE	XIC	eTargetCompound				ESI	5000		0		102.056053161621		-	1	7.6080368	60	20			102.056053161621	102.056265356334	20	100	eAbsolute	10	0.1	102.056053161621	91.7487480109808	20	0.738357384934839	eAbsolute	10	0.1	102.056053161621	73.029404687673	20	0.556676510982922	eAbsolute	10	0.1	102.056053161621	56.0167020368997	20	0.448647802339644	eAbsolute	10	0.1	102.056053161621	75.9943141388172
N-METHYL-ALANINE	XIC	eTargetCompound				ESI	5000		0		102.056053161621		-	1	7.595844	60	40			102.056053161621	102.056228496458	40	100	eAbsolute	10	0.1	102.056053161621	73.029566154828	40	0.857220378774347	eAbsolute	10	0.1	102.056053161621	91.7433833785646	40	0.776857831880693	eAbsolute	10	0.1	102.056053161621	62.9039223565914	40	0.658670510507224	eAbsolute	10	0.1	102.056053161621	117.554042603509
N-METHYL-ALANINE	XIC	eTargetCompound				ESI	5000		0		102.056053161621		-	1	7.5845332	60	60			102.056053161621	102.056289930035	60	100	eAbsolute	10	0.1	102.056053161621	62.813937570908	60	1.18668448153125	eAbsolute	10	0.1	102.056053161621	59.2663554569029	60	1.18626302451798	eAbsolute	10	0.1	102.056053161621	107.571157890076	60	1.08119892746698	eAbsolute	10	0.1	102.056053161621	101.824139796791
N-METHYL-ALANINE	XIC	eTargetCompound				ESI	5000		0		104.070610046387		+	1	7.6350738	60	20			104.070610046387	58.0655542264802	20	100	eAbsolute	10	0.1	104.070610046387	104.070882894475	20	7.53521711651485	eAbsolute	10	0.1	104.070610046387	56.0498833067641	20	0.671143239550504	eAbsolute	10	0.1	104.070610046387	62.9294130791129	20	0.546060331284407	eAbsolute	10	0.1	104.070610046387	104.107371166923
N-METHYL-ALANINE	XIC	eTargetCompound				ESI	5000		0		104.070610046387		+	1	7.6375873	60	40			104.070610046387	58.0655496393512	40	100	eAbsolute	10	0.1	104.070610046387	104.070884803018	40	7.37869796863448	eAbsolute	10	0.1	104.070610046387	56.0499181599931	40	0.72367572531202	eAbsolute	10	0.1	104.070610046387	62.9293806040511	40	0.521180534297045	eAbsolute	10	0.1	104.070610046387	104.10720692494
N-METHYL-ALANINE	XIC	eTargetCompound				ESI	5000		0		104.070610046387		+	1	7.6702623	60	60			104.070610046387	58.0655441101735	60	100	eAbsolute	10	0.1	104.070610046387	104.070934009712	60	2.35800841787575	eAbsolute	10	0.1	104.070610046387	56.0499255693189	60	1.07726668218324	eAbsolute	10	0.1	104.070610046387	62.9293848110223	60	0.797866238359466	eAbsolute	10	0.1	104.070610046387	104.107515181133
N-METHYL-ALANINE	XIC	eTargetCompound				ESI	5000		0		104.070610046387		+	1	7.6426144	60	80			104.070610046387	58.0655544299535	80	100	eAbsolute	10	0.1	104.070610046387	56.0499256692854	80	2.21447530242344	eAbsolute	10	0.1	104.070610046387	62.9293750156366	80	0.811934434456185	eAbsolute	10	0.1	104.070610046387	104.070990405149	80	0.301444772643558	eAbsolute	10	0.1	104.070610046387	60.0812141879986
THREONINE	XIC	eTargetCompound				ESI	5000		0		120.065521240234		+	1	8.7704735	60	20			120.065521240234	74.0602525055298	20	100	eAbsolute	10	0.1	120.065521240234	56.0498976189838	20	43.0951667360182	eAbsolute	10	0.1	120.065521240234	102.055187020764	20	27.1624067807816	eAbsolute	10	0.1	120.065521240234	120.065697827998	20	11.0749615794377	eAbsolute	10	0.1	120.065521240234	120.056040126703
THREONINE	XIC	eTargetCompound				ESI	5000		0		120.065521240234		+	1	8.7780195	60	40			120.065521240234	74.0602570848359	40	100	eAbsolute	10	0.1	120.065521240234	56.0498962284863	40	46.5587814691766	eAbsolute	10	0.1	120.065521240234	102.055320574446	40	27.6115244995789	eAbsolute	10	0.1	120.065521240234	120.056292809815	40	10.4245068926547	eAbsolute	10	0.1	120.065521240234	120.065825230892
THREONINE	XIC	eTargetCompound				ESI	5000		0		120.065521240234		+	1	8.7864809	60	60			120.065521240234	74.0602604955027	60	100	eAbsolute	10	0.1	120.065521240234	56.0499018551676	60	98.9332832612369	eAbsolute	10	0.1	120.065521240234	120.055899207629	60	15.7101885784364	eAbsolute	10	0.1	120.065521240234	102.055240734693	60	8.36091356989984	eAbsolute	10	0.1	120.065521240234	120.081230422701
THREONINE	XIC	eTargetCompound				ESI	5000		0		120.065521240234		+	1	8.7941104	60	80			120.065521240234	56.0498865725682	80	100	eAbsolute	10	0.1	120.065521240234	74.0601897813171	80	51.4676964787709	eAbsolute	10	0.1	120.065521240234	57.0338787590156	80	12.140177616125	eAbsolute	10	0.1	120.065521240234	65.0388938522993	80	6.88003274626822	eAbsolute	10	0.1	120.065521240234	120.055994669355
THREONINE	XIC	eTargetCompound				ESI	5000		0		118.050964355469		-	1	8.824674	60	20			118.050964355469	117.928906726504	20	100	eAbsolute	10	0.1	118.050964355469	74.0249138366622	20	20.8415842175384	eAbsolute	10	0.1	118.050964355469	100.926071482191	20	18.8898550755109	eAbsolute	10	0.1	118.050964355469	72.0092882193809	20	17.8146683449878	eAbsolute	10	0.1	118.050964355469	118.050778718123
THREONINE	XIC	eTargetCompound				ESI	5000		0		118.050964355469		-	1	8.7213465	60	40			118.050964355469	117.928967473059	40	100	eAbsolute	10	0.1	118.050964355469	74.0248497246702	40	47.3743724770085	eAbsolute	10	0.1	118.050964355469	72.0091558594787	40	32.4987569844569	eAbsolute	10	0.1	118.050964355469	100.925988822005	40	20.4367044978273	eAbsolute	10	0.1	118.050964355469	118.051068780937
THREONINE	XIC	eTargetCompound				ESI	5000		0		118.050964355469		-	1	8.655123	60	60			118.050964355469	117.928869068917	60	100	eAbsolute	10	0.1	118.050964355469	100.926085723537	60	90.8407876364918	eAbsolute	10	0.1	118.050964355469	74.0248243405596	60	49.7887782230653	eAbsolute	10	0.1	118.050964355469	72.0091676576948	60	15.6183917296622	eAbsolute	10	0.1	118.050964355469	91.7492331639447
THREONINE	XIC	eTargetCompound				ESI	5000		0		118.050964355469		-	1	8.7019552	60	80			118.050964355469	100.926122324121	80	100	eAbsolute	10	0.1	118.050964355469	117.928989061515	80	25.4743424504981	eAbsolute	10	0.1	118.050964355469	74.0249269675582	80	10.4574507777069	eAbsolute	10	0.1	118.050964355469	91.7492816993997	80	5.74249336157881	eAbsolute	10	0.1	118.050964355469	101.924312599776
PURINE	XIC	eTargetCompound				ESI	5000		0		119.036315917969		-	1	3.611848	60	20			119.036315917969	119.036557850841	20	100	eAbsolute	10	0.1	119.036315917969	92.0255810499679	20	1.82587163378673	eAbsolute	10	0.1	119.036315917969	120.040249358136	20	1.60302877408367	eAbsolute	10	0.1	119.036315917969	65.014567694191	20	0.763331418300279	eAbsolute	10	0.1	119.036315917969	120.033106532988
PURINE	XIC	eTargetCompound				ESI	5000		0		119.036315917969		-	1	3.6332125	60	40			119.036315917969	119.036505015895	40	100	eAbsolute	10	0.1	119.036315917969	92.0255604683206	40	1.72571367918168	eAbsolute	10	0.1	119.036315917969	120.040134780461	40	1.62753964436479	eAbsolute	10	0.1	119.036315917969	65.0145586168286	40	0.708367037404474	eAbsolute	10	0.1	119.036315917969	120.032859243123
PURINE	XIC	eTargetCompound				ESI	5000		0		119.036315917969		-	1	3.6294424	60	60			119.036315917969	119.036555951196	60	100	eAbsolute	10	0.1	119.036315917969	92.02560005902	60	7.16300454876954	eAbsolute	10	0.1	119.036315917969	65.0145378222988	60	3.27421558566808	eAbsolute	10	0.1	119.036315917969	120.040318116175	60	1.64101150052464	eAbsolute	10	0.1	119.036315917969	67.03022263677
PURINE	XIC	eTargetCompound				ESI	5000		0		119.036315917969		-	1	3.650807	60	80			119.036315917969	119.036570491194	80	100	eAbsolute	10	0.1	119.036315917969	92.02563083077	80	19.8890233771236	eAbsolute	10	0.1	119.036315917969	65.0145883508261	80	13.4343107997735	eAbsolute	10	0.1	119.036315917969	67.0302545118229	80	4.07075500389755	eAbsolute	10	0.1	119.036315917969	68.0255577675619
PURINE	XIC	eTargetCompound				ESI	5000		0		121.050872802734		+	1	3.6311594	60	20			121.050872802734	121.051252855555	20	100	eAbsolute	10	0.1	121.050872802734	94.0403056591317	20	1.53946330255902	eAbsolute	10	0.1	121.050872802734	67.0293439488999	20	0.303847724063201	eAbsolute	10	0.1	121.050872802734	122.054801992476	20	0.102577132883031	eAbsolute	10	0.1	121.050872802734	121.037701650819
PURINE	XIC	eTargetCompound				ESI	5000		0		121.050872802734		+	1	3.6072814	60	40			121.050872802734	121.051256568397	40	100	eAbsolute	10	0.1	121.050872802734	94.0403131523976	40	1.59756759618186	eAbsolute	10	0.1	121.050872802734	67.0293459953501	40	0.288038559900093	eAbsolute	10	0.1	121.050872802734	122.054456496303	40	0.0396353001909916	eAbsolute	10	0.1	121.050872802734	52.0187293995349
PURINE	XIC	eTargetCompound				ESI	5000		0		121.050872802734		+	1	3.6236189	60	60			121.050872802734	121.051183651502	60	100	eAbsolute	10	0.1	121.050872802734	94.0402821253432	60	9.65106630230919	eAbsolute	10	0.1	121.050872802734	67.0293938435545	60	1.23828492392044	eAbsolute	10	0.1	121.050872802734	52.0185967652906	60	0.295583456677235	eAbsolute	10	0.1	121.050872802734	122.054742024762
PURINE	XIC	eTargetCompound				ESI	5000		0		121.050872802734		+	1	3.6097949	60	80			121.050872802734	121.051153917281	80	100	eAbsolute	10	0.1	121.050872802734	94.0402522035045	80	41.4346865034385	eAbsolute	10	0.1	121.050872802734	67.0293987610966	80	8.00264628129422	eAbsolute	10	0.1	121.050872802734	52.0186462581104	80	2.03624449807154	eAbsolute	10	0.1	121.050872802734	104.024479174588
GLUTAMINE	XIC	eTargetCompound				ESI	5000		0		147.076416015625		+	1	9.2597016	60	20			147.076416015625	130.050261845301	20	100	eAbsolute	10	0.1	147.076416015625	84.0446596426971	20	77.3030249631343	eAbsolute	10	0.1	147.076416015625	101.071283451207	20	7.51320920494231	eAbsolute	10	0.1	147.076416015625	147.078286849755	20	5.71645978737275	eAbsolute	10	0.1	147.076416015625	123.964903201954
GLUTAMINE	XIC	eTargetCompound				ESI	5000		0		147.076416015625		+	1	9.2927696	60	40			147.076416015625	84.0446437988185	40	100	eAbsolute	10	0.1	147.076416015625	130.050257490181	40	75.1615183257991	eAbsolute	10	0.1	147.076416015625	123.964568687716	40	6.14540844061297	eAbsolute	10	0.1	147.076416015625	102.055503176852	40	4.42589010548077	eAbsolute	10	0.1	147.076416015625	84.0402771323756
GLUTAMINE	XIC	eTargetCompound				ESI	5000		0		147.076416015625		+	1	9.2729584	60	60			147.076416015625	84.0446464166641	60	100	eAbsolute	10	0.1	147.076416015625	130.050161077282	60	10.3145630130826	eAbsolute	10	0.1	147.076416015625	56.0499828932135	60	2.44988510715407	eAbsolute	10	0.1	147.076416015625	64.927526694681	60	2.20746491494385	eAbsolute	10	0.1	147.076416015625	123.965027410316
GLUTAMINE	XIC	eTargetCompound				ESI	5000		0		147.076416015625		+	1	9.2793313	60	80			147.076416015625	84.0446575280228	80	100	eAbsolute	10	0.1	147.076416015625	56.0498338991189	80	17.1457091918532	eAbsolute	10	0.1	147.076416015625	64.9274550943239	80	6.4196609796214	eAbsolute	10	0.1	147.076416015625	91.5133012862348	80	1.38615057511008	eAbsolute	10	0.1	147.076416015625	50.152602745024
GLUTAMINE	XIC	eTargetCompound				ESI	5000		0		145.061859130859		-	1	9.3040824	60	20			145.061859130859	127.051593556676	20	100	eAbsolute	10	0.1	145.061859130859	145.062236483542	20	94.3733921333289	eAbsolute	10	0.1	145.061859130859	128.035662140968	20	46.7105880766984	eAbsolute	10	0.1	145.061859130859	109.040876095012	20	41.4715357945249	eAbsolute	10	0.1	145.061859130859	84.045621474528
GLUTAMINE	XIC	eTargetCompound				ESI	5000		0		145.061859130859		-	1	9.3116227	60	40			145.061859130859	127.051688291036	40	100	eAbsolute	10	0.1	145.061859130859	145.062292112649	40	63.7614675329675	eAbsolute	10	0.1	145.061859130859	128.03563097191	40	45.089500804903	eAbsolute	10	0.1	145.061859130859	109.040910980126	40	42.3803801899128	eAbsolute	10	0.1	145.061859130859	84.0456538585036
GLUTAMINE	XIC	eTargetCompound				ESI	5000		0		145.061859130859		-	1	9.2558829	60	60			145.061859130859	84.0456143279747	60	100	eAbsolute	10	0.1	145.061859130859	127.051601269483	60	86.1554514134832	eAbsolute	10	0.1	145.061859130859	74.0248577303754	60	72.3225103153746	eAbsolute	10	0.1	145.061859130859	58.0297159661021	60	65.6704152087271	eAbsolute	10	0.1	145.061859130859	109.040808004546
GLUTAMINE	XIC	eTargetCompound				ESI	5000		0		145.061859130859		-	1	9.1671178	60	80			145.061859130859	58.029721257199	80	100	eAbsolute	10	0.1	145.061859130859	84.0456544265215	80	73.6609801476965	eAbsolute	10	0.1	145.061859130859	74.0248544473897	80	68.3774560572442	eAbsolute	10	0.1	145.061859130859	127.051721490231	80	34.80980454235	eAbsolute	10	0.1	145.061859130859	82.0299874130639
URATE	XIC	eTargetCompound				ESI	5000		0		167.021057128906		-	1	8.2653155	60	20			167.021057128906	167.021478760121	20	100	eAbsolute	10	0.1	167.021057128906	124.015537907279	20	42.030779527202	eAbsolute	10	0.1	167.021057128906	96.0205779067251	20	4.32542304474366	eAbsolute	10	0.1	167.021057128906	168.024789521264	20	1.53049219158854	eAbsolute	10	0.1	167.021057128906	69.0095183910543
URATE	XIC	eTargetCompound				ESI	5000		0		167.021057128906		-	1	8.2486447	60	40			167.021057128906	124.015503081713	40	100	eAbsolute	10	0.1	167.021057128906	167.021482800793	40	89.5544398442094	eAbsolute	10	0.1	167.021057128906	96.0205254223066	40	16.7763051077981	eAbsolute	10	0.1	167.021057128906	69.0094948316613	40	7.8214874358602	eAbsolute	10	0.1	167.021057128906	97.0045850789102
URATE	XIC	eTargetCompound				ESI	5000		0		167.021057128906		-	1	8.2545371	60	60			167.021057128906	124.015538815752	60	100	eAbsolute	10	0.1	167.021057128906	96.0204893668091	60	45.3203876550054	eAbsolute	10	0.1	167.021057128906	69.0094951562007	60	36.4684260494217	eAbsolute	10	0.1	167.021057128906	167.021498384746	60	22.3766275159358	eAbsolute	10	0.1	167.021057128906	97.0045141511279
[truncated: 755 more rows]
[truncated: 50 more columns]
