# Supplementary material for: Profiling metabolome of mouse embryonic cerebrospinal fluid following maternal immune activation
Source: J Biol Chem. 2024 Sep 7;300(10):107749. doi: 10.1016/j.jbc.2024.107749 (PMC11497393; doi:10.1016/j.jbc.2024.107749)
Supplement: Dataset S4 [file mmc5.xlsx]

## Sheet: MSMLS
MSMLS	LOT 230-01
PLATE	NROW	NCOL	PRIMARY_NAME	SMILES	MOLECULAR_FORMULA	KEGG ID_CSID	CAS ID	HMDB/YMDB ID	NEUTRAL MONOISOTOPIC MOLECULAR MASS	[M+H]	[M-H]	METLIN_ID	PC_CID	PC_SID	ChEBI	SUPPLIER CAT NO	SUPPLIER PRODUCT NAME	SUPPLIER URL
1	A	1	BETA-NICOTINAMIDE ADENINE DINUCLEOTIDE	NC(C1=C[N+]([C@@H]2O[C@@H]([C@H]([C@H]2O)O)COP([O-])(OP(O)(OC[C@H]3O[C@@H](N4C=NC5=C4N=CN=C5N)[C@@H]([C@@H]3O)O)=O)=O)=CC=C1)=O (Beta-NAD)	C21H27N7O14P2(Beta-NAD)	C00003 (Beta-NAD)	53-84-9 (Beta-NAD)	HMDB0000902 (Beta-NAD)	663.109	664.116	662.102	101 (Beta-NAD)	5893 (Beta-NAD)	24897510	15846 (Beta-NAD)	N1636	β-Nicotinamide adenine dinucleotide hydrate	http://www.sigmaaldrich.com/catalog/product/sial/N1636?lang=en&region=US
1	A	2	GLUTAMINE	N[C@@H](CCC(N)=O)C(O)=O	C5H10N2O3	C00064	56-85-9	HMDB0000641	146.069	147.076	145.062	5614	5961	3364	18050	G8540	L-Glutamine	http://www.sigmaaldrich.com/catalog/product/sigma/G8540?lang=en&region=US
1	A	3	HYPOTAURINE	NCCS(O)=O	C2H7NO2S	C00519	300-84-5	HMDB0000965	109.02	110.027	108.012	281	107812	3802	16668	H1384	Hypotaurine	http://www.sigmaaldrich.com/catalog/product/aldrich/H1384?lang=en&region=US
1	A	4	N-METYL-ALANINE	[H][C@@](C)(NC)C(O)=O	C4H9NO2	C02721	NA	HMDB0094692	103.063	104.071	102.056	NA	5288725	348348606	17519	02676	N-Methyl-L-alanine	https://www.sigmaaldrich.com/catalog/search?term=02676&interface=All&N=0&mode=match%20partialmax&lang=en&region=US&focus=product
1	A	5	CITRATE	OC(=O)CC(O)(CC(O)=O)C(O)=O	C6H8O7	C00158	77-92-9	HMDB0000094	192.027	193.034	191.02	124	311	3458	30769	251275	Citric acid	http://www.sigmaaldrich.com/catalog/product/sial/251275?lang=en&region=US
1	A	6	THREONINE	C[C@@H](O)[C@H](N)C(O)=O	C4H9NO3	C00188	72-19-5	HMDB0000167	119.058	120.066	118.051	32	6288	3488	16857	89179	L-Threonine	http://www.sigmaaldrich.com/catalog/product/sigma/89179?lang=en&region=US
1	A	7	PURINE	N1C=NC2=C1C=NC=N2	C5H4N4	C15587	120-73-0	HMDB0001366	120.044	121.051	119.036	6193	1044	17396579	17258	P55805	Purine	http://www.sigmaaldrich.com/catalog/product/aldrich/P55805?lang=en&region=US
1	A	8	N-ACETYLNEURAMINATE	CC(=O)N[C@@H]1[C@@H](O)C[C@](O)(O[C@H]1[C@H](O)[C@H](O)CO)C(O)=O	C11H19NO9	C19910	131-48-6	HMDB0000230	309.106	310.113	308.099	3321	445063	78603070	45744	A0812	N-Acetylneuraminic acid	http://www.sigmaaldrich.com/catalog/product/sigma/A0812?lang=en&region=US
1	A	9	N-ACETYLMANNOSAMINE	[H][C@@]1(O)O[C@H](CO)[C@@H](O)[C@H](O)[C@@H]1NC(C)=O	C8H15NO6	C00645	7772-94-3	HMDB0001129	221.09	222.097	220.083	6024	11096158	310265669	63154	A8176	N-Acetyl-D-mannosamine	http://www.sigmaaldrich.com/catalog/product/sigma/A8176?lang=en&region=US
1	A	10	PYRIMIDINE	C1=CN=CN=C1	C4H4N2	C00396	25247-63-6	HMDB0003361	80.0374	81.0447	79.0302	58148	9260	3686	16898	131695	Pyrimidine	http://www.sigmaaldrich.com/catalog/product/aldrich/131695?lang=en&region=US
1	A	11	TRANS-ACONITATE	OC(=O)C\C(=C/C(O)=O)C(O)=O	C6H6O6	C02341	4023-65-8	HMDB0000958	174.016	175.024	173.009	3771	444212	5390	32806	122750	trans-Aconitic acid	http://www.sigmaaldrich.com/catalog/product/aldrich/122750?lang=en&region=US
1	A	12	URATE	O=C1NC2=C(N1)C(=O)NC(=O)N2	C5H4N4O3	C00366	69-93-2	HMDB0000289	168.028	169.036	167.021	88	1175	3657	17775	U2625	Uric acid	http://www.sigmaaldrich.com/catalog/product/sigma/U2625?lang=en&region=US
1	B	1	CYTIDINE	NC1=NC(=O)N(C=C1)[C@@H]1O[C@H](CO)[C@@H](O)[C@H]1O	C9H13N3O5	C00475	65-46-3	HMDB0000089	243.086	244.093	242.078	3376	6175	24892387	17562	C122106	Cytidine	http://www.sigmaaldrich.com/catalog/product/aldrich/C122106?lang=en&region=US
1	B	2	SERINE	N[C@@H](CO)C(O)=O	C3H7NO3	C00065	56-45-1	HMDB0000187	105.043	106.05	104.035	5203	5951	3365	17115	84959	L-Serine	http://www.sigmaaldrich.com/catalog/product/sigma/84959?lang=en&region=US
1	B	3	CYSTEINE	N[C@@H](CS)C(O)=O	C3H7NO2S	C00097	52-90-4	HMDB0000574	121.02	122.027	120.012	5556	5862	3397	17561	30089	L-Cysteine	http://www.sigmaaldrich.com/catalog/product/sigma/30089?lang=en&region=US
1	B	4	CITRULLINE	N[C@@H](CCCNC(N)=O)C(O)=O	C6H13N3O3	C00327	372-75-8	HMDB0000904	175.096	176.103	174.088	16	9750	3621	16349	C7629	L-Citrulline	http://www.sigmaaldrich.com/catalog/product/sigma/C7629?lang=en&region=US
1	B	5	TAURINE	NCCS(O)(=O)=O	C2H7NO3S	C00245	107-35-7	HMDB0000251	125.015	126.022	124.007	31	1123	3544	15891	86329	Taurine	http://www.sigmaaldrich.com/catalog/product/sigma/86329?lang=en&region=US
1	B	6	N-ACETYLTRYPTOPHAN	CC(=O)N[C@@H](CC1=CNC2=C1C=CC=C2)C(O)=O	C13H14N2O3	CSID388950	1218-34-4	HMDB0013713	246.1	247.108	245.093	85257	700653	76081748	70976	A6251	N-Acetyl-DL-tryptophan	http://www.sigmaaldrich.com/catalog/product/sigma/A6251?lang=en&region=US
1	B	7	NICOTINATE	OC(=O)C1=CN=CC=C1	C6H5NO2	C00253	59-67-6	HMDB0001488	123.032	124.039	122.025	6272	938	3552	15940	N4126	Nicotinic acid	http://www.sigmaaldrich.com/catalog/product/sial/N4126?lang=en&region=US
1	B	8	INOSINE	OC[C@H]1O[C@H]([C@H](O)[C@@H]1O)N1C=NC2=C1N=CNC2=O	C10H12N4O5	C00294	58-63-9	HMDB0000195	268.081	269.088	267.073	84	6021	3588	17596	I4125	Inosine	http://www.sigmaaldrich.com/catalog/product/sigma/I4125?lang=en&region=US
1	B	9	GAMMA-AMINOBUTYRATE	NCCCC(O)=O	C4H9NO2	C00334	56-12-2	HMDB0000112	103.063	104.071	102.056	279	119	3628	16865	A2129	γ-Aminobutyric acid	http://www.sigmaaldrich.com/catalog/product/sigma/A2129?lang=en&region=US
1	B	10	CYTOSINE	NC1=CC=NC(=O)N1	C4H5N3O	C00380	71-30-7	HMDB0000630	111.043	112.051	110.036	283	597	3670	16040	C3506	Cytosine	http://www.sigmaaldrich.com/catalog/product/sigma/C3506?lang=en&region=US
1	B	11	ISOLEUCINE	CC[C@H](C)[C@H](N)C(O)=O	C6H13NO2	C00407	73-32-5	HMDB0000172	131.095	132.102	130.087	5193	6306	3697	17191	58879	L-Isoleucine	http://www.sigmaaldrich.com/catalog/product/sigma/58879?lang=en&region=US
1	B	12	PYRAZOLE	C1=CNN=C1	C3H4N2	C00481	288-13-1	-	68.0374	69.0447	67.0302	65516	1048	24898689	17241	P56607	Pyrazole	http://www.sigmaaldrich.com/catalog/product/aldrich/P56607?lang=en&region=US
1	C	1	GLUTAMATE	N[C@@H](CCC(O)=O)C(O)=O	C5H9NO4	C00025	56-86-0	HMDB0000148	147.053	148.06	146.046	5174	33032	3327	16015	G1251	L-Glutamic acid	http://www.sigmaaldrich.com/catalog/product/sigma/G1251?lang=en&region=US
1	C	2	ASCORBATE	[H][C@@]1(OC(=O)C(O)=C1O)[C@@H](O)CO	C6H8O6	C00072	50-81-7	HMDB0000044	176.032	177.039	175.025	249	54670067	3372	29073	A0278	L-Ascorbic acid	http://www.sigmaaldrich.com/catalog/product/sigma/A0278?lang=en&region=US
1	C	3	P-HYDROXYPHENYLACETATE	OC(=O)CC1=CC=C(O)C=C1	C8H8O3	C00642	156-38-7	HMDB0000020	152.047	153.055	151.04	130	127	3915	18101	H50004	4-Hydroxyphenylacetic acid	http://www.sigmaaldrich.com/catalog/product/aldrich/H50004?lang=en&region=US
1	C	4	N-ACETYLGLUCOSAMINE	CC(=O)N[C@H]1C(O)O[C@H](CO)[C@@H](O)[C@@H]1O	C8H15NO6	C00140	7512-17-6	HMDB0000215	221.09	222.097	220.083	3356	439174	3440	506227	A8625	N-Acetyl-D-glucosamine	http://www.sigmaaldrich.com/catalog/product/sigma/A8625?lang=en&region=US
1	C	5	GLYCOLATE	OCC(O)=O	C2H4O3	C00160	79-14-1	HMDB0000115	76.016	77.0233	75.0088	3219	757	3460	17497	07391	Glycolate Standard for IC	http://www.sigmaaldrich.com/catalog/product/sial/07391?lang=en&region=US
1	C	6	SARCOSINE	CNCC(O)=O	C3H7NO2	C00213	107-97-1	HMDB0000271	89.0477	90.055	88.0404	51	1088	3513	15611	131776	Sarcosine	http://www.sigmaaldrich.com/catalog/product/aldrich/131776?lang=en&region=US
1	C	7	CREATININE	CN1CC(=O)NC1=N	C4H7N3O	C00791	60-27-5	HMDB0000562	113.059	114.066	112.052	8	588	4049	16737	C4255	Creatinine	http://www.sigmaaldrich.com/catalog/product/sial/C4255?lang=en&region=US
1	C	8	QUINATE	O[C@@H]1C[C@@](O)(C[C@@H](O)[C@H]1O)C(O)=O	C7H12O6	C00296	77-95-2	HMDB0003072	192.063	193.071	191.056	3329	70143	8967	17521	46944-U	(-) Quinic acid	http://www.sigmaaldrich.com/catalog/product/supelco/46944u?lang=en&region=US
1	C	9	DIHYDROOROTATE	OC(=O)C1CC(=O)NC(=O)N1	C5H6N2O4	C00337	5988-19-2	HMDB0003349	158.033	159.04	157.025	6899	439216	3630	17025	D7128	L-Dihydroorotic acid	http://www.sigmaaldrich.com/catalog/product/sigma/D7128?lang=en&region=US
1	C	10	MALONATE	OC(=O)CC(O)=O	C3H4O4	C00383	141-82-2	HMDB0000691	104.011	105.018	103.004	3237	867	3673	30794	46938-U	Malonic acid	http://www.sigmaaldrich.com/catalog/product/supelco/46938U?lang=en&region=US
1	C	11	GUANIDINOACETATE	NC(=N)NCC(O)=O	C3H7N3O2	C00581	352-97-6	HMDB0000128	117.054	118.061	116.047	5163	763	3860	16344	G11608	Guanidineacetic acid	http://www.sigmaaldrich.com/catalog/product/aldrich/G11608?lang=en&region=US
1	C	12	FORMAMIDE	NC=O	CH3NO	C00488	75-12-7	HMDB0001536	45.0215	46.0287	44.0142	4182	713	3771	16397	F9037	Formamide	http://www.sigmaaldrich.com/catalog/product/sigma/F9037?lang=en&region=US
1	D	1	GLYCINE	NCC(O)=O	C2H5NO2	C00037	56-40-6	HMDB0000123	75.032	76.0393	74.0248	20	750	3339	15428	G7126	Glycine	http://www.sigmaaldrich.com/catalog/product/sigma/G7126?lang=en&region=US
1	D	2	METHIONINE	CSCC[C@H](N)C(O)=O	C5H11NO2S	C00073	63-68-3	HMDB0000696	149.051	150.058	148.044	5664	6137	3373	16643	64319	L-Methionine	http://www.sigmaaldrich.com/catalog/product/sigma/64319?lang=en&region=US
1	D	3	TETRAHYDROFOLATE	NC1=NC(=O)C2=C(NC[C@H](CNC3=CC=C(C=C3)C(=O)NC(CCC(O)=O)C(O)=O)N2)N1	C19H23N7O6	C00101	135-16-0	HMDB0001846	445.171	446.178	444.164	714	91443	13433852	20506	T3125	Tetrahydrofolic acid	http://www.sigmaaldrich.com/catalog/product/sigma/T3125?lang=en&region=US
1	D	4	2-PHOSPHOGLYCERATE	OCC(OP(O)(O)=O)C(O)=O (2-PHOSPHOGLYCERATE)	C3H7O7P (2-PHOSPHOGLYCERATE)	CSID58 (2-PHOSPHOGLYCERATE)	2553-59-5 (2-PHOSPHOGLYCERATE)	HMDB0000362 (2-PHOSPHOGLYCERATE)	185.993	187	184.986	5351 (2-PHOSPHOGLYCERATE)	59 (2-PHOSPHOGLYCERATE)	329751938	24344 (2-PHOSPHOGLYCERATE)	19710	L-2-Phosphoglyceric acid disodium salt hydrate	http://www.sigmaaldrich.com/catalog/product/sigma/19710?lang=en&region=US
1	D	5	METHYLTHIOADENOSINE	CSC[C@H]1O[C@H]([C@H](O)[C@@H]1O)N1C=NC2=C1N=CN=C2N	C11H15N5O3S	C00170	2457-80-9	HMDB0001173	297.09	298.097	296.082	3425	439176	3470	17509	D5011	5'-Deoxy-5'-(methylthio)adenosine	http://www.sigmaaldrich.com/catalog/product/sigma/D5011?lang=en&region=US
1	D	6	THYMIDINE	CC1=CN([C@H]2C[C@H](O)[C@@H](CO)O2)C(=O)NC1=O	C10H14N2O5	C00214	50-89-5	HMDB0000273	242.09	243.098	241.083	3375	5789	3514	17748	T9250	Thymidine	http://www.sigmaaldrich.com/catalog/product/sigma/T9250?lang=en&region=US
1	D	7	CYS-GLY	N[C@@H](CS)C(=O)NCC(O)=O	C5H10N2O3S	C01419	19246-18-5	HMDB0000078	178.041	179.048	177.034	5134	439498	4606	4047	C0166	Cys-Gly	http://www.sigmaaldrich.com/catalog/product/sigma/C0166?lang=en&region=US
1	D	8	AMINOISOBUTANOATE	CC(CN)C(O)=O	C4H9NO2	C05145	144-90-1	HMDB0003911	103.063	104.071	102.056	5472	64956	7563	27389	217794	DL-3-Aminoisobutyric acid	http://www.sigmaaldrich.com/catalog/product/aldrich/217794?lang=en&region=US
1	D	9	GULOSE	OC[C@@H]1OC(O)[C@@H](O)[C@@H](O)[C@@H]1O	C6H12O6	C15923	6027-89-0	HMDB0012326	180.063	181.071	179.056	447059	10130220	348282025	37704	56224	L-(+)-Gulose	https://www.sigmaaldrich.com/catalog/product/sigma/56224?lang=en&region=US
1	D	10	XANTHINE	O=C1NC2=C(NC=N2)C(=O)N1	C5H4N4O2	C00385	69-89-6	HMDB0000292	152.033	153.041	151.026	82	1188	348274380	17712	X7375	Xanthine	http://www.sigmaaldrich.com/catalog/product/sigma/X7375?lang=en&region=US
1	D	11	DIHYDROFOLATE	NC1=NC2=C(N=C(CNC3=CC=C(C=C3)C(=O)N[C@@H](CCC(O)=O)C(O)=O)CN2)C(=O)N1 (DIHYDROFOLATE)	C19H21N7O6 (DIHYDROFOLATE)	C00415 (DIHYDROFOLATE)	4033-27-6 (DIHYDROFOLATE)	HMDB0001056 (DIHYDROFOLATE)	443.155	444.163	442.148	5970 (DIHYDROFOLATE)	98792 (DIHYDROFOLATE)	24856440	15633 (DIHYDROFOLATE)	271462	Dihydrofolic acid dihydrate	http://www.sigmaaldrich.com/catalog/product/aldrich/271462?lang=en&region=US
1	D	12	CYSTINE	N[C@@H](CSSC[C@H](N)C(O)=O)C(O)=O	C6H12N2O4S2	C00491	56-89-3	HMDB0000192	240.024	241.031	239.017	5207	67678	3774	16283	C7602	L-Cystine	http://www.sigmaaldrich.com/catalog/product/sigma/C7602?lang=en&region=US
1	E	1	L-ALANINE	C[C@H](N)C(O)=O	C3H7NO2	C00041	56-41-7	HMDB0000161	89.0477	90.055	88.0404	11	5950	3343	16977	A7627	L-Alanine	http://www.sigmaaldrich.com/catalog/product/sigma/A7627?lang=en&region=US
1	E	2	DIETHANOLAMINE	OCCNCCO	C4H11NO2	C06772	111-42-2	HMDB0004437	105.079	106.086	104.072	3239	8113	8992	28123	31590	Diethanolamine	http://www.sigmaaldrich.com/catalog/product/sial/31590?lang=en&region=US
1	E	3	URIDINE MONOPHOSPHATE	O[C@H]1[C@@H](O)[C@@H](O[C@@H]1COP(O)(O)=O)N1C=CC(=O)NC1=O	C9H13N2O9P	C00105	58-97-9	HMDB0000288	324.036	325.043	323.029	3453	6030	3405	16695	U1752	Uridine 5'-monophosphate	http://www.sigmaaldrich.com/catalog/product/sigma/U1752?lang=en&region=US
1	E	4	PROLINE	OC(=O)[C@@H]1CCCN1	C5H9NO2	C00148	147-85-3	HMDB0000162	115.063	116.071	114.056	29	145742	3448	17203	P5607	L-Proline	http://www.sigmaaldrich.com/catalog/product/sigma/P5607?lang=en&region=US
1	E	5	THYMINE	CC1=CNC(=O)NC1=O	C5H6N2O2	C00178	65-71-4	HMDB0000262	126.043	127.05	125.036	290	1135	3478	17821	T0376	Thymine	http://www.sigmaaldrich.com/catalog/product/sigma/T0376?lang=en&region=US
1	E	6	SUCCINATE SEMIALDEHYDE	OC(=O)CCC=O	C4H6O3	C00232	692-29-5	HMDB0001259	102.032	103.039	101.024	6114	1112	3531	16265	SC-281158	Succinic semialdehyde solution	http://www.scbt.com/datasheet-281158-succinic-semialdehyde-solution.html
1	E	7	LACTATE	C[C@H](O)C(O)=O	C3H6O3	C00186	79-33-4	HMDB0000190	90.0317	91.039	89.0244	5205	107689	24896289	422	L1750	L-(+)-Lactic acid	http://www.sigmaaldrich.com/catalog/product/sigma/L1750?lang=en&region=US
1	E	8	URIDINE	OC[C@H]1O[C@H]([C@H](O)[C@@H]1O)N1C=CC(=O)NC1=O	C9H12N2O6	C00299	58-96-8	HMDB0000296	244.07	245.077	243.062	90	6029	3593	16704	U3750	Uridine	http://www.sigmaaldrich.com/catalog/product/sigma/U3750?lang=en&region=US
1	E	9	FRUCTOSE BISPHOSPHATE	O[C@H]1[C@H](O)[C@](O)(COP(O)(O)=O)O[C@@H]1COP(O)(O)=O (FRUCTOSE BISPHOSPHATE)	C6H14O12P2 (FRUCTOSE BISPHOSPHATE)	C05378 (FRUCTOSE BISPHOSPHATE)	34693-15-7 (FRUCTOSE BISPHOSPHATE)	HMDB0001058	339.996	341.003	338.989	147 (FRUCTOSE BISPHOSPHATE)	10267 (FRUCTOSE BISPHOSPHATE)	24894921	28013 (FRUCTOSE BISPHOSPHATE)	F6803	D-Fructose 1,6-bisphosphate trisodium salt hydrate	http://www.sigmaaldrich.com/catalog/product/sigma/F6803?lang=en&region=US
1	E	10	CARNOSINE	NCCC(=O)N[C@@H](CC1=CN=CN1)C(O)=O	C9H14N4O3	C00386	305-84-0	HMDB0000033	226.107	227.114	225.099	38	439224	3676	15727	C9625	L-Carnosine	http://www.sigmaaldrich.com/catalog/product/sigma/C9625?lang=en&region=US
1	E	11	NICOTINAMIDE	NC(=O)C1=CN=CC=C1	C6H6N2O	C00153	98-92-0	HMDB0001406	122.048	123.055	121.041	1497	936	3453	17154	72340	Nicotinamide	http://www.sigmaaldrich.com/catalog/product/sigma/72340?lang=en&region=US
1	E	12	SHIKIMATE	O[C@@H]1CC(=C[C@@H](O)[C@H]1O)C(O)=O	C7H10O5	C00493	138-59-0	HMDB0003070	174.053	175.06	173.046	338	8742	3776	16119	S5375	Shikimic acid	http://www.sigmaaldrich.com/catalog/product/sigma/S5375?lang=en&region=US
1	F	1	SUCCINATE	OC(=O)CCC(O)=O	C4H6O4	C00042	110-15-6	HMDB0000254	118.027	119.034	117.019	114	1110	3344	15741	S3674	Succinic acid	http://www.sigmaaldrich.com/catalog/product/sial/S3674?lang=en&region=US
1	F	2	PHENYLALANINE	N[C@@H](CC1=CC=CC=C1)C(O)=O	C9H11NO2	C00079	63-91-2	HMDB0000159	165.079	166.086	164.072	28	6140	3379	17295	P5482	L-Phenylalanine	http://www.sigmaaldrich.com/catalog/product/sigma/P5482?lang=en&region=US
1	F	3	URACIL	O=C1NC=CC(=O)N1	C4H4N2O2	C00106	66-22-8	HMDB0000300	112.027	113.035	111.02	258	1174	3406	17568	U0750	Uracil	http://www.sigmaaldrich.com/catalog/product/sigma/U0750?lang=en&region=US
1	F	4	THIOUREA	NC(N)=S	CH4N2S	C14415	62-56-6	HMDB0034155	76.0095	77.0168	75.0022	24051	2723790	17395415	36946	T8656	Thiourea	http://www.sigmaaldrich.com/catalog/product/sial/T8656?lang=en&region=US
1	F	5	ASPARTATE	N[C@@H](CC(O)=O)C(O)=O	C4H7NO4	C00049	56-84-8	HMDB0000191	133.038	134.045	132.03	5206	5960	3351	17053	A7219	L-Aspartic acid	http://www.sigmaaldrich.com/catalog/product/sigma/A7219?lang=en&region=US
1	F	6	DEOXYCYTIDINE MONOPHOSPHATE	NC1=NC(=O)N(C=C1)[C@H]1C[C@H](O)[C@@H](COP(O)(O)=O)O1	C9H14N3O7P	C00239	1032-65-1	HMDB0001202	307.057	308.064	306.05	6078	13945	3538	15918	D7750	2'-Deoxycytidine 5'-monophosphate	http://www.sigmaaldrich.com/catalog/product/sigma/D7750?lang=en&region=US
1	F	7	HYPOXANTHINE	OC1=NC=NC2=C1NC=N2	C5H4N4O	C00262	68-94-0	HMDB0000157	136.039	137.046	135.031	83	790	3560	17368	H9377	Hypoxanthine	http://www.sigmaaldrich.com/catalog/product/sigma/H9377?lang=en&region=US
1	F	8	CREATINE	CN(CC(O)=O)C(N)=N	C4H9N3O2	C00300	57-00-1	HMDB0000064	131.069	132.077	130.062	7	586	3594	16919	C0780	Creatine	http://www.sigmaaldrich.com/catalog/product/sigma/C0780?lang=en&region=US
1	F	9	L-DOPA	N[C@@H](CC1=CC(O)=C(O)C=C1)C(O)=O	C9H11NO4	C00355	59-92-7	HMDB0000181	197.069	198.076	196.062	42	6047	3648	15765	D9628	3,4-Dihydroxy-L-phenylalanine	http://www.sigmaaldrich.com/catalog/product/sigma/D9628?lang=en&region=US
1	F	10	GUANOSINE	NC1=NC2=C(N=CN2[C@@H]2O[C@H](CO)[C@@H](O)[C@H]2O)C(=O)N1	C10H13N5O5	C00387	118-00-3	HMDB0000133	283.092	284.099	282.084	87	6802	3677	16750	G6752	Guanosine	http://www.sigmaaldrich.com/catalog/product/sigma/G6752?lang=en&region=US
1	F	11	DIHYDROURACIL	O=C1CCNC(=O)N1	C4H6N2O2	C00429	504-07-4	HMDB0000076	114.043	115.05	113.036	285	649	3718	15901	D7628	Dihydrouracil	http://www.sigmaaldrich.com/catalog/product/sigma/D7628?lang=en&region=US
1	F	12	MALATE	O[C@H](CC(O)=O)C(O)=O	C4H6O5	C00497	636-61-3	HMDB0031518	134.022	135.029	133.014	63096	92824	3780	30796	46940-U	D-Malic acid	http://www.sigmaaldrich.com/catalog/product/supelco/46940U?lang=en&region=US
1	G	1	ISOCITRATE	OC(C(CC(O)=O)C(O)=O)C(O)=O (ISOCITRATE)	C6H8O7 (ISOCITRATE)	C00311	320-77-4 (ISOCITRATE)	HMDB0000193 (ISOCITRATE)	192.027	193.034	191.02	3328 (ISOCITRATE)	1198 (ISOCITRATE)	24895923	30887 (ISOCITRATE)	I1252	DL-Isocitric acid trisodium salt hydrate	http://www.sigmaaldrich.com/catalog/product/sigma/I1252?lang=en&region=US
1	G	2	TYROSINE	N[C@@H](CC1=CC=C(O)C=C1)C(O)=O	C9H11NO3	C00082	60-18-4	HMDB0000158	181.074	182.081	180.067	34	6057	3382	17895	93829	L-Tyrosine	http://www.sigmaaldrich.com/catalog/product/sigma/93829?lang=en&region=US
1	G	3	GLYCEROL	OCC(O)CO	C3H8O3	C00116	56-81-5	HMDB0000131	92.0473	93.0546	91.0401	105	753	3416	17754	G5516	Glycerol	http://www.sigmaaldrich.com/catalog/product/sigma/G5516?lang=en&region=US
1	G	4	ASPARAGINE	N[C@@H](CC(N)=O)C(O)=O	C4H8N2O3	C00152	70-47-3	HMDB0000168	132.053	133.061	131.046	14	6267	3452	17196	A0884	L-Asparagine	http://www.sigmaaldrich.com/catalog/product/sigma/A0884?lang=en&region=US
1	G	5	VALINE	CC(C)[C@H](N)C(O)=O	C5H11NO2	C00183	72-18-4	HMDB0000883	117.079	118.086	116.072	35	6287	3483	16414	94619	L-Valine	http://www.sigmaaldrich.com/catalog/product/sigma/94619?lang=en&region=US
1	G	6	GUANINE	NC1=NC(=O)C2=C(N1)N=CN2	C5H5N5O	C00242	73-40-5	HMDB0000132	151.049	152.057	150.042	315	764	3541	16235	G11950	Guanine	http://www.sigmaaldrich.com/catalog/product/aldrich/G11950?lang=en&region=US
1	G	7	HOMOSERINE	N[C@@H](CCO)C(O)=O	C4H9NO3	C00263	672-15-1	HMDB0000719	119.058	120.066	118.051	288	12647	3561	15699	H6515	L-Homoserine	http://www.sigmaaldrich.com/catalog/product/sigma/H6515?lang=en&region=US
1	G	8	PYRIDOXINE	CC1=NC=C(CO)C(CO)=C1O	C8H11NO3	C00314	65-23-6	HMDB0000239	169.074	170.081	168.067	2202	1054	3608	16709	P5669	Pyridoxine	http://www.sigmaaldrich.com/catalog/product/sigma/P5669?lang=en&region=US
1	G	9	DEOXYADENOSINE MONOPHOSPHATE	NC1=NC=NC2=C1N=CN2[C@H]1C[C@H](O)[C@@H](COP(O)(O)=O)O1	C10H14N5O6P	C00360	653-63-4	HMDB0000905	331.068	332.075	330.061	3461	12599	3651	17713	D6375	2'-Deoxyadenosine 5'-monophosphate	http://www.sigmaaldrich.com/catalog/product/sigma/D6375?lang=en&region=US
1	G	10	FOLATE	NC1=NC(=O)C2=NC(CNC3=CC=C(C=C3)C(=O)N[C@@H](CCC(O)=O)C(O)=O)=CN=C2N1	C19H19N7O6	C00504	59-30-3	HMDB0000121	441.14	442.147	440.132	246	6037	3787	27470	F7876	Folic acid	http://www.sigmaaldrich.com/catalog/product/sigma/F7876?lang=en&region=US
1	G	11	NICOTINAMIDE MONONUCLEOTIDE	NC(=O)C1=CC=C[N+](=C1)[C@@H]1O[C@H](COP(O)([O-])=O)[C@@H](O)[C@H]1O	C11H15N2O8P	C00455	1094-61-7	-	334.057	335.064	333.049	4167	14180	3741	16171	N3501	β-Nicotinamide mononucleotide	http://www.sigmaaldrich.com/catalog/product/sigma/N3501?lang=en&region=US
1	G	12	3-METHYL-L-HISTIDINE	[H][C@](N)(CC1=CN=CN1C)C(O)=O	C7H11N3O2	C01152	368-16-1	HMDB0000479	169.085	170.092	168.078	5466	64969	24897303	27596	M9005	3-Methyl-L-histidine	https://www.sigmaaldrich.com/catalog/product/sigma/m9005?lang=en&region=US
1	H	1	INTENTIONALLY LEFT BLANK
1	H	2	INTENTIONALLY LEFT BLANK
1	H	3	INTENTIONALLY LEFT BLANK
1	H	4	INTENTIONALLY LEFT BLANK
1	H	5	INTENTIONALLY LEFT BLANK
1	H	6	INTENTIONALLY LEFT BLANK
1	H	7	INTENTIONALLY LEFT BLANK
1	H	8	INTENTIONALLY LEFT BLANK
1	H	9	INTENTIONALLY LEFT BLANK
1	H	10	INTENTIONALLY LEFT BLANK
1	H	11	INTENTIONALLY LEFT BLANK
1	H	12	INTENTIONALLY LEFT BLANK
2	A	1	DIAMINOPIMELATE	N[C@@H](CCC[C@H](N)C(O)=O)C(O)=O	C7H14N2O4	C00666	583-93-7	HMDB0001370	190.095	191.103	189.088	352	439283	3935	16026	33240	2,6-Diaminopimelic acid	http://www.sigmaaldrich.com/catalog/product/aldrich/33240?lang=en&region=US
2	A	2	AMINOADIPATE	NC(CCCC(O)=O)C(O)=O	C6H11NO4	C00956	542-32-5	HMDB0000510	161.069	162.076	160.062	469	92136	4207	37024	A0637	DL-2-Aminoadipic acid	http://www.sigmaaldrich.com/catalog/product/sigma/A0637?lang=en&region=US
2	A	3	DEOXYCYTIDINE	NC1=NC(=O)N(C=C1)[C@H]1C[C@H](O)[C@@H](CO)O1	C9H13N3O4	C00881	951-77-9	HMDB0000014	227.091	228.098	226.083	3367	13711	4137	15698	D3897	2'-Deoxycytidine	http://www.sigmaaldrich.com/catalog/product/sigma/D3897?lang=en&region=US
2	A	4	NORADRENALINE	NC[C@H](O)C1=CC(O)=C(O)C=C1	C8H11NO3	C00547	51-41-2	HMDB0000216	169.074	170.081	168.067	63	439260	3828	18357	A7257	(-)-Norepinephrine	http://www.sigmaaldrich.com/catalog/product/sigma/A7257?lang=en&region=US
2	A	5	GLUCOSAMINE 6-PHOSPHATE	N[C@H]1[C@@H](O)O[C@H](COP(O)(O)=O)[C@@H](O)[C@@H]1O (GLUCOSAMINE 6-PHOSPHATE)	C6H14NO8P (GLUCOSAMINE 6-PHOSPHATE)	C00352 (GLUCOSAMINE 6-PHOSPHATE)E	3616-42-0 (GLUCOSAMINE 6-PHOSPHATE)	HMDB0001254 (GLUCOSAMINE 6-PHOSPHATE)	259.046	260.053	258.038	6111 (GLUCOSAMINE 6-PHOSPHATE)	439217 (GLUCOSAMINE 6-PHOSPHATE)	24895188	15873 (GLUCOSAMINE 6-PHOSPHATE)	G4878	D-Glucosamine 6-phosphate sodium salt	http://www.sigmaaldrich.com/catalog/product/sigma/G4878?lang=en&region=US
2	A	6	TARTRATE	O[C@@H]([C@H](O)C(O)=O)C(O)=O	C4H6O6	C02107	147-71-7	HMDB0029878	150.016	151.024	149.009	86561	439655	5189	15672	T206	D-(-)-Tartaric acid	http://www.sigmaaldrich.com/catalog/product/aldrich/T206?lang=en&region=US
2	A	7	3-DEHYDROSHIKIMATE	O[C@@H]1CC(=CC(=O)[C@H]1O)C(O)=O	C7H8O5	C02637	27655-56-7	YMDB0000390	172.037	173.044	171.03	3296	439774	5617	30918	05616	3-Dehydroshikimic acid	http://www.sigmaaldrich.com/catalog/product/sigma/05616?lang=en&region=US
2	A	8	CAFFEINE	CN1C=NC2=C1C(=O)N(C)C(=O)N2C	C8H10N4O2	C07481	58-08-2	HMDB0001847	194.08	195.088	193.073	1455	2519	9684	27732	C0750	Caffeine	http://www.sigmaaldrich.com/catalog/product/sial/C0750?lang=en&region=US
2	A	9	HOMOCYSTEINE	C(CS)C(C(=O)O)N	C4H9NO2S	C00155	454-29-5	HMDB0000742	135.035	136.043	134.028	63636	778	7710	17230	44925	DL-Homocysteine	http://www.sigmaaldrich.com/catalog/product/sial/44925?lang=en&region=US
2	A	10	THEOPHYLLINE	CN1C2=C(NC=N2)C(=O)N(C)C1=O	C7H8N4O2	C07130	58-55-9	HMDB0001889	180.065	181.072	179.057	1458	2153	9340	28177	T1633	Theophylline	http://www.sigmaaldrich.com/catalog/product/sigma/T1633?lang=en&region=US
2	A	11	LEUCINE	CC(C)C[C@H](N)C(O)=O	C6H13NO2	C00123	61-90-5	HMDB0000687	131.095	132.102	130.087	24	6106	3423	15603	L7875	DL-Leucine	http://www.sigmaaldrich.com/catalog/product/sigma/L7875?lang=en&region=US
2	A	12	TREHALOSE	OC[C@H]1O[C@H](O[C@H]2O[C@H](CO)[C@@H](O)[C@H](O)[C@H]2O)[C@H](O)[C@@H](O)[C@@H]1O (TREHALOSE)	C12H22O11 (TREHALOSE)	C01083 (TREHALOSE)	99-20-7 (TREHALOSE)	HMDB0000975 (TREHALOSE)	342.116	343.123	341.109	3479 (TREHALOSE)	7427 (TREHALOSE)	57654693	16551 (TREHALOSE)	T9531	D-(+)-Trehalose dihydrate	http://www.sigmaaldrich.com/catalog/product/sigma/T9531?lang=en&region=US
2	B	1	BETAINE	C[N+](C)(C)CC([O-])=O	C5H11NO2	C00719	107-43-7	HMDB0000043	117.079	118.086	116.072	287	247	3985	17750	61962	Betaine	http://www.sigmaaldrich.com/catalog/product/sigma/61962?lang=en&region=US
2	B	2	TRYPTOPHAN	N[C@H](CC1=CNC2=CC=CC=C12)C(O)=O	C11H12N2O2	C00525	153-94-6	HMDB0013609	204.09	205.097	203.083	65364	9060	3808	16296	T9753	D-Tryptophan	http://www.sigmaaldrich.com/catalog/product/sigma/T9753?lang=en&region=US
2	B	3	3-SULFINOALANINE	N[C@@H](CS(=O)=O)C(O)=O (3-SULFINOALANINE)	C3H7NO4S (3-SULFINOALANINE)	C00606 (3-SULFINOALANINE)	1115-65-7 (3-SULFINOALANINE)	HMDB0000996 (3-SULFINOALANINE)	153.01	154.017	152.002	5927	1549098 (3-SULFINOALANINE)	24278312 (3-SULFINOALANINE)	16345 (3-SULFINOALANINE)	C4418	L-Cysteinesulfinic acid monohydrate	http://www.sigmaaldrich.com/catalog/product/sigma/C4418?lang=en&region=US
2	B	4	O-SUCCINYL-HOMOSERINE	C(COC(=O)CCC(=O)O)C(C(=O)O)N	C8H13NO6	C01118	1492-23-5	YMDB0000917	219.074	220.082	218.067	362	439406	4349	16160	S7129	O-Succinyl-L-homoserine	http://www.sigmaaldrich.com/catalog/product/sigma/S7129?lang=en&region=US
2	B	5	ALLANTOIN	NC(=O)NC1NC(=O)NC1=O	C4H6N4O3	C01551	97-59-6	HMDB0000462	158.044	159.051	157.037	89	204	4709	15676	05670	Allantoin	http://www.sigmaaldrich.com/catalog/product/sial/05670?lang=en&region=US
2	B	6	GLYCERALDEHYDE	OCC(O)C=O	C3H6O3	C02154	56-82-6	HMDB0001051	90.0317	91.039	89.0244	63095	751	5231	5445	G5001	DL-Glyceraldehyde	http://www.sigmaaldrich.com/catalog/product/sigma/G5001?lang=en&region=US
2	B	7	D-GLUCURONOLACTONE	O[C@@H]1O[C@@H]2[C@@H](O)C(=O)O[C@@H]2[C@H]1O	C6H8O6	C02670	32449-92-6	HMDB0006355	176.032	177.039	175.025	44759	92283	5641	18268	851450	D-(+)-Glucuronic acid γ-lactone	http://www.sigmaaldrich.com/catalog/product/aldrich/851450?lang=en&region=US
2	B	8	(2-AMINOETHYL)PHOSPHONATE	NCCP(O)(O)=O	C2H8NO3P	C03557	2041-14-7	HMDB0011747	125.024	126.031	124.017	4137	339	6353	15573	268674	2-Aminoethylphosphonic acid	http://www.sigmaaldrich.com/catalog/product/aldrich/268674?lang=en&region=US
2	B	9	2,5-DIHYDROBENZOIC ACID	OC(=O)C1=C(O)C=CC(O)=C1	C7H6O4	C00628	490-79-9	HMDB0000152	154.027	155.034	153.019	618	3469	7713	17189	85707	2,5-Dihydroxybenzoic acid	https://www.sigmaaldrich.com/catalog/product/sigma/85707?lang=en&region=US
2	B	10	MALEIMIDE	C1=CC(=O)NC1=O	C4H3NO2	C07272	541-59-3	-	97.0164	98.0237	96.0091	66614	10935	9481	16072	129585	Maleimide	http://www.sigmaaldrich.com/catalog/product/aldrich/129585?lang=en&region=US
2	B	11	THREITOL	OC[C@@H](O)[C@H](O)CO	C4H10O4	C16884	2418-52-2	HMDB0004136	122.058	123.065	121.051	58213	169019	348276251	48300	377619	D-Threitol	https://www.sigmaaldrich.com/catalog/product/aldrich/377619?lang=en&region=US
2	B	12	GLUCOSAMINE	N[C@H]1C(O)O[C@H](CO)[C@@H](O)[C@@H]1O (GLUCOSAMINE)	C6H13NO5 (GLUCOSAMINE)	C00329 (GLUCOSAMINE)	3416-24-8 (GLUCOSAMINE)	HMDB0001514 (GLUCOSAMINE)	179.079	180.087	178.072	63216 (GLUCOSAMINE)	439213 (GLUCOSAMINE)	24895187	47977 (GLUCOSAMINE)	G4875	D-(+)-Glucosamine hydrochloride	http://www.sigmaaldrich.com/catalog/product/sigma/G4875?lang=en&region=US
2	C	1	PARAXANTHINE	CN1C=NC2=C1C(=O)N(C)C(=O)N2	C7H8N4O2	C13747	611-59-6	HMDB0001860	180.065	181.072	179.057	1457	4687	348275416	25858	D5385	1,7-Dimethylxanthine	http://www.sigmaaldrich.com/catalog/product/sigma/D5385?lang=en&region=US
2	C	2	ADENOSINE 5'-DIPHOSPHATE	NC1=NC=NC2=C1N=CN2[C@@H]1O[C@H](COP(O)(=O)OP(O)(O)=O)[C@@H](O)[C@H]1O (ADENOSINE 5'-DIPHOSPHATE)	C10H15N5O10P2 (ADENOSINE 5'-DIPHOSPHATE)	C00008 (ADENOSINE 5'-DIPHOSPHATE)	58-64-0 (ADENOSINE 5'-DIPHOSPHATE)	HMDB0001341 (ADENOSINE 5'-DIPHOSPHATE)	427.029	428.037	426.022	34522 (ADENOSINE 5'-DIPHOSPHATE)	6022 (ADENOSINE 5'-DIPHOSPHATE)	24890690	16761 (ADENOSINE 5'-DIPHOSPHATE)	A2754	Adenosine 5'-diphosphate sodium salt	http://www.sigmaaldrich.com/catalog/product/sigma/A2754?lang=en&region=US
2	C	3	2-DEOXY-D-GLUCOSE	OC[C@@H](O)[C@@H](O)[C@H](O)CC=O	C6H12O5	CSID97292	154-17-6	HMDB0062477	164.068	165.076	163.061	3285	108223	24894000	15866	D6134	2-Deoxy-D-glucose	http://www.sigmaaldrich.com/catalog/product/sigma/D6134?lang=en&region=US
2	C	4	1-METHYL-L-HISTIDINE	CN1C=NC(C[C@H](N)C(O)=O)=C1	C7H11N3O2	C01152	332-80-9	HMDB0000001	169.085	170.092	168.078	3741	92105	57652090	27596	50599	1-Methyl-L-histidine	http://www.sigmaaldrich.com/catalog/product/aldrich/67520?lang=en&region=US
2	C	5	GALACTITOL	OC[C@H](O)[C@@H](O)[C@@H](O)[C@H](O)CO	C6H14O6	C01697	608-66-2	HMDB0000107	182.079	183.086	181.072	4179	11850	4837	16813	D0256	Dulcitol	http://www.sigmaaldrich.com/catalog/product/sigma/D0256?lang=en&region=US
2	C	6	OXOPROLINE	OC(=O)C1CCC(=O)N1	C5H7NO3	C01879	4042-36-8	HMDB0000267	129.043	130.05	128.035	63632	439685	5301	16924	422614	(R)-(+)-2-Pyrrolidone-5-carboxylic acid	http://www.sigmaaldrich.com/catalog/product/aldrich/422614?lang=en&region=US
2	C	7	4-PYRIDOXATE	CC1=NC=C(CO)C(C(O)=O)=C1O	C8H9NO4	C00847	82-82-6	HMDB0000017	183.053	184.06	182.046	239	6723	4104	17405	P9630	4-Pyridoxic acid	http://www.sigmaaldrich.com/catalog/product/aldrich/P9630?lang=en&region=US
2	C	8	QUINOLINATE	OC(=O)C1=CC=CN=C1C(O)=O	C7H5NO4	C03722	89-00-9	HMDB0000232	167.022	168.029	166.015	330	1066	6487	16675	P63204	2,3-Pyridinedicarboxylic acid	http://www.sigmaaldrich.com/catalog/product/aldrich/P63204?lang=en&region=US
2	C	9	METHYLGUANIDINE	CNC(N)=N	C2H7N3	C02294	471-29-4	HMDB0001522	73.064	74.0713	72.0567	3768	10111	24853329	16628	222402	Methylguanidine hydrochloride	http://www.sigmaaldrich.com/catalog/product/aldrich/222402?lang=en&region=US
2	C	10	DEOXYGUANOSINE-MONOPHOSPHATE	NC1=NC2=C(N=CN2[C@H]2C[C@H](O)[C@@H](COP(O)(O)=O)O2)C(=O)N1 (DEOXYGUANOSINE-MONOPHOSPHATE)	C10H14N5O7P (DEOXYGUANOSINE-MONOPHOSPHATE)	C00362 (DEOXYGUANOSINE-MONOPHOSPHATE)	902-04-5 (DEOXYGUANOSINE-MONOPHOSPHATE)	HMDB0001044 (DEOXYGUANOSINE-MONOPHOSPHATE)	347.063	348.07	346.056	3489 (DEOXYGUANOSINE-MONOPHOSPHATE)	65059 (DEOXYGUANOSINE-MONOPHOSPHATE)	24894297	16192 (DEOXYGUANOSINE-MONOPHOSPHATE)	D9500	2'-Deoxyguanosine 5'-monophosphate sodium salt hydrate	http://www.sigmaaldrich.com/catalog/product/sigma/D9500?lang=en&region=US
2	C	11	3-HYDROXY-3-METHYLGLUTARYL-COA	C[C@](O)(CC(O)=O)CC(=O)SCCNC(=O)CCNC(=O)[C@H](O)C(C)(C)COP(O)(=O)OP(O)(=O)OC[C@H]1O[C@H]([C@H](O)[C@@H]1OP(O)(O)=O)N1C=NC2=C1N=CN=C2N (3-HYDROXY-3-METHYLGLUTARYL-COA)	C27H44N7O20P3S (3-HYDROXY-3-METHYLGLUTARYL-COA)	C00356 (3-HYDROXY-3-METHYLGLUTARYL-COA)	26926-09-0 (3-HYDROXY-3-METHYLGLUTARYL-COA)	HMDB0001375 (3-HYDROXY-3-METHYLGLUTARYL-COA)	911.157	912.165	910.15	349 (3-HYDROXY-3-METHYLGLUTARYL-COA)	445127 (3-HYDROXY-3-METHYLGLUTARYL-COA)	24895729	15467 (3-HYDROXY-3-METHYLGLUTARYL-COA)	H6132	DL-3-Hydroxy-3-methylglutaryl coenzyme A sodium salt hydrate	http://www.sigmaaldrich.com/catalog/product/sigma/H6132?lang=en&region=US
2	C	12	GLUCURONATE	O[C@H]1O[C@@H]([C@@H](O)[C@H](O)[C@H]1O)C(O)=O (GLUCURONATE)	C6H10O7 (GLUCURONATE)	C00191	6556-12-3	HMDB0000127	194.043	195.05	193.035	161 (GLUCURONATE)	444791 (GLUCURONATE)	329799980	42717 (GLUCURONATE)	G8645	D-Glucuronic acid sodium salt monohydrate	http://www.sigmaaldrich.com/catalog/product/sigma/G8645?lang=en&region=US
2	D	1	1-METHYLADENOSINE	CN1C=NC2=C(N=CN2[C@@H]2O[C@H](CO)[C@@H](O)[C@H]2O)C1=N	C11H15N5O4	C02494	15763-06-1	HMDB0003331	281.112	282.12	280.105	6888	27476	5506	16020	16937	1-Methyladenosine	https://www.caymanchem.com/app/template/Product.vm/catalog/16937
2	D	2	DEOXYURIDINE	OC[C@H]1O[C@H](C[C@@H]1O)N1C=CC(=O)NC1=O	C9H12N2O5	C00526	951-78-0	HMDB0000012	228.075	229.082	227.067	91	13712	3809	16450	D5412	2'-Deoxyuridine	http://www.sigmaaldrich.com/catalog/product/sigma/D5412?lang=en&region=US
2	D	3	GLUCONATE	OC[C@@H](O)[C@@H](O)[C@H](O)[C@@H](O)C(O)=O (GLUCONATE)	C6H12O7 (GLUCONATE)	C00257 (GLUCONATE)	526-95-4 (GLUCONATE)	HMDB0000625 (GLUCONATE)	196.058	197.066	195.051	345 (GLUCONATE)	10690 (GLUCONATE)	24899510	33198 (GLUCONATE)	S2054	Sodium gluconate	http://www.sigmaaldrich.com/catalog/product/sial/S2054?lang=en&region=US
2	D	4	UROCANATE	OC(=O)\C=C\C1=CNC=N1	C6H6N2O2	C00785	104-98-3	HMDB0000301	138.043	139.05	137.036	298	736715	4043	30817	859796	4-Imidazoleacrylic acid	http://www.sigmaaldrich.com/catalog/product/aldrich/859796?lang=en&region=US
2	D	5	KYNURENINE	N[C@@H](CC(=O)C1=CC=CC=C1N)C(O)=O	C10H12N2O3	C00328	2922-83-0	HMDB0000684	208.085	209.092	207.078	72	161166	3622	16946	K8625	L-Kynurenine	http://www.sigmaaldrich.com/catalog/product/sigma/K8625?lang=en&region=US
2	D	6	PYROGLUTAMATE	OC(=O)[C@@H]1CCC(=O)N1	C5H7NO3	C01879	98-79-3	HMDB0000267	129.043	130.05	128.035	3251	7405	4992	18183	83160	L-Pyroglutamic acid	http://www.sigmaaldrich.com/catalog/product/aldrich/83160?lang=en&region=US
2	D	7	4-ACETAMIDOBUTANOATE	CC(=O)NCCCC(O)=O	C6H11NO3	C02946	3025-96-5	HMDB0003681	145.074	146.081	144.067	44719	18189	5865	17645	S458368	4-ACETAMIDOBUTYRIC ACID	http://www.sigmaaldrich.com/catalog/product/aldrich/S458368?lang=en&region=US
2	D	8	TRANS-1,2-CYCLOHEXANEDIOL	C1CCC(C(C1)O)O	C6H12O2	C03739	1460-57-7	-	116.084	117.091	115.076	386084	92886	6502	16931	141712	trans-1,2-Cyclohexanediol	http://www.sigmaaldrich.com/catalog/product/aldrich/141712?lang=en&region=US
2	D	9	MELANIN	CC1=C2NC=C3C2=C(C2=CNC4=C(C)C(=O)C(=O)C3=C24)C(=O)C1=O	C18H10N2O4	C05606	8049-97-6	HMDB0004068	318.064	319.071	317.057	7011	6325610	7929	89634	M8631	Melanin	http://www.sigmaaldrich.com/catalog/product/sigma/M8631?lang=en&region=US
2	D	10	DOPAMINE	NCCC1=CC=C(O)C(O)=C1 (DOPAMINE)	C8H11NO2 (DOPAMINE)	C03758 (DOPAMINE)	62-31-7 (DOPAMINE)	HMDB0000073 (DOPAMINE)	153.079	154.086	152.072	64 (DOPAMINE)	681 (DOPAMINE)	24277897	18243 (DOPAMINE)	H8502	Dopamine hydrochloride	http://www.sigmaaldrich.com/catalog/product/sigma/H8502?lang=en&region=US
2	D	11	ADENOSINE-MONOPHOSPHATE	NC1=C2N=CN([C@@H]3O[C@H](COP(O)(O)=O)[C@@H](O)[C@H]3O)C2=NC=N1 (ADENOSINE-MONOPHOSPHATE)	C10H14N5O7P (ADENOSINE-MONOPHOSPHATE)	C00020 (ADENOSINE-MONOPHOSPHATE)	61-19-8 (ADENOSINE-MONOPHOSPHATE)	HMDB0000045 (ADENOSINE-MONOPHOSPHATE)	347.063	348.07	346.056	34478 (ADENOSINE-MONOPHOSPHATE)	6083 (ADENOSINE-MONOPHOSPHATE)	329747374	16027 (ADENOSINE-MONOPHOSPHATE)	01930	Adenosine 5'-monophosphate disodium salt	http://www.sigmaaldrich.com/catalog/product/sigma/01930?lang=en&region=US
2	D	12	LYSINE	NCCCC[C@H](N)C(O)=O (LYSINE)	C6H14N2O2 (LYSINE)	C00047 (LYSINE)	56-87-1 (LYSINE)	HMDB0000182 (LYSINE)	146.106	147.113	145.098	25 (LYSINE)	5962 (LYSINE)	24896408	18019 (LYSINE)	L5626	L-Lysine monohydrochloride	http://www.sigmaaldrich.com/catalog/product/sial/L5626?lang=en&region=US
2	E	1	CITICOLINE	C[N+](C)(C)CCOP([O-])(=O)OP(O)(=O)OC[C@H]1O[C@H]([C@H](O)[C@@H]1O)N1C=CC(N)=NC1=O (CITICOLINE)	C14H27N4O11P2 CDP-choline(1+)	C00307 CDP-choline(1+)	987-78-0 CDP-choline(1+)	HMDB0001413 CDP-choline(1+)	489.115	490.122	488.108	3581 CDP-choline(1+)	13804 cdp-choline(1+)	24278064	49086 cdp-choline(1+)	C0256	Cytidine 5'-diphosphocholine sodium salt dihydrate	http://www.sigmaaldrich.com/catalog/product/sigma/C0256?lang=en&region=US
2	E	2	1,3-DIAMINOPROPANE	NCCCN	C3H10N2	C00986	109-76-2	HMDB0000002	74.0844	75.0917	73.0771	3216	428	4233	15725	D23602	1,3-Diaminopropane	http://www.sigmaaldrich.com/catalog/product/aldrich/D23602?lang=en&region=US
2	E	3	PHOSPHOSERINE	N[C@@H](COP(O)(O)=O)C(O)=O	C3H8NO6P	C01005	407-41-0	HMDB0000272	185.009	186.016	184.002	297	68841	4251	15811	P0878	O-Phospho-L-serine	http://www.sigmaaldrich.com/catalog/product/sigma/P0878?lang=en&region=US
2	E	4	1-AMINOCYCLOPROPANECARBOXYLATE	NC1(CC1)C(O)=O	C4H7NO2	C01234	22059-21-8	HMDB0036458	101.048	102.055	100.04	6029	535	4455	18053	A3903	1-Aminocyclopropanecarboxylic acid	http://www.sigmaaldrich.com/catalog/product/sigma/A3903?lang=en&region=US
2	E	5	GLUTARYLCARNITINE	C[N+](C)(C)C[C@H](CC([O-])=O)OC(=O)CCCC(O)=O (GLUTARYLCARNITINE)	C12H21NO6 (GLUTARYLCARNITINE)	CID53252330 (GLUTARYLCARNITINE)	102636-82-8 (GLUTARYLCARNITINE)	HMDB0013130 (GLUTARYLCARNITINE)	276.144	277.151	275.137	NA	71317118 (GLUTARYLCARNITINE)	329764299	82952 (GLUTARYLCARNITINE)	72715	Glutaryl-L-carnitine lithium salt	http://www.sigmaaldrich.com/catalog/product/sigma/72715?lang=en&region=US
2	E	6	CYSTATHIONINE	N[C@@H](CCSC[C@H](N)C(O)=O)C(O)=O	C7H14N2O4S	C02291	56-88-2	HMDB0000099	222.067	223.075	221.06	39	439258	5347	17482	C7505	L-Cystathionine	http://www.sigmaaldrich.com/catalog/product/sigma/C7505?lang=en&region=US
2	E	7	NORVALINE	CCC[C@@H](N)C(O)=O	C5H11NO2	C01799	760-78-1	HMDB0013716	117.079	118.086	116.072	85259	439575	4925	28804	N7627	L-Norvaline	http://www.sigmaaldrich.com/catalog/product/sigma/N7627?lang=en&region=US
2	E	8	3-HYDROXYMETHYLGLUTARATE	CC(O)(CC(O)=O)CC(O)=O	C6H10O5	C03761	503-49-1	HMDB0000355	162.053	163.06	161.046	3793	1662	6518	16831	H4392	3-Hydroxy-3-methylglutaric acid	http://www.sigmaaldrich.com/catalog/product/aldrich/H4392?lang=en&region=US
2	E	9	PHOSPHONOACETATE	OC(=O)CP(O)(O)=O	C2H5O5P	C05682	4408-78-0	HMDB0004110	139.987	140.995	138.98	63576	546	7989	15732	284270	Phosphonoacetic acid	http://www.sigmaaldrich.com/catalog/product/aldrich/284270?lang=en&region=US
2	E	10	PICOLINATE	OC(=O)C1=CC=CC=N1	C6H5NO2	C10164	98-98-6	HMDB0002243	123.032	124.039	122.025	44803	1018	12350	28747	P42800	2-Picolinic acid	http://www.sigmaaldrich.com/catalog/product/aldrich/P42800?lang=en&region=US
2	E	11	ETHANOLAMINE	NCCO	C2H7NO	C00189	141-43-5	HMDB0000149	61.0528	62.06	60.0455	3207	700	3489	16000	398136	Ethanolamine	http://www.sigmaaldrich.com/catalog/product/sial/398136?lang=en&region=US
2	E	12	ARGININE	N[C@@H](CCCN=C(N)N)C(O)=O (ARGININE)	C6H14N4O2 (ARGININE)	C00062 (ARGININE)	74-79-3 (ARGININE)	HMDB0000517 (ARGININE)	174.112	175.119	173.104	13 (ARGININE)	6322 (ARGININE)	24890944	16467 (ARGININE)	A5131	L-Arginine monohydrochloride	http://www.sigmaaldrich.com/catalog/product/sial/A5131?lang=en&region=US
2	F	1	TRANS-4-HYDROXY-L-PROLINE	O[C@H]1CN[C@@H](C1)C(O)=O	C5H9NO3	C01157	51-35-4	HMDB0006055	131.058	132.066	130.051	257	5810	24895700	18095	H5534	trans-4-Hydroxy-L-proline	http://www.sigmaaldrich.com/catalog/product/sigma/H5534?lang=en&region=US
2	F	2	FUCOSE	C[C@@H]1OC(O)[C@@H](O)[C@H](O)[C@@H]1O	C6H12O5	C01019	2438-80-4	HMDB0000174	164.068	165.076	163.061	63169	439554	24894816	42548	F2252	L-(-)-Fucose	http://www.sigmaaldrich.com/catalog/product/sigma/F2252?lang=en&region=US
2	F	3	HOMOCYSTINE	NC(CCSSCCC(N)C(O)=O)C(O)=O	C8H16N2O4S2	C01817	870-93-9	HMDB0000575	268.055	269.062	267.048	4189	10010	4941	17485	H6010	L-Homocystine	http://www.sigmaaldrich.com/catalog/product/sigma/H6010?lang=en&region=US
2	F	4	N-METHYLGLUTAMATE	CNC(CCC(=O)O)C(=O)O	C6H11NO4	C01046	6753-62-4	HMDB0062660	161.069	162.076	160.062	63297	439377	24896898	16440	M4017	N-Methyl-L-glutamic acid	http://www.sigmaaldrich.com/catalog/product/sigma/M4017?lang=en&region=US
2	F	5	D-ORNITHINE	NCCC[C@@H](N)C(O)=O (D-Ornithine)	C5H12N2O2 (D-Ornithine)	C00515 (D-Ornithine)	348-66-3 (D-Ornithine)	HMDB0003374 (D-Ornithine)	132.09	133.097	131.083	6910 (D-Ornithine)	71082 (D-Ornithine)	24898012	16176 (D-Ornithine)	O5250	D-Ornithine monohydrochloride	http://www.sigmaaldrich.com/catalog/product/sigma/O5250?lang=en&region=US
2	F	6	XANTHOSINE	OC[C@H]1O[C@H]([C@H](O)[C@@H]1O)N1C=NC2=C1N=C(O)N=C2O (XANTHOSINE)	C10H12N4O6 (XANTHOSINE)	C01762 (XANTHOSINE)	146-80-5 (XANTHOSINE)	HMDB0000299 (XANTHOSINE)	284.076	285.083	283.068	3408 (XANTHOSINE)	64959 (XANTHOSINE)	24902123	18107 (XANTHOSINE)	X0750	Xanthosine dihydrate	http://www.sigmaaldrich.com/catalog/product/sigma/X0750?lang=en&region=US
2	F	7	3-METHYLCROTONYL-COA	CC(C)=CC(=O)SCCNC(=O)CCNC(=O)C(O)C(C)(C)COP(O)(=O)OP(O)(=O)OC[C@H]1O[C@H]([C@H](O)[C@@H]1OP(O)(O)=O)N1C=NC2=C1N=CN=C2N (3-METHYLCROTONYL-COA)	C26H42N7O17P3S (3-METHYLCROTONYL-COA)	C03069 (3-METHYLCROTONYL-COA)	6712-03-4	HMDB0001493 (3-METHYLCROTONYL-COA)	849.157	850.164	848.15	447 (3-METHYLCROTONYL-COA)	439869 (3-METHYLCROTONYL-COA)	24896611	15486 (3-METHYLCROTONYL-COA)	M3013	β-Methylcrotonyl coenzyme A lithium salt	http://www.sigmaaldrich.com/catalog/product/sigma/M3013?lang=en&region=US
2	F	8	THYROTROPIN RELEASING HORMONE	[H][C@@](CC1=CN=CN1)(NC(=O)[C@]1([H])CCC(=O)N1)C(=O)N1CCC[C@@]1([H])C(N)=O	C16H22N6O4	C03958	NA	HMDB0060080	362.17	363.178	361.163	44807	638678	6679	35940	P1319	Thyrotropin releasing hormone	http://www.sigmaaldrich.com/catalog/product/sigma/P1319?lang=en&region=US
2	F	9	CYSTEATE	NC(CS(O)(=O)=O)C(O)=O (CYSTEATE)	C3H7NO5S (CYSTEATE)	C00506 (CYSTEATE)	498-40-8 (CYSTEATE)	HMDB0002757 (CYSTEATE)	169.004	170.012	167.997	332 (CYSTEATE)	72886 (CYSTEATE)	24858207	17285 (CYSTEATE)	30170	L-Cysteic acid monohydrate	http://www.sigmaaldrich.com/catalog/product/sigma/30170?lang=en&region=US
2	F	10	N-METHYLASPARTATE	CN[C@H](CC(O)=O)C(O)=O	C5H9NO4	C12269	6384-92-5	HMDB0002393	147.053	148.06	146.046	6662	22880	14414	31882	M3262	N-Methyl-D-aspartic acid	http://www.sigmaaldrich.com/catalog/product/sigma/M3262?lang=en&region=US
2	F	11	GALACTARATE	O[C@@H]([C@@H](O)[C@H](O)C(O)=O)[C@@H](O)C(O)=O	C6H10O8	C00879	526-99-8	HMDB0000639	210.038	211.045	209.03	4227	3037582	4135	30852	M89617	Mucic acid	http://www.sigmaaldrich.com/catalog/product/aldrich/M89617?lang=en&region=US
2	F	12	ALPHA-HYDROXYISOBUTYRATE	CC(C)(O)C(O)=O	C4H8O3	CSID11181	594-61-6	HMDB0000729	104.047	105.055	103.04	3750	11671	348274760	50129	323594	α-Hydroxyisobutyric acid	http://www.sigmaaldrich.com/catalog/product/aldrich/323594?lang=en&region=US
2	G	1	NICOTINIC ACID ADENINE DINUCLEOTIDE PHOSPHATE	C1=CC(=C[N+](=C1)C2C(C(C(O2)COP(=O)([O-])OP(=O)(O)OCC3C(C(C(O3)N4C=NC5=C(N=CN=C54)N)OP(=O)(O)O)O)O)O)C(=O)O (NAADP)	C21H27N6O18P3 (NAAD)	C13051 (NAADP)	5502-96-5 (NAADP)	-	744.059	745.067	743.052	4235 (NAADP)	123952 (NAADP)	24897746	76072 (NAADP)	N5655	Nicotinic acid adenine dinucleotide phosphate sodium salt	http://www.sigmaaldrich.com/catalog/product/sigma/N5655?lang=en&region=US
2	G	2	N-ACETYLASPARAGINE	CC(=O)N[C@@H](CC(N)=O)C(O)=O	C6H10N2O4	CSID15903808	4033-40-3	HMDB0006028	174.064	175.071	173.057	NA	99715	348276809	NA	441554	Nα-Acetyl-L-asparagine	http://www.sigmaaldrich.com/catalog/product/aldrich/441554?lang=en&region=US
2	G	3	PIPECOLATE	OC(=O)[C@@H]1CCCCN1	C6H11NO2	C00408	3105-95-1	HMDB0000716	129.079	130.086	128.072	5684	439227	3698	30913	P2519	L-Pipecolic acid	http://www.sigmaaldrich.com/catalog/product/sigma/P2519?lang=en&region=US
2	G	4	GLUCOSE 6-PHOSPHATE	OC1O[C@H](COP(O)(O)=O)[C@@H](O)[C@H](O)[C@H]1O (GLUCOSE 6-PHOSPHATE)	C6H13O9P (GLUCOSE 6-PHOSPHATE)	C00092 (GLUCOSE 6-PHOSPHATE)	56-73-5 (GLUCOSE 6-PHOSPHATE)	HMDB0001401 (GLUCOSE 6-PHOSPHATE)	260.03	261.037	259.022	145 (GLUCOSE 6-PHOSPHATE)	5958 (GLUCOSE 6-PHOSPHATE)	24895260	4170 (GLUCOSE 6-PHOSPHATE)	G6526	D-Glucose 6-phosphate potassium salt	http://www.sigmaaldrich.com/catalog/product/sigma/G6526?lang=en&region=US
2	G	5	NADP	NC(=O)C1=C[N+](=CC=C1)[C@@H]1O[C@H](COP([O-])(=O)OP(O)(=O)OC[C@H]2O[C@H]([C@H](OP(O)(O)=O)[C@@H]2O)N2C=NC3=C2N=CN=C3N)[C@@H](O)[C@H]1O (NADP)	C21H28N7O17P3 (NADP)	C00006 (NADP)	53-59-8 (NADP)	HMDB0000217 (NADP)	743.075	744.083	742.068	102 (NADP)	5886 (NADP)	24897427	44409 (NADP)	N0505	β-Nicotinamide adenine dinucleotide phosphate sodium salt hydrate	http://www.sigmaaldrich.com/catalog/product/sigma/N0505?lang=en&region=US
2	G	6	6-PHOSPHOGLUCONATE	O[C@H](COP(O)(O)=O)[C@@H](O)[C@H](O)[C@@H](O)C(O)=O (6-Phosphogluconic acid)	C6H13O10P (6-Phosphogluconic acid)	C00345 (6-Phosphogluconic acid)	921-62-0 (6-Phosphogluconic acid)	HMDB0001316 (6-Phosphogluconic acid)	276.025	277.032	275.017	367 (6-Phosphogluconic acid)	91493 (6-Phosphogluconic acid)	24898882	48928 (6-Phosphogluconic acid)	P7877	6-Phosphogluconic acid trisodium salt	http://www.sigmaaldrich.com/catalog/product/sigma/P7877?lang=en&region=US
2	G	7	ISOPENTENYL PYROPHOSPHATE	CC(=C)CCOP(O)(=O)OP(O)(O)=O (ISOPENTENYL PYROPHOSPHATE)	C5H12O7P2 (ISOPENTENYL PYROPHOSPHATE)	C00129 (ISOPENTENYL PYROPHOSPHATE)	358-71-4 (ISOPENTENYL PYROPHOSPHATE)	HMDB0001347 (ISOPENTENYL PYROPHOSPHATE)	246.006	247.013	244.999	6181 (ISOPENTENYL PYROPHOSPHATE)	1195 (ISOPENTENYL PYROPHOSPHATE)	329755904	16584 (ISOPENTENYL PYROPHOSPHATE)	39784	Isopentenyl pyrophosphate trilithium salt	https://www.sigmaaldrich.com/catalog/product/sial/39784?lang=en&region=US
2	G	8	GUANOSINE TRIPHOSPHATE	NC1=NC2=C(N=CN2[C@@H]2O[C@H](COP(O)(=O)OP(O)(=O)OP(O)(O)=O)[C@@H](O)[C@H]2O)C(=O)N1 (GTP)	C10H16N5O14P3 (GTP)	C00044 (GTP)	86-01-1 (GTP)	HMDB0001273 (GTP)	522.991	523.998	521.983	100 (GTP)	6830 (GTP)	24895354	15996 (GTP)	G8877	Guanosine 5'-triphosphate sodium salt hydrate	http://www.sigmaaldrich.com/catalog/product/sigma/G8877?lang=en&region=US
2	G	9	DTDP-D-GLUCOSE	CC1=CN([C@H]2C[C@H](O)[C@@H](COP(O)(=O)OP(O)(=O)OC3O[C@H](CO)[C@@H](O)[C@H](O)[C@H]3O)O2)C(=O)NC1=O (DTDP-D-GLUCOSE)	C16H26N2O16P2 (DTDP-D-GLUCOSE)	C00842 (DTDP-D-GLUCOSE)	2196-62-5 (DTDP-D-GLUCOSE)	HMDB0001328 (DTDP-D-GLUCOSE)	564.076	565.083	563.068	6163 (DTDP-D-GLUCOSE)	443210 (DTDP-D-GLUCOSE)	24900423	15700 (DTDP-D-GLUCOSE)	T9500	Thymidine-5′-diphospho-α-D-glucose disodium salt	http://www.sigmaaldrich.com/catalog/product/sigma/T9500?lang=en&region=US
2	G	10	AGMATINE SULFATE	C(CCN=C(N)N)CN.OS(=O)(=O)O (AGMATINE SULFATE)	C5H16N4O4S (AGMATINE SULFATE)	CSID2073875 (AGMATINE SULFATE)	2482-00-0 (AGMATINE SULFATE)	-	228.089	229.097	227.082	460027 (AGMATINE SULFATE)	2794990 (AGMATINE SULFATE)	24277749	NA	A7127	Agmatine sulfate salt	http://www.sigmaaldrich.com/catalog/product/sigma/A7127?lang=en&region=US
2	G	11	GLYCOLALDEHYDE DIMER	C1C(OCC(O1)O)O	C4H8O4	CSID161748	23147-58-2	-	120.042	121.05	119.035	65500	186078	24895276	NA	G6805	Glycolaldehyde dimer	http://www.sigmaaldrich.com/catalog/product/aldrich/G6805?lang=en&region=US
2	G	12	DGTP	NC1=NC2=C(N=CN2[C@H]2C[C@H](O)[C@@H](COP(O)(=O)OP(O)(=O)OP(O)(O)=O)O2)C(=O)N1 (DGTP)	C10H16N5O13P3 (DGTP)	C00286 (DGTP)	2564-35-4 (DGTP)	HMDB0001440 (DGTP)	506.996	508.003	505.988	3588 (DGTP)	65103 (DGTP)	24893806	16497 (DGTP)	D4010	2'-Deoxyguanosine 5'-triphosphate sodium salt hydrate	http://www.sigmaaldrich.com/catalog/product/sigma/D4010?lang=en&region=US
2	H	1	N-ACETYLGLYCINE	CC(=O)NCC(O)=O	C4H7NO3	CSID10507	543-24-8	HMDB0000532	117.043	118.05	116.035	4230	10972	24890569	40410	A16300	N-Acetylglycine	http://www.sigmaaldrich.com/catalog/product/aldrich/A16300?lang=en&region=US
2	H	2	N-ACETYLASPARTATE	CC(=O)N[C@@H](CC(O)=O)C(O)=O	C6H9NO5	C01042	997-55-7	HMDB0000812	175.048	176.055	174.041	3769	65065	348274831	21547	00920	N-Acetyl-L-aspartic acid	http://www.sigmaaldrich.com/catalog/product/sial/00920?lang=en&region=US
2	H	3	INOSINE 5'-DIPHOSPHATE	O[C@@H]1[C@@H](COP(O)(=O)OP(O)(O)=O)OC([C@@H]1O)N1C=NC2=C1NC=NC2=O (IDP)	C10H14N4O11P2 (IDP)	C00104 (IDP)	86-04-4 (IDP)	HMDB0003335 (IDP)	428.013	429.021	427.006	3534 (IDP)	135398651 (IDP)	24896053	17808 (IDP)	I4375	Inosine 5'-diphosphate sodium salt	http://www.sigmaaldrich.com/catalog/product/sigma/I4375?lang=en&region=US
2	H	4	PALMITOYLCARNITINE	CCCCCCCCCCCCCCCC(=O)O[C@H](CC(O)=O)C[N+](C)(C)C (PALMITOYLCARNITINE)	C23H46NO4 (PALMITOYLCARNITINE)	C02990 (PALMITOYLCARNITINE)	2364-67-2 (PALMITOYLCARNITINE)	HMDB0000222 (PALMITOYLCARNITINE)	400.342	401.349	399.335	961 (PALMITOYLCARNITINE)	167760 (PALMITOYLCARNITINE)	24278634	17490 (PALMITOYLCARNITINE)	P4509	Palmitoyl-DL-carnitine chloride	http://www.sigmaaldrich.com/catalog/product/sigma/P4509?lang=en&region=US
2	H	5	NORSPERMIDINE	NCCCNCCCN	C6H17N3	C03375	56-18-8	HMDB0011634	131.142	132.15	130.135	24057	5942	24895916	16841	I1006	Bis(3-aminopropyl)amine	http://www.sigmaaldrich.com/catalog/product/aldrich/I1006?lang=en&region=US
2	H	6	NICOTINAMIDE HYPOXANTHINE DINUCLEOTIDE	O=P([O-])(OP(O)(OCC1C(O)C(O)C(N2C=NC3=C2NC=NC3=O)O1)=O)OCC(O4)C(O)C(O)C4[N+]5=CC=CC(C(N)=O)=C5	C21H26N6O15P2 (NICOTINAMIDE HYPOXANTHINE DINUCLEOTIDE)	C04423 (NICOTINAMIDE HYPOXANTHINE DINUCLEOTIDE)	1851-07-6 (NICOTINAMIDE HYPOXANTHINE DINUCLEOTIDE)	-	664.093	665.1	663.086	436 (NICOTINAMIDE HYPOXANTHINE DINUCLEOTIDE)	440334 (NICOTINAMIDE HYPOXANTHINE DINUCLEOTIDE)	24897781	NA	N6506	Nicotinamide hypoxanthine dinucleotide sodium salt	https://www.sigmaaldrich.com/catalog/product/sigma/n6506?lang=en&region=US
2	H	7	S-ADENOSYLMETHIONINE	C[S+](CC[C@H](N)C(O)=O)C[C@H]1O[C@H]([C@H](O)[C@@H]1O)N1C=NC2=C1N=CN=C2N (SAM)	C15H23N6O5S (SAM)	C00019 (SAM)	485-80-3 (SAM)	HMDB0001185 (SAM)	399.145	400.152	398.138	3289 (SAM)	34755 (SAM)	24890653	15414 (SAM)	A2408	S-(5'-Adenosyl)-L-methionine p-toluenesulfonate salt	http://www.sigmaaldrich.com/catalog/product/sigma/A2408?lang=en&region=US
2	H	8	ERYTHRITOL	OC[C@H](O)[C@H](O)CO	C4H10O4	C00503	149-32-6	HMDB0002994	122.058	123.065	121.051	140	222285	24894646	17113	E7500	meso-Erythritol	http://www.sigmaaldrich.com/catalog/product/sigma/E7500?lang=en&region=US
2	H	9	GLUCOSAMINATE	C(C(C(C(C(C(=O)O)N)O)O)O)O	C6H13NO6	C03752	3646-68-2	-	195.074	196.082	194.067	3334	73563	6511	17784	G0259	D-Glucosaminic acid	http://www.sigmaaldrich.com/catalog/product/sigma/G0259?lang=en&region=US
2	H	10	URIDINE TRIPHOSPHATE	O[C@H]1[C@@H](O)[C@@H](O[C@@H]1COP(O)(=O)OP(O)(=O)OP(O)(O)=O)N1C=CC(=O)NC1=O (UTP)	C9H15N2O15P3 (UTP)	C00075 (UTP)	63-39-8 (UTP)	HMDB0000285 (UTP)	483.969	484.976	482.961	3579 (UTP)	6133 (UTP)	329827645	15713 (UTP)	U6875	Uridine 5'-triphosphate tris salt	http://www.sigmaaldrich.com/catalog/product/sigma/U6875?lang=en&region=US
2	H	11	2-KETO-3-DEOXY-D-GLUCONIC ACID	OC[C@@H](O)[C@H](O)CC(=O)C(O)=O (2-Keto-3-deoxy-D-gluconic acid)	C6H10O6 (2-Keto-3-deoxy-D-gluconic acid)	C01216 (2-Keto-3-deoxy-D-gluconic acid)	17510-99-5 (2-Keto-3-deoxy-D-gluconic acid)	HMDB0001353 (2-Keto-3-deoxy-D-gluconic acid)	178.048	179.055	177.04	6184 (2-Keto-3-deoxy-D-gluconic acid)	194024 (2-Keto-3-deoxy-D-gluconic acid)	348275226 (2-Keto-3-deoxy-D-gluconic acid)	17028 (2-Keto-3-deoxy-D-gluconic acid)	12271	2-Keto-3-deoxy-D-gluconic acid lithium salt	https://www.sigmaaldrich.com/catalog/product/sigma/12271?lang=en&region=US
2	H	12	D-SEDOHEPTULOSE	OC[C@H]1O[C@](O)(CO)[C@@H](O)[C@H](O)[C@@H]1O	C7H14O7	C02076	3019-74-7	HMDB0003219	210.074	211.081	209.067	3344	102926	5162	16802	07532	D-Sedoheptulose	https://www.sigmaaldrich.com/catalog/product/sigma/07532?lang=en&region=US
3	A	1	PUTRESCINE	NCCCCN (PUTRESCINE)	C4H12N2 (PUTRESCINE)	C00134 (PUTRESCINE)	110-60-1 (PUTRESCINE)	HMDB0001414 (PUTRESCINE)	88.1	89.1073	87.0928	3226 (PUTRESCINE)	1045 (PUTRESCINE)	329754336	17148 (PUTRESCINE)	32810	Putrescine dihydrochloride	https://www.sigmaaldrich.com/catalog/product/sial/32810?lang=en&region=US
3	A	2	DEOXYCARNITINE	C[N+](C)(CCCC([O-])=O)C (DEOXYCARNITINE)	C7H15NO2 (DEOXYCARNITINE)	C01181 (DEOXYCARNITINE)	407-64-7 (DEOXYCARNITINE)	HMDB0001161 (DEOXYCARNITINE)	145.11	146.118	144.103	966 (DEOXYCARNITINE)	725 (DEOXYCARNITINE)	24864895	1941 (DEOXYCARNITINE)	403245	(3-Carboxypropyl)trimethylammonium chloride	http://www.sigmaaldrich.com/catalog/product/aldrich/403245?lang=en&region=US
3	A	3	ADENOSINE 2',3'-CYCLIC PHOSPHATE	NC1=NC=NC2=C1N=CN2C1OC(CO)C2OP(O)(=O)OC12 (2',3'-CAMP)	C10H12N5O6P (2',3'-CAMP)	C02353 (2',3'-CAMP)	634-01-5 (2',3'-CAMP)	HMDB0011616 (2',3'-CAMP)	329.053	330.06	328.045	3459 (2',3'-CAMP)	2024 (2',3'-CAMP)	24891439	27844 (2',3'-CAMP)	A9376	Adenosine 2':3'-cyclic monophosphate sodium salt	http://www.sigmaaldrich.com/catalog/product/sigma/A9376?lang=en&region=US
3	A	4	MEVALOLACTONE	C[C@]1(O)CCOC(=O)C1	C6H10O3	CSID9999	503-48-0	HMDB0006024	130.063	131.07	129.056	44780	5325923	NA	NA	M4667	(+/-)-Mevalonolactone	http://www.sigmaaldrich.com/catalog/product/sigma/M4667?lang=en&region=US
3	A	5	GALACTOSE 1-PHOSPHATE	OC[C@H]1O[C@H](OP(O)(O)=O)[C@H](O)[C@@H](O)[C@H]1O (GALACTOSE 1-PHOSPHATE)	C6H13O9P (GALACTOSE 1-PHOSPHATE)	C00446 (GALACTOSE 1-PHOSPHATE)	2255-14-3 (GALACTOSE 1-PHOSPHATE)	HMDB0000645 (GALACTOSE 1-PHOSPHATE)	260.03	261.037	259.022	155 (GALACTOSE 1-PHOSPHATE)	123912 (GALACTOSE 1-PHOSPHATE)	24895012	17973 (GALACTOSE 1-PHOSPHATE)	G0380	α-D-Galactose 1-phosphate dipotassium salt pentahydrate	http://www.sigmaaldrich.com/catalog/product/sigma/G0380?lang=en&region=US
3	A	6	DIMETHYLALLYLPYROPHOSPHATE	CC(C)=CCO[P@](O)(=O)OP(O)(O)=O (DMAPP)	C5H12O7P2 (DMAPP)	C00235 (DMAPP)	358-72-5 (DMAPP)	HMDB0001120 (DMAPP)	246.006	247.013	244.999	372 (DMAPP)	647 (DMAPP)	3534 (DMAPP)	16057 (DMAPP)	63180	DMAPP (ammonium salt)	https://www.caymanchem.com/product/63180/dmapp-(ammonium-salt)
3	A	7	DEOXYURIDINE TRIPHOSPHATE	O[C@H]1C[C@@H](O[C@@H]1COP(O)(=O)OP(O)(=O)OP(O)(O)=O)N1C=CC(=O)NC1=O (dUTP)	C9H15N2O14P3 (dUTP)	C00460 (dUTP)	1173-82-6 (dUTP)	HMDB0001191 (dUTP)	467.974	468.981	466.966	3575 (dUTP)	65070 (dUTP)	24893804	17625 (dUTP)	D4001	2'-Deoxyuridine 5'-triphosphate sodium salt	http://www.sigmaaldrich.com/catalog/product/sigma/D4001?lang=en&region=US
3	A	8	PHOSPHORYLCHOLINE	C[N+](C)(CCOP([O-])(O)=O)C (PHOSPHORYLCHOLINE)	C5H14NO4P (PHOSPHORYLCHOLINE)	C00588 (PHOSPHORYLCHOLINE)	3616-04-4 (PHOSPHORYLCHOLINE)	HMDB0001565 (PHOSPHORYLCHOLINE)	184.074	185.081	183.067	3318 (PHOSPHORYLCHOLINE)	1014 (PHOSPHORYLCHOLINE)	24898096	18132 (PHOSPHORYLCHOLINE)	P0378	Phosphocholine chloride calcium salt tetrahydrate	http://www.sigmaaldrich.com/catalog/product/sigma/P0378?lang=en&region=US
3	A	9	O-ACETYLCARNITINE	CC(=O)OC(CC([O-])=O)C[N+](C)(C)C (O-ACETYLCARNITINE)	C9H17NO4 (O-ACETYLCARNITINE)	C02571 (O-ACETYLCARNITINE)	3040-38-8 (O-ACETYLCARNITINE)	HMDB0000201 (O-ACETYLCARNITINE)	204.124	205.131	203.116	956 (O-ACETYLCARNITINE)	439756 (O-ACETYLCARNITINE)	24891132	15960 (O-ACETYLCARNITINE)	A6706	O-Acetyl-L-carnitine hydrochloride	http://www.sigmaaldrich.com/catalog/product/sigma/A6706?lang=en&region=US
3	A	10	6-HYDROXYDOPAMINE	NCCC1=C(O)C=C(O)C(O)=C1 (6-HYDROXYDOPAMINE)	C8H11NO3 (6-HYDROXYDOPAMINE)	CSID4463 (6-HYDROXYDOPAMINE)	1199-18-4 (6-HYDROXYDOPAMINE)	HMDB0001537 (6-HYDROXYDOPAMINE)	169.074	170.081	168.067	6307 (6-HYDROXYDOPAMINE)	4624 (6-HYDROXYDOPAMINE)	24895641	78741 (6-HYDROXYDOPAMINE)	H4381	6-Hydroxydopamine hydrochloride	http://www.sigmaaldrich.com/catalog/product/sigma/H4381?lang=en&region=US
3	A	11	THIAMINE	CC1=C(CCO)SC=[N+]1CC1=C(N)N=C(C)N=C1 (THIAMINE)	C12H17N4OS (THIAMINE)	C00378 (THIAMINE)	70-16-6 (THIAMINE)	HMDB0000235 (THIAMINE)	265.112	266.12	264.105	229 (THIAMINE)	1130 (THIAMINE)	24900057	18385 (THIAMINE)	T4625	Thiamine hydrochloride	http://www.sigmaaldrich.com/catalog/product/sial/T4625?lang=en&region=US
3	A	12	DGDP	NC1=NC2=C(N=CN2[C@H]2C[C@H](O)[C@@H](COP(O)(=O)OP(O)(O)=O)O2)C(=O)N1 (DGDP)	C10H15N5O10P2 (DGDP)	C00361 (DGDP)	3493-09-2 (DGDP)	HMDB0000960 (DGDP)	427.029	428.037	426.022	3532 (DGDP)	439220 (DGDP)	24894274	28862 (DGDP)	D9250	2'-Deoxyguanosine 5'-diphosphate sodium salt	http://www.sigmaaldrich.com/catalog/product/sigma/D9250?lang=en&region=US
3	B	1	5-METHYLCYTOSINE	CC1=C(N)NC(=O)N=C1 (5-METHYLCYTOSINE)	C5H7N3O (5-METHYLCYTOSINE)	C02376 (5-METHYLCYTOSINE)	554-01-8 (5-METHYLCYTOSINE)	HMDB0002894 (5-METHYLCYTOSINE)	125.059	126.066	124.052	3247 (5-METHYLCYTOSINE)	65040 (5-METHYLCYTOSINE)	24897110	27551 (5-METHYLCYTOSINE)	M6751	5-Methylcytosine hydrochloride	http://www.sigmaaldrich.com/catalog/product/sigma/M6751?lang=en&region=US
3	B	2	GLYCERATE	OC[C@@H](O)C(O)=O (GLYCERATE)	C3H6O4 (GLYCERATE)	C00258 (GLYCERATE)	473-81-4 (GLYCERATE)	HMDB0000139 (GLYCERATE)	106.027	107.034	105.019	280 (GLYCERATE)	439194 (GLYCERATE)	24862760	32398 (GLYCERATE)	367494	D-Glyceric acid calcium salt dihydrate	http://www.sigmaaldrich.com/catalog/product/aldrich/367494?lang=en&region=US
3	B	3	CYTIDINE 2',3'-CYCLIC PHOSPHATE	NC1=NC(=O)N(C=C1)C1O[C@H](CO)[C@H]2OP(O)(=O)O[C@@H]12 (CYTIDINE 2',3'-CYCLIC PHOSPHATE)	C9H12N3O7P (CYTIDINE 2',3'-CYCLIC PHOSPHATE)	C02354 (CYTIDINE 2',3'-CYCLIC PHOSPHATE)	15718-51-1 (CYTIDINE 2',3'-CYCLIC PHOSPHATE)	HMDB0011691 (CYTIDINE 2',3'-CYCLIC PHOSPHATE)	305.041	306.049	304.034	27652 (CYTIDINE 2',3'-CYCLIC PHOSPHATE)	53481030 (CYTIDINE 2',3'-CYCLIC PHOSPHATE)	24893179	348281438 (CYTIDINE 2',3'-CYCLIC PHOSPHATE)	C9630	Cytidine 2':3'-cyclic monophosphate monosodium salt	http://www.sigmaaldrich.com/catalog/product/sigma/C9630?lang=en&region=US
3	B	4	N,N,N-TRIMETHYLLYSINE	C[N+](C)(C)CCCC[C@H](N)C([O-])=O (N,N,N-TRIMETHYLLYSINE)	C9H20N2O2 (N,N,N-TRIMETHYLLYSINE)	C03793 (N,N,N-TRIMETHYLLYSINE)	19253-88-4 (N,N,N-TRIMETHYLLYSINE)	HMDB0001325 (N,N,N-TRIMETHYLLYSINE)	188.152	189.16	187.145	44794 (N,N,N-TRIMETHYLLYSINE)	440120 (N,N,N-TRIMETHYLLYSINE)	24899984	17311 (N,N,N-TRIMETHYLLYSINE)	T1660	Nε,Nε,Nε-Trimethyllysine hydrochloride	http://www.sigmaaldrich.com/catalog/product/sigma/T1660?lang=en&region=US
3	B	5	RIBOFLAVIN	CC1=C(C)C=C2N(C[C@H](O)[C@H](O)[C@H](O)CO)C3=NC(=O)NC(=O)C3=NC2=C1	C17H20N4O6	C00255	83-88-5	HMDB0000244	376.138	377.146	375.131	233	493570	24899415	17015	R9504	(-)-Riboflavin	http://www.sigmaaldrich.com/catalog/product/sigma/R9504?lang=en&region=US
3	B	6	URIDINE DIPHOSPHATE GLUCOSE	OC[C@H]1O[C@H](OP(O)(=O)OP(O)(=O)OC[C@H]2O[C@H]([C@H](O)[C@@H]2O)N2C=CC(=O)NC2=O)[C@H](O)[C@@H](O)[C@@H]1O (UDP Glucose)	C15H24N2O17P2 (UDP Glucose)	C00029 (UDP Glucose)	133-89-1 (UDP Glucose)	HMDB0000286 (UDP Glucose)	566.055	567.062	565.048	3598 (UDP Glucose)	8629 (UDP Glucose)	223438480 (UDP Glucose)	46229 (UDP Glucose)	S451649	URIDINE-5'-DIPHOSPHOGLUCOSE, DISODIUM SALT	http://www.sigmaaldrich.com/catalog/product/aldrich/S451649?lang=en&region=US
3	B	7	METHYL GALACTOSIDE	COC1C(C(C(C(O1)CO)O)O)O	C7H14O6	C03619	1824-94-8	-	194.079	195.086	193.072	6958	94214	24896547	17540	M0285	Methyl-β-D-galactopyranoside	http://www.sigmaaldrich.com/catalog/product/sigma/M0285?lang=en&region=US
3	B	8	PYRIDOXAL-PHOSPHATE	CC1=NC=C(COP(O)(O)=O)C(C=O)=C1O (PLP)	C8H10NO6P (PLP)	C00018 (PLP)	54-47-7 (PLP)	HMDB0001491 (PLP)	247.025	248.032	246.017	235 (PLP)	1051 (PLP)	24899020	18405 (PLP)	P9255	Pyridoxal 5'-phosphate hydrate	http://www.sigmaaldrich.com/catalog/product/sigma/P9255?lang=en&region=US
3	B	9	DIHYDROXYACETONE PHOSPHATE	OCC(=O)COP(O)(O)=O (DIHYDROXYACETONE PHOSPHATE)	C3H7O6P (DIHYDROXYACETONE PHOSPHATE)	C00111 (DIHYDROXYACETONE PHOSPHATE)	57-04-5 (DIHYDROXYACETONE PHOSPHATE)	HMDB0001473 (DIHYDROXYACETONE PHOSPHATE)	169.998	171.005	168.991	148 (DIHYDROXYACETONE PHOSPHATE)	668 (DIHYDROXYACETONE PHOSPHATE)	24894082	16108 (DIHYDROXYACETONE PHOSPHATE)	D7137	Dihydroxyacetone phosphate dilithium salt	http://www.sigmaaldrich.com/catalog/product/sigma/D7137?lang=en&region=US
3	B	10	PHOSPHOENOLPYRUVATE	OC(=O)C(=C)OP(O)(O)=O (PHOSPHOENOLPYRUVATE)	C3H5O6P (PHOSPHOENOLPYRUVATE)	C00074 (PHOSPHOENOLPYRUVATE)	138-08-9 (PHOSPHOENOLPYRUVATE)	HMDB0000263 (PHOSPHOENOLPYRUVATE)	167.982	168.99	166.975	152 (PHOSPHOENOLPYRUVATE)	1005 (PHOSPHOENOLPYRUVATE)	24898822	44897 (PHOSPHOENOLPYRUVATE)	P7127	Phospho(enol)pyruvic acid monopotassium salt	http://www.sigmaaldrich.com/catalog/product/sigma/P7127?lang=en&region=US
3	B	11	MANNOSE 6-PHOSPHATE	O[C@@H]1O[C@H](COP(O)(O)=O)[C@@H](O)[C@H](O)[C@@H]1O (MANNOSE 6-PHOSPHATE)	C6H13O9P (MANNOSE 6-PHOSPHATE)	C00275 (MANNOSE 6-PHOSPHATE)	3672-15-9 (MANNOSE 6-PHOSPHATE)	HMDB0001078 (MANNOSE 6-PHOSPHATE)	260.03	261.037	259.022	5987 (MANNOSE 6-PHOSPHATE)	439198 (MANNOSE 6-PHOSPHATE)	24897285	49728 (MANNOSE 6-PHOSPHATE)	M8754	D-Mannose 6-phosphate barium salt hydrate	http://www.sigmaaldrich.com/catalog/product/sigma/M8754?lang=en&region=US
3	B	12	3-PHOSPHOGLYCERATE	OC(COP(O)(O)=O)C(O)=O (3-PHOSPHOGLYCERATE)	C3H7O7P (3-PHOSPHOGLYCERATE)	C00597 (3-PHOSPHOGLYCERATE)	820-11-1 (3-PHOSPHOGLYCERATE)	HMDB0000807 (3-PHOSPHOGLYCERATE)	185.993	187	184.986	150 (3-PHOSPHOGLYCERATE)	724 (3-PHOSPHOGLYCERATE)	24898988	17050 (3-PHOSPHOGLYCERATE)	P8877	D-(-)-3-Phosphoglyceric acid disodium salt	http://www.sigmaaldrich.com/catalog/product/sigma/P8877?lang=en&region=US
3	C	1	L-CARNITINE	C[N+](C)(C)C[C@H](O)CC([O-])=O (L-CARNITINE)	C7H15NO3 (L-CARNITINE)	C00318 (L-CARNITINE)	541-15-1 (L-CARNITINE)	HMDB0000062 (L-CARNITINE)	161.105	162.112	160.098	52 (L-CARNITINE)	10917 (L-CARNITINE)	24892246	16347 (L-CARNITINE)	C0283	L-Carnitine hydrochloride	http://www.sigmaaldrich.com/catalog/product/sigma/C0283?lang=en&region=US
3	C	2	O-PHOSPHOETHANOLAMINE	NCCOP(O)(O)=O	C2H8NO4P	C00346	1071-23-4	HMDB0000224	141.019	142.026	140.012	54	1015	24898109	17553	P0503	O-Phosphorylethanolamine	http://www.sigmaaldrich.com/catalog/product/sigma/P0503?lang=en&region=US
3	C	3	O-ACETYLSERINE	CC(=O)OC[C@H](N)C(O)=O (O-ACETYLSERINE)	C5H9NO4 (O-ACETYLSERINE)	C00979 (O-ACETYLSERINE)	5147-00-2 (O-ACETYLSERINE)	HMDB0003011 (O-ACETYLSERINE)	147.053	148.06	146.046	3270 (O-ACETYLSERINE)	99478 (O-ACETYLSERINE)	24891072	17981 (O-ACETYLSERINE)	A6262	O-Acetyl-L-serine hydrochloride	http://www.sigmaaldrich.com/catalog/product/sigma/A6262?lang=en&region=US
3	C	4	CYTIDINE MONOPHOSPHATE	NC1=NC(=O)N(C=C1)[C@@H]1O[C@H](COP(O)(O)=O)[C@@H](O)[C@H]1O	C9H14N3O8P	C00055	63-37-6	HMDB0000095	323.052	324.059	322.045	3452	6131	24892358	17361	C1131	Cytidine 5'-monophosphate	http://www.sigmaaldrich.com/catalog/product/sigma/C1131?lang=en&region=US
3	C	5	GUANOSINE DIPHOSPHATE MANNOSE	NC1=NC2=C(N=CN2[C@@H]2O[C@H](COP(O)(=O)OP(O)(=O)O[C@H]3O[C@H](CO)[C@@H](O)[C@H](O)[C@@H]3O)[C@@H](O)[C@H]2O)C(=O)N1 (GUANOSINE DIPHOSPHATE MANNOSE)	C16H25N5O16P2 (GUANOSINE DIPHOSPHATE MANNOSE)	C00096 (GUANOSINE DIPHOSPHATE MANNOSE)	3123-67-9 (GUANOSINE DIPHOSPHATE MANNOSE)	HMDB0001163 (GUANOSINE DIPHOSPHATE MANNOSE)	605.077	606.084	604.07	3674 (GUANOSINE DIPHOSPHATE MANNOSE)	18396 (GUANOSINE DIPHOSPHATE MANNOSE)	24895196	15820 (GUANOSINE DIPHOSPHATE MANNOSE)	G5131	Guanosine 5'-diphospho-D-mannose sodium salt from Saccharomyces cerevisiae	http://www.sigmaaldrich.com/catalog/product/sigma/G5131?lang=en&region=US
3	C	6	ADP-GLUCOSE	NC1=C2N=CN([C@@H]3O[C@H](CO[P@](O)(=O)O[P@](O)(=O)O[C@H]4O[C@H](CO)[C@@H](O)[C@H](O)[C@H]4O)[C@@H](O)[C@H]3O)C2=NC=N1 (ADP-GLUCOSE)	C16H25N5O15P2 (ADP-GLUCOSE)	C00498 (ADP-GLUCOSE)	2140-58-1 (ADP-GLUCOSE)	HMDB0006557 (ADP-GLUCOSE)	589.082	590.09	588.075	63203 (ADP-GLUCOSE)	16500 (ADP-GLUCOSE)	24890440	15751 (ADP-GLUCOSE)	A0627	Adenosine-5'-diphosphoglucose disodium salt	http://www.sigmaaldrich.com/catalog/product/sigma/A0627?lang=en&region=US
3	C	7	FRUCTOSE 6-PHOSPHATE	OCC(=O)[C@@H](O)[C@H](O)[C@H](O)COP(O)(O)=O (FRUCTOSE 6-PHOSPHATE)	C6H13O9P (FRUCTOSE 6-PHOSPHATE)	C00085 (FRUCTOSE 6-PHOSPHATE)	643-13-0 (FRUCTOSE 6-PHOSPHATE)	HMDB0000124 (FRUCTOSE 6-PHOSPHATE)	260.03	261.037	259.022	146 (FRUCTOSE 6-PHOSPHATE)	69507 (FRUCTOSE 6-PHOSPHATE)	329799699	15946 (FRUCTOSE 6-PHOSPHATE)	F3627	D-Fructose 6-phosphate disodium salt hydrate	http://www.sigmaaldrich.com/catalog/product/sigma/F3627?lang=en&region=US
3	C	8	ADENOSINE 3',5'-DIPHOSPHATE	NC1=C2N=CN([C@@H]3O[C@H](COP(O)(O)=O)[C@@H](OP(O)(O)=O)[C@H]3O)C2=NC=N1 (ADENOSINE 3',5'-DIPHOSPHATE)	C10H15N5O10P2 (ADENOSINE 3',5'-DIPHOSPHATE)	C00054 (ADENOSINE 3',5'-DIPHOSPHATE)	1053-73-2 (ADENOSINE 3',5'-DIPHOSPHATE)	HMDB0000061 (ADENOSINE 3',5'-DIPHOSPHATE)	427.029	428.037	426.022	3533 (ADENOSINE 3',5'-DIPHOSPHATE)	159296 (ADENOSINE 3',5'-DIPHOSPHATE)	24891020	17985 (ADENOSINE 3',5'-DIPHOSPHATE)	A5763	Adenosine 3',5'-diphosphate disodium salt	http://www.sigmaaldrich.com/catalog/product/sigma/A5763?lang=en&region=US
3	C	9	3-NITRO-L-TYROSINE	C1=CC(=C(C=C1CC(C(=O)O)N)[N+](=O)[O-])O	C9H10N2O5	CSID58633	621-44-3	-	226.059	227.066	225.052	6383	65124	24897825	44454	N7389	3-Nitro-L-tyrosine	http://www.sigmaaldrich.com/catalog/product/sigma/N7389?lang=en&region=US
3	C	10	P-OCTOPAMINE	NC[C@H](O)C1=CC=C(O)C=C1 (P-OCTOPAMINE)	C8H11NO2 (P-OCTOPAMINE)	C04227 (P-OCTOPAMINE)	104-14-3 (P-OCTOPAMINE)	HMDB0004825 (P-OCTOPAMINE)	153.079	154.086	152.072	61 (P-OCTOPAMINE)	440266 (P-OCTOPAMINE)	24277791	44715 (P-OCTOPAMINE)	O0250	(+/-)-Octopamine hydrochloride	http://www.sigmaaldrich.com/catalog/product/sigma/O0250?lang=en&region=US
3	C	11	N-ALPHA-ACETYLLYSINE	CC(=O)NC(CCCCN)C(O)=O	C8H16N2O3	C12989	1946-82-3	HMDB0000446	188.116	189.123	187.109	5435	92907	24890614	35704	A2010	Nα-Acetyl-L-lysine	http://www.sigmaaldrich.com/catalog/product/sigma/A2010?lang=en&region=US
3	C	12	URIDINE DIPHOSPHATEGALACTOSE	OC[C@H]1O[C@H](O[P@@](O)(=O)O[P@@](O)(=O)OC[C@H]2O[C@H]([C@H](O)[C@@H]2O)N2C=CC(=O)NC2=O)[C@H](O)[C@@H](O)[C@H]1O (URIDINE DIPHOSPHATEGALACTOSE)	C15H24N2O17P2 (URIDINE DIPHOSPHATEGALACTOSE)	C00052 (URIDINE DIPHOSPHATEGALACTOSE)	2956-16-3 (URIDINE DIPHOSPHATEGALACTOSE)	HMDB0000302 (URIDINE DIPHOSPHATEGALACTOSE)	566.055	567.062	565.048	3599 (URIDINE DIPHOSPHATEGALACTOSE)	18068 (URIDINE DIPHOSPHATEGALACTOSE)	24900647	67119 (URIDINE DIPHOSPHATEGALACTOSE)	U4500	Uridine 5'-diphosphogalactose disodium salt	http://www.sigmaaldrich.com/catalog/product/sigma/U4500?lang=en&region=US
3	D	1	DIHYDROXYFUMARATE	OC(O)=C(O)C(=O)C(O)=O (DIHYDROXYFUMARATE)	C4H4O6 (DIHYDROXYFUMARATE)	C00975 (DIHYDROXYFUMARATE)	133-38-0 (DIHYDROXYFUMARATE)	HMDB0002050 (DIHYDROXYFUMARATE)	148.001	149.008	146.994	6460 (DIHYDROXYFUMARATE)	54678503 (DIHYDROXYFUMARATE)	24893359	4593 (DIHYDROXYFUMARATE)	D113204	Dihydroxyfumaric acid hydrate	http://www.sigmaaldrich.com/catalog/product/aldrich/D113204?lang=en&region=US
3	D	2	PYRIDOXAMINE	CC1=C(O)C(CN)=C(CO)C=N1 (PYRIDOXAMINE)	C8H12N2O2 (PYRIDOXAMINE)	C00534 (PYRIDOXAMINE)	85-87-0 (PYRIDOXAMINE)	HMDB0001431 (PYRIDOXAMINE)	168.09	169.097	167.083	238 (PYRIDOXAMINE)	1052 (PYRIDOXAMINE)	329820346	16410 (PYRIDOXAMINE)	P9380	Pyridoxamine dihydrochloride	http://www.sigmaaldrich.com/catalog/product/sial/P9380?lang=en&region=US
3	D	3	5-AMINOLEVULINATE	NCC(=O)CCC(O)=O (5-AMINOLEVULINATE)	C5H9NO3 (5-AMINOLEVULINATE)	C00430 (5-AMINOLEVULINATE)	106-60-5 (5-AMINOLEVULINATE)	HMDB0001149 (5-AMINOLEVULINATE)	131.058	132.066	130.051	75 (5-AMINOLEVULINATE)	137 (5-AMINOLEVULINATE)	329748571	17549 (5-AMINOLEVULINATE)	08340	5-Aminolevulinic acid hydrochloride	http://www.sigmaaldrich.com/catalog/product/sigma/08340?lang=en&region=US
3	D	4	DEOXYURIDINE-MONOPHOSPHATE	O[C@H]1C[C@@H](O[C@@H]1COP(O)(O)=O)N1C=CC(=O)NC1=O O[C@H]1C[C@@H](O[C@@H]1COP(O)(O)=O)N1C=CC(=O)NC1=O (dUMP)	C9H13N2O8P (dUMP)	C00365 (dUMP)	964-26-1 (dUMP)	HMDB0001409 (dUMP)	308.041	309.048	307.034	4140 (dUMP)	65063 (dUMP)	24893787	17622 (dUMP)	D3876	2'-Deoxyuridine 5'-monophosphate disodium salt	http://www.sigmaaldrich.com/catalog/product/sigma/D3876?lang=en&region=US
3	D	5	5'-DEOXYADENOSINE	C[C@H]1O[C@H]([C@H](O)[C@@H]1O)N1C=NC2=C(N)N=CN=C12	C10H13N5O3	C05198	4754-39-6	HMDB0001983	251.102	252.109	250.095	63898	439182	24893539	17319	D1771	5'-Deoxyadenosine	http://www.sigmaaldrich.com/catalog/product/sigma/D1771?lang=en&region=US
3	D	6	RIBOSE 1,5-BISPHOSPHATE	C([C@H]([C@H](C(=O)COP(=O)(O)O)O)O)OP(=O)(O)O (RIBOSE 1,5-BISPHOSPHATE)	C5H12O11P2 (RIBOSE 1,5-BISPHOSPHATE)	C01182 (RIBOSE 1,5-BISPHOSPHATE)	24218-00-6 (FREE ACID)	-	309.985	310.993	308.978	63255 (RIBOSE 1,5-BISPHOSPHATE)	123658 (RIBOSE 1,5-BISPHOSPHATE)	4409 (RIBOSE 1,5-BISPHOSPHATE)	16710 (RIBOSE 1,5-BISPHOSPHATE)	R0878	D-Ribulose 1,5-bisphosphate sodium salt hydrate	http://www.sigmaaldrich.com/catalog/product/sigma/R0878?lang=en&region=US
3	D	7	XANTHOSINE-MONOPHOSPHATE	O[C@@H]1[C@@H](COP(O)(O)=O)O[C@H]([C@@H]1O)N1C=NC2=C1NC(=O)NC2=O (XANTHOSINE-MONOPHOSPHATE)	C10H13N4O9P (XANTHOSINE-MONOPHOSPHATE)	C00655 (XANTHOSINE-MONOPHOSPHATE)	523-98-8 (XANTHOSINE-MONOPHOSPHATE)	HMDB0001554 (XANTHOSINE-MONOPHOSPHATE)	364.042	365.049	363.035	3505 (XANTHOSINE-MONOPHOSPHATE)	73323 (XANTHOSINE-MONOPHOSPHATE)	3925 (XANTHOSINE-MONOPHOSPHATE)	15652 (XANTHOSINE-MONOPHOSPHATE)	18134	Xanthosine 5'-monophosphate (sodium salt)	https://www.caymanchem.com/product/18134
3	D	8	FAD	CC1=CC2=C(C=C1C)N(C[C@H](O)[C@H](O)[C@H](O)COP(O)(=O)OP(O)(=O)OC[C@H]1O[C@H]([C@H](O)[C@@H]1O)N1C=NC3=C1N=CN=C3N)C1=NC(=O)NC(=O)C1=N2 (FAD)	C27H33N9O15P2 (FAD)	C00016 (FAD)	146-14-5 (FAD)	HMDB0001248 (FAD)	785.157	786.164	784.15	2302 (FAD)	643975 (FAD)	24894909	16238 (FAD)	F6625	Flavin adenine dinucleotide disodium salt hydrate	http://www.sigmaaldrich.com/catalog/product/sigma/F6625?lang=en&region=US
3	D	9	DEOXYGUANOSINE	NC1=NC2=C(N=CN2[C@H]2C[C@H](O)[C@@H](CO)O2)C(=O)N1 (DEOXYGUANOSINE)	C10H13N5O4 (DEOXYGUANOSINE)	C00330 (DEOXYGUANOSINE)	961-07-9 (DEOXYGUANOSINE)	HMDB0000085 (DEOXYGUANOSINE)	267.097	268.104	266.089	3395 (DEOXYGUANOSINE)	187790 (DEOXYGUANOSINE)	24894083	17172 (DEOXYGUANOSINE)	D7145	2'-Deoxyguanosine monohydrate	http://www.sigmaaldrich.com/catalog/product/sigma/D7145?lang=en&region=US
3	D	10	OROTATE	OC(=O)C1=CC(=O)NC(=O)N1 (OROTATE)	C5H4N2O4 (OROTATE)	C00295 (OROTATE)	65-86-1 (OROTATE)	HMDB0000226 (OROTATE)	156.017	157.024	155.01	318 (OROTATE)	967 (OROTATE)	24898059	16742 (OROTATE)	O8402	Orotic acid monohydrate	http://www.sigmaaldrich.com/catalog/product/aldrich/O8402?lang=en&region=US
3	D	11	LAUROYLCARNITINE	CCCCCCCCCCCC(=O)O[C@H](CC([O-])=O)C[N+](C)(C)C	C19H38NO4	CSID147288	25518-54-1	HMDB0002250	344.28	345.287	343.273	6573	168381	329755920	77086	39953	Lauroyl-L-carnitine	http://www.sigmaaldrich.com/catalog/product/sigma/39953?lang=en&region=US
3	D	12	1-METHYLNICOTINAMIDE	C[N+]1=CC=CC(=C1)C(N)=O (1-METHYLNICOTINAMIDE)	C7H9N2O (1-METHYLNICOTINAMIDE)	C02918 (1-METHYLNICOTINAMIDE)	3106-60-3 (1-METHYLNICOTINAMIDE)	HMDB0000699 (1-METHYLNICOTINAMIDE)	137.071	138.079	136.064	274 (1-METHYLNICOTINAMIDE)	457 (1-METHYLNICOTINAMIDE)	5841 (1-METHYLNICOTINAMIDE)	16797 (1-METHYLNICOTINAMIDE)	SML0704	1-Methylnicotinamide chloride	http://www.sigmaaldrich.com/catalog/product/sigma/SML0704?lang=en&region=US
3	E	1	SPERMINE	NCCCNCCCCNCCCN (SPERMINE)	C10H26N4 (SPERMINE)	C00750 (SPERMINE)	71-44-3 (SPERMINE)	HMDB0001256 (SPERMINE)	202.216	203.223	201.208	255 (SPERMINE)	1103 (SPERMINE)	57653056	15746 (SPERMINE)	85605	Spermine tetrahydrochloride	http://www.sigmaaldrich.com/catalog/product/sigma/85605?lang=en&region=US
3	E	2	N-ACETYLMETHIONINE	CC(=O)NC(CCSC)C(=O)O	C7H13NO3S	C02712	65-82-7	HMDB0011745	191.062	192.069	190.054	62466	448580	24890587	21557	A17900	N-Acetyl-DL-methionine	http://www.sigmaaldrich.com/catalog/product/aldrich/A17900?lang=en&region=US
3	E	3	CARBAMOYL PHOSPHATE	NC(=O)OP(O)(O)=O (CARBAMOYL PHOSPHATE)	CH4NO5P (CARBAMOYL PHOSPHATE)	C00169 (CARBAMOYL PHOSPHATE)	590-55-6 (CARBAMOYL PHOSPHATE)	HMDB0001096 (CARBAMOYL PHOSPHATE)	140.983	141.99	139.975	3266 (CARBAMOYL PHOSPHATE)	278 (CARBAMOYL PHOSPHATE)	24892798	17672 (CARBAMOYL PHOSPHATE)	C5625	Lithium carbamoylphosphate dibasic hydrate	http://www.sigmaaldrich.com/catalog/product/sigma/C5625?lang=en&region=US
3	E	4	PHOSPHORIBOSYL PYROPHOSPHATE	O[C@H]1[C@@H](O)[C@@H](OP(O)(=O)OP(O)(O)=O)O[C@@H]1COP(O)(O)=O (PHOSPHORIBOSYL PYROPHOSPHATE)	C5H13O14P3 (PHOSPHORIBOSYL PYROPHOSPHATE)	C00119 (PHOSPHORIBOSYL PYROPHOSPHATE)	7540-64-9 (PHOSPHORIBOSYL PYROPHOSPHATE)	HMDB0000280 (PHOSPHORIBOSYL PYROPHOSPHATE)	389.952	390.959	388.945	158 (PHOSPHORIBOSYL PYROPHOSPHATE)	7339 (PHOSPHORIBOSYL PYROPHOSPHATE)	24898743	17111 (PHOSPHORIBOSYL PYROPHOSPHATE)	P8296	5-Phospho-D-ribose 1-diphosphate pentasodium salt	http://www.sigmaaldrich.com/catalog/product/sigma/P8296?lang=en&region=US
3	E	5	AICAR	NC(=O)C1=C(N)N(C=N1)[C@@H]1O[C@H](COP(O)(O)=O)[C@@H](O)[C@H]1O (AICAR)	C9H15N4O8P (AICAR)	C04677 (AICAR)	3031-94-5 (AICAR)	HMDB0001517 (AICAR)	338.063	339.07	337.055	3474 (AICAR)	65110 (AICAR)	24890538	18406 (AICAR)	A1393	5-Aminoimidazole-4-carboxamide-1-β-D-ribofuranosyl 5′-monophosphate	http://www.sigmaaldrich.com/catalog/product/sigma/A1393?lang=en&region=US
3	E	6	URIDINE DIPHOSPHATE-N-ACETYLGALACTOSAMINE	CC(O)=NC1C(OP(O)(=O)OP(O)(=O)OCC2OC(C(O)C2O)N2C=CC(O)=NC2=O)OC(CO)C(O)C1O (URIDINE DIPHOSPHATE-N-ACETYLGALACTOSAMINE)	C17H27N3O17P2 (URIDINE DIPHOSPHATE-N-ACETYLGALACTOSAMINE)	C00203 (URIDINE DIPHOSPHATE-N-ACETYLGALACTOSAMINE)	7277-98-7 (URIDINE DIPHOSPHATE-N-ACETYLGALACTOSAMINE)	HMDB0000304 (URIDINE DIPHOSPHATE-N-ACETYLGALACTOSAMINE)	607.082	608.089	606.074	3675 (URIDINE DIPHOSPHATE-N-ACETYLGALACTOSAMINE)	1167 (URIDINE DIPHOSPHATE-N-ACETYLGALACTOSAMINE)	24900653	67168 (URIDINE DIPHOSPHATE-N-ACETYLGALACTOSAMINE)	U5252	Uridine 5'-diphospho-N-acetylgalactosamine disodium salt	http://www.sigmaaldrich.com/catalog/product/sigma/U5252?lang=en&region=US
3	E	7	GLYCERALDEHYDE 3-PHOSPHATE	O[C@H](COP(O)(O)=O)C=O (GLYCERALDEHYDE 3-PHOSPHATE)	C3H7O6P (GLYCERALDEHYDE 3-PHOSPHATE)	C00661 (GLYCERALDEHYDE 3-PHOSPHATE)	591-57-1 (GLYCERALDEHYDE 3-PHOSPHATE)	HMDB0001112 (GLYCERALDEHYDE 3-PHOSPHATE)	169.998	171.005	168.991	149 (GLYCERALDEHYDE 3-PHOSPHATE)	729 (GLYCERALDEHYDE 3-PHOSPHATE)	24895205	17138 (GLYCERALDEHYDE 3-PHOSPHATE)	G5376	DL-Glyceraldehyde 3-phosphate diethyl acetal barium salt	http://www.sigmaaldrich.com/catalog/product/sigma/G5376?lang=en&region=US
3	E	8	CYCLIC GMP	NC1=NC2=C(N=CN2[C@@H]2O[C@@H]3COP(O)(=O)O[C@H]3[C@H]2O)C(=O)N1 (CYCLIC GMP)	C10H12N5O7P (CYCLIC GMP)	C00942 (CYCLIC GMP)	7665-99-8 (CYCLIC GMP)	HMDB0001314 (CYCLIC GMP)	345.047	346.055	344.04	3485 (CYCLIC GMP)	24316 (CYCLIC GMP)	24895245	16356 (CYCLIC GMP)	G6129	Guanosine 3',5'-cyclic monophosphate sodium salt	http://www.sigmaaldrich.com/catalog/product/sigma/G6129?lang=en&region=US
3	E	9	HOMOCYSTEINE THIOLACTONE	NC1CCSC1=O (HOMOCYSTEINE THIOLACTONE)	C4H7NOS (HOMOCYSTEINE THIOLACTONE)	CSID96881 (HOMOCYSTEINE THIOLACTONE)	3622-59-1 (HOMOCYSTEINE THIOLACTONE)	HMDB0002287 (HOMOCYSTEINE THIOLACTONE)	117.025	118.032	116.018	6594 (HOMOCYSTEINE THIOLACTONE)	107712 (HOMOCYSTEINE THIOLACTONE)	24895745	60315 (HOMOCYSTEINE THIOLACTONE)	H6503	L-Homocysteine thiolactone hydrochloride	http://www.sigmaaldrich.com/catalog/product/sigma/H6503?lang=en&region=US
3	E	10	O-PHOSPHOSERINE	NC(COP(O)(O)=O)C(O)=O	C3H8NO6P	C01005	17885-08-4	HMDB0001721	185.009	186.016	184.002	297	68841	57652815	15811	79710	O-Phospho-DL-serine	http://www.sigmaaldrich.com/catalog/product/sigma/79710?lang=en&region=US
3	E	11	S-ADENOSYLHOMOCYSTEINE	N[C@@H](CCSC[C@H]1O[C@H]([C@H](O)[C@@H]1O)N1C=NC2=C(N)N=CN=C12)C(O)=O	C14H20N6O5S	C00021	979-92-0	HMDB0000939	384.122	385.129	383.114	296	439155	24891441	16680	A9384	S-(5'-Adenosyl)-L-homocysteine	http://www.sigmaaldrich.com/catalog/product/sigma/A9384?lang=en&region=US
3	E	12	L-ORNITHINE	NCCC[C@H](N)C(O)=O (L-ORNITHINE)	C5H12N2O2 (L-ORNITHINE)	C00077 (L-ORNITHINE)	3184-13-2 (L-ORNITHINE)	HMDB0000214 (L-ORNITHINE)	132.09	133.097	131.083	45121 (L-ORNITHINE)	6262 (L-ORNITHINE)	24897960	15729 (L-ORNITHINE)	O2375	L-Ornithine monohydrochloride	http://www.sigmaaldrich.com/catalog/product/sigma/O2375?lang=en&region=US
3	F	1	ADENINE	NC1=C2NC=NC2=NC=N1 (ADENINE)	C5H5N5 (ADENINE)	C00147 (ADENINE)	73-24-5 (ADENINE)	HMDB0000034 (ADENINE)	135.054	136.062	134.047	85 (ADENINE)	190 (ADENINE)	24891361	16708 (ADENINE)	A8751	Adenine hydrochloride hydrate	http://www.sigmaaldrich.com/catalog/product/sigma/A8751?lang=en&region=US
3	F	2	NORMETANEPHRINE	COC1=CC(=CC=C1O)C(O)CN (NORMETANEPHRINE)	C9H13NO3 (NORMETANEPHRINE)	C05589 (NORMETANEPHRINE)	97-31-4 (NORMETANEPHRINE)	HMDB0000819 (NORMETANEPHRINE)	183.09	184.097	182.082	66 (NORMETANEPHRINE)	1237 (NORMETANEPHRINE)	24277786	1443087 (NORMETANEPHRINE)	N7127	DL-Normetanephrine hydrochloride	http://www.sigmaaldrich.com/catalog/product/sigma/N7127?lang=en&region=US
3	F	3	URIDINE DIPHOSPHATE-N-ACETYLGLUCOSAMINE	CC(=O)N[C@@H]1[C@@H](O)[C@H](O)[C@@H](CO)O[C@@H]1OP(O)(=O)OP(O)(=O)OC[C@H]1O[C@H]([C@H](O)[C@@H]1O)N1C=CC(=O)NC1=O (URIDINE DIPHOSPHATE-N-ACETYLGLUCOSAMINE)	C17H27N3O17P2 (URIDINE DIPHOSPHATE-N-ACETYLGALACTOSAMINE)	C00043 (URIDINE DIPHOSPHATE-N-ACETYLGLUCOSAMINE)	528-04-1 (URIDINE DIPHOSPHATE-N-ACETYLGLUCOSAMINE)	HMDB0000290 (URIDINE DIPHOSPHATE-N-ACETYLGLUCOSAMINE)	607.082	608.089	606.074	41549 (URIDINE DIPHOSPHATE-N-ACETYLGLUCOSAMINE)	445675 (URIDINE DIPHOSPHATE-N-ACETYLGLUCOSAMINE)	24900646	16264 (URIDINE DIPHOSPHATE-N-ACETYLGLUCOSAMINE)	U4375	Uridine 5'-diphospho-N-acetylglucosamine sodium salt	http://www.sigmaaldrich.com/catalog/product/sigma/U4375?lang=en&region=US
3	F	4	GUANOSINE DIPHOSPHATE	NC1=NC2=C(N=CN2[C@@H]2O[C@H](COP(O)(=O)OP(O)(O)=O)[C@@H](O)[C@H]2O)C(=O)N1 (GUANOSINE DIPHOSPHATE)	C10H15N5O11P2 (GUANOSINE DIPHOSPHATE)	C00035 (GUANOSINE DIPHOSPHATE)	146-91-8 (GUANOSINE DIPHOSPHATE)	HMDB0001201 (GUANOSINE DIPHOSPHATE)	443.024	444.032	442.017	99 (GUANOSINE DIPHOSPHATE)	8977 (GUANOSINE DIPHOSPHATE)	24895291	17552 (GUANOSINE DIPHOSPHATE)	G7127	Guanosine 5'-diphosphate sodium salt	http://www.sigmaaldrich.com/catalog/product/sigma/G7127?lang=en&region=US
3	F	5	GLUTATHIONE REDUCED	N[C@@H](CCC(=O)N[C@@H](CS)C(=O)NCC(O)=O)C(O)=O	C10H17N3O6S	C00051	70-18-8	HMDB0000125	307.084	308.091	306.077	44	124886	24895164	16856	G4251	L-Glutathione reduced	http://www.sigmaaldrich.com/catalog/product/sial/G4251?lang=en&region=US
3	F	6	URIDINE DIPHOSPHATE GLUCURONIC ACID	O[C@@H]1[C@@H](COP(O)(=O)OP(O)(=O)O[C@H]2O[C@@H]([C@@H](O)[C@H](O)[C@H]2O)C(O)=O)O[C@H]([C@@H]1O)N1C=CC(=O)NC1=O (URIDINE DIPHOSPHATE GLUCURONIC ACID)	C15H22N2O18P2 (URIDINE DIPHOSPHATE GLUCURONIC ACID)	C00167 (URIDINE DIPHOSPHATE GLUCURONIC ACID)	2616-64-0 (URIDINE DIPHOSPHATE GLUCURONIC ACID)	HMDB0000935 (URIDINE DIPHOSPHATE GLUCURONIC ACID)	580.034	581.042	579.027	5884 (URIDINE DIPHOSPHATE GLUCURONIC ACID)	17473 (URIDINE DIPHOSPHATE GLUCURONIC ACID)	24900659	17200 (URIDINE DIPHOSPHATE GLUCURONIC ACID)	U6751	Uridine 5'-diphosphoglucuronic acid trisodium salt	http://www.sigmaaldrich.com/catalog/product/sigma/U6751?lang=en&region=US
3	F	7	N,N-DIMETHYLARGININE	N[C@@H](CCC\N=C(/N)N(C)C)C(O)=O (N,N-DIMETHYLARGININE)	C8H18N4O2 (N,N-DIMETHYLARGININE)	C03626 (N,N-DIMETHYLARGININE)	30315-93-6 (N,N-DIMETHYLARGININE)	HMDB0001539 (N,N-DIMETHYLARGININE)	202.143	203.15	201.136	6891 (N,N-DIMETHYLARGININE)	123831 (N,N-DIMETHYLARGININE)	24278027	17929 (N,N-DIMETHYLARGININE)	D4268	NG,NG-Dimethylarginine dihydrochloride	http://www.sigmaaldrich.com/catalog/product/sigma/D4268?lang=en&region=US
3	F	8	CYTIDINE DIPHOSPHATE	NC1=NC(=O)N(C=C1)[C@@H]1O[C@H](COP(O)(=O)OP(O)(O)=O)[C@@H](O)[C@H]1O (CYTIDINE DIPHOSPHATE)	C9H15N3O11P2 (CYTIDINE DIPHOSPHATE)	C00112 (CYTIDINE DIPHOSPHATE)	63-38-7 (CYTIDINE DIPHOSPHATE)	HMDB0001546 (CYTIDINE DIPHOSPHATE)	403.018	404.025	402.011	96 (CYTIDINE DIPHOSPHATE)	6132 (CYTIDINE DIPHOSPHATE)	24893191	17239 (CYTIDINE DIPHOSPHATE)	C9755	Cytidine 5'-diphosphate sodium salt hydrate	http://www.sigmaaldrich.com/catalog/product/sigma/C9755?lang=en&region=US
3	F	9	SELENOCYSTAMINE	C(C[Se][Se]CCN)N (SELENOCYSTAMINE)	C4H12N2Se2 (SELENOCYSTAMINE)	CSID103013 (SELENOCYSTAMINE)	2697-61-2 (SELENOCYSTAMINE)	-	247.933	248.94	246.926	463715 (SELENOCYSTAMINE)	115119 (SELENOCYSTAMINE)	24899440	NA	S0520	Selenocystamine dihydrochloride	http://www.sigmaaldrich.com/catalog/product/sigma/S0520?lang=en&region=US
3	F	10	HISTAMINE	NCCC1=CNC=N1 (HISTAMINE)	C5H9N3 (HISTAMINE)	C00388 (HISTAMINE)	51-45-6 (HISTAMINE)	HMDB0000870 (HISTAMINE)	111.08	112.087	110.072	68 (HISTAMINE)	774 (HISTAMINE)	24277777	18295 (HISTAMINE)	H7250	Histamine dihydrochloride	http://www.sigmaaldrich.com/catalog/product/sigma/H7250?lang=en&region=US
3	F	11	INDOXYL SULFATE	OS(=O)(=O)OC1=CNC2=CC=CC=C12 (INDOXYL SULFATE)	C8H7NO4S (INDOXYL SULFATE)	C08481 (INDOXYL SULFATE)	487-94-5 (INDOXYL SULFATE)	HMDB0000682 (INDOXYL SULFATE)	213.01	214.017	212.002	524 (INDOXYL SULFATE)	10258 (INDOXYL SULFATE)	57654302	43355 (INDOXYL SULFATE)	I3875	Indoxyl sulfate potassium salt	http://www.sigmaaldrich.com/catalog/product/aldrich/I3875?lang=en&region=US
3	F	12	ETHYL 3-UREIDOPROPIONATE	CCOC(=O)CCNC(=O)N	C6H12N2O3	CSID2848968	NA	-	160.085	161.092	159.078	NA	3613685	401975516	NA	S859575	ETHYL 3-UREIDOPROPIONATE	http://www.sigmaaldrich.com/catalog/product/aldrich/S859575?lang=en&region=US
3	G	1	DEOXYRIBOSE	OC[C@@H]1O[C@H](O)C[C@H]1O	C5H10O4	C01801	533-67-5	HMDB0003224	134.058	135.065	133.051	3258	22833604	24847465	28816	121649	2-Deoxy-D-ribose	http://www.sigmaaldrich.com/catalog/product/aldrich/121649?lang=en&region=US
3	G	2	PHYTATE	OP(O)(=O)OC1C(OP(O)(O)=O)C(OP(O)(O)=O)C(OP(O)(O)=O)C(OP(O)(O)=O)C1OP(O)(O)=O (PHYTATE)	C6H18O24P6 (PHYTATE)	C01204 (PHYTATE)	83-86-3 (PHYTATE)	HMDB0003502 (PHYTATE)	659.861	660.869	658.854	4238 (PHYTATE)	890 (PHYTATE)	24898692	17401 (PHYTATE)	P5681	Phytic acid dipotassium salt	http://www.sigmaaldrich.com/catalog/product/sigma/P5681?lang=en&region=US
3	G	3	THIAMINE MONOPHOSPHATE	CC1=C(CCOP(O)([O-])=O)SC=[N+]1CC1=CN=C(C)N=C1N (THIAMINE MONOPHOSPHATE)	C12H17N4O4PS (THIAMINE MONOPHOSPHATE)	C01081 (THIAMINE MONOPHOSPHATE)	495-23-8 (THIAMINE MONOPHOSPHATE)	HMDB0002666 (THIAMINE MONOPHOSPHATE)	344.071	345.078	343.064	3488 (THIAMINE MONOPHOSPHATE)	1131 (THIAMINE MONOPHOSPHATE)	24900546	9533 (THIAMINE MONOPHOSPHATE)	T8637	Thiamine monophosphate chloride dihydrate	http://www.sigmaaldrich.com/catalog/product/sigma/T8637?lang=en&region=US
3	G	4	URACIL 5-CARBOXYLATE	C1=C(C(=O)NC(=O)N1)C(=O)O	C5H4N2O4	C03030	23945-44-0	-	156.017	157.024	155.01	65886	90301	24847711	17477	126268	2,4-Dihydroxypyrimidine-5-carboxylic acid	http://www.sigmaaldrich.com/catalog/product/aldrich/126268?lang=en&region=US
3	G	5	S-HEXYL-GLUTATHIONE	CCCCCCSCC(C(=O)NCC(=O)O)NC(=O)CCC(C(=O)O)N	C16H29N3O6S	C02886	24425-56-7	-	391.178	392.185	390.17	24067	97536	329815236	27704	H6886	S-Hexylglutathione	http://www.sigmaaldrich.com/catalog/product/sigma/H6886?lang=en&region=US
3	G	6	GLYOXYLATE	OC(=O)C=O (GLYOXYLATE)	C2H2O3 (GLYOXYLATE)	C00048 (GLYOXYLATE)	298-12-4 (GLYOXYLATE)	HMDB0000119 (GLYOXYLATE)	74.0004	75.0077	72.9931	64613 (GLYOXYLATE)	760 (GLYOXYLATE)	24895036	16891 (GLYOXYLATE)	G10601	Glyoxylic acid monohydrate	http://www.sigmaaldrich.com/catalog/product/aldrich/G10601?lang=en&region=US
3	G	7	GUANOSINE MONOPHOSPHATE	NC1=NC2=C(N=CN2[C@@H]2O[C@H](COP(O)(O)=O)[C@@H](O)[C@H]2O)C(=O)N1 (GUANOSINE MONOPHOSPHATE)	C10H14N5O8P (GUANOSINE MONOPHOSPHATE)	C00144 (GUANOSINE MONOPHOSPHATE)	85-32-5 (GUANOSINE MONOPHOSPHATE)	HMDB0001397 (GUANOSINE MONOPHOSPHATE)	363.058	364.065	362.051	98 (GUANOSINE MONOPHOSPHATE)	6804 (GUANOSINE MONOPHOSPHATE)	24895338	17345 (GUANOSINE MONOPHOSPHATE)	G8377	Guanosine 5'-monophosphate disodium salt hydrate	http://www.sigmaaldrich.com/catalog/product/sigma/G8377?lang=en&region=US
3	G	8	N-ACETYLALANINE	C[C@H](NC(C)=O)C(O)=O	C5H9NO3	CSID79449	97-69-8	HMDB0000766	131.058	132.066	130.051	5733	88064	24890887	40992	A4625	N-Acetyl-L-alanine	http://www.sigmaaldrich.com/catalog/product/sigma/A4625?lang=en&region=US
3	G	9	4-GUANIDINOBUTANOATE	NC(=N)NCCCC(O)=O	C5H11N3O2	C01035	463-00-3	HMDB0003464	145.085	146.092	144.078	4155	500	24895259	15728	G6503	4-Guanidinobutyric acid	http://www.sigmaaldrich.com/catalog/product/sigma/G6503?lang=en&region=US
3	G	10	HYDROXYPYRUVATE	OCC(=O)C(O)=O	C3H4O4	C00168	1113-60-6	HMDB0001352	104.011	105.018	103.004	482	964	329748234	30841	06372	β-Hydroxypyruvic acid	http://www.sigmaaldrich.com/catalog/product/sigma/06372?lang=en&region=US
3	G	11	D-MANNOSAMINE	C(C1C(C(C(C(O1)O)N)O)O)O (D-MANNOSAMINE)	C6H13NO5 (D-MANNOSAMINE)	C03570 (D-MANNOSAMINE)	NA	-	179.079	180.087	178.072	NA	440049 (D-MANNOSAMINE)	24896935	62324 (D-MANNOSAMINE)	M4670	D-Mannosamine hydrochloride	http://www.sigmaaldrich.com/catalog/product/sigma/M4670?lang=en&region=US
3	G	12	CYTOCHROME C	CC1=C(C2=CC3=NC(=CC4=C(C(=C([N-]4)C=C5C(=C(C(=N5)C=C1[N-]2)C(C)SCC(C(=O)NC)N)C)C(C)SCC(C(=O)NC)N)C)C(=C3CCC(=O)O)C)CCC(=O)O.[Fe+2]	C42H52FeN8O6S2	C00524	9007-43-6	-	884.28	885.287	883.273	NA	439171	3807	18070	C3131	Cytochrome c from bovine heart	http://www.sigmaaldrich.com/catalog/product/sigma/C3131?lang=en&region=US
3	H	1	INTENTIONALLY LEFT BLANK
3	H	2	INTENTIONALLY LEFT BLANK
3	H	3	INTENTIONALLY LEFT BLANK
3	H	4	INTENTIONALLY LEFT BLANK
3	H	5	INTENTIONALLY LEFT BLANK
3	H	6	INTENTIONALLY LEFT BLANK
3	H	7	INTENTIONALLY LEFT BLANK
3	H	8	INTENTIONALLY LEFT BLANK
3	H	9	INTENTIONALLY LEFT BLANK
3	H	10	INTENTIONALLY LEFT BLANK
3	H	11	INTENTIONALLY LEFT BLANK
3	H	12	INTENTIONALLY LEFT BLANK
4	A	1	DEOXYADENOSINE	NC1=C2N=CN([C@H]3C[C@H](O)[C@@H](CO)O3)C2=NC=N1 (DEOXYADENOSINE)	C10H13N5O3 (DEOXYADENOSINE)	C00559 (DEOXYADENOSINE)	958-09-8 (DEOXYADENOSINE)	HMDB0000101 (DEOXYADENOSINE)	251.102	252.109	250.095	3382 (DEOXYADENOSINE)	13730 (DEOXYADENOSINE)	24894129	17256 (DEOXYADENOSINE)	D7400	2'-Deoxyadenosine monohydrate	http://www.sigmaaldrich.com/catalog/product/sigma/D7400?lang=en&region=US
4	A	2	N-ACETYLPUTRESCINE	CC(=O)NCCCCN (N-ACETYLPUTRESCINE)	C6H14N2O (N-ACETYLPUTRESCINE)	C02714 (N-ACETYLPUTRESCINE)	18233-70-0 (N-ACETYLPUTRESCINE)	HMDB0002064 (N-ACETYLPUTRESCINE)	130.111	131.118	129.103	3252 (N-ACETYLPUTRESCINE)	122356 (N-ACETYLPUTRESCINE)	57653891	17768 (N-ACETYLPUTRESCINE)	A8784	N-Acetylputrescine hydrochloride	http://www.sigmaaldrich.com/catalog/product/aldrich/A8784?lang=en&region=US
4	A	3	N-ACETYLGALACTOSAMINE	CC(=O)N[C@H]1[C@H](O)O[C@H](CO)[C@H](O)[C@@H]1O	C8H15NO6	C01074	1811-31-0	HMDB0000212	221.09	222.097	220.083	321904	24890693	43612	28800	A2795	N-Acetyl-D-galactosamine	http://www.sigmaaldrich.com/catalog/product/sigma/A2795?lang=en&region=US
4	A	4	N-ACETYLGLUTAMATE	CC(=O)NC(CCC(O)=O)C(O)=O	C7H11NO5	C00624	1188-37-0	HMDB0001138	189.064	190.071	188.056	3325	70914	24888393	17533	855642	N-Acetyl-DL-glutamic acid	https://www.sigmaaldrich.com/catalog/product/aldrich/855642?lang=en&region=US
4	A	5	2,4-DIHYDROXYPTERIDINE	C1=CN=C2C(=N1)C(=O)NC(=O)N2	C6H4N4O2	C03212	487-21-8	-	164.033	165.041	163.026	44770	10250	24896337	16489	L3307	Lumazine	http://www.sigmaaldrich.com/catalog/product/aldrich/L3307?lang=en&region=US
4	A	6	6-HYDROXYNICOTINATE	OC(=O)C1=CN=C(O)C=C1	C6H5NO3	C01020	5006-66-6	HMDB0002658	139.027	140.034	138.02	3264	72924	24847874	16168	128759	6-Hydroxypyridine-3-carboxylic acid	http://www.sigmaaldrich.com/catalog/product/aldrich/128759?lang=en&region=US
4	A	7	N-ACETYLCYSTEINE	CC(=O)N[C@@H](CS)C(O)=O	C5H9NO3S	C06809	616-91-1	HMDB0001890	163.03	164.038	162.023	784	12035	24277970	28939	A7250	N-Acetyl-L-cysteine	http://www.sigmaaldrich.com/catalog/product/sial/A7250?lang=en&region=US
4	A	8	INOSINE-MONOPHOSPHATE	O[C@@H]1[C@@H](COP(O)(O)=O)O[C@H]([C@@H]1O)N1C=NC2=C1N=CNC2=O (INOSINE-MONOPHOSPHATE)	C10H13N4O8P (INOSINE-MONOPHOSPHATE)	C00130 (INOSINE-MONOPHOSPHATE)	131-99-7 (INOSINE-MONOPHOSPHATE)	HMDB0000175 (INOSINE-MONOPHOSPHATE)	348.047	349.054	347.04	3490 (INOSINE-MONOPHOSPHATE)	8582 (INOSINE-MONOPHOSPHATE)	24880778	17202 (INOSINE-MONOPHOSPHATE)	57510	Inosine 5'-monophosphate disodium salt hydrate	http://www.sigmaaldrich.com/catalog/product/sigma/57510?lang=en&region=US
4	A	9	PANTOTHENATE	CC(C)(CO)C(O)C(=O)NCCC(O)=O (PANTOTHENATE)	C9H17NO5 (PANTOTHENATE)	C00864 (PANTOTHENATE)	79-83-4 (PANTOTHENATE)	HMDB0000210 (PANTOTHENATE)	219.111	220.118	218.103	241 (PANTOTHENATE)	6613 (PANTOTHENATE)	57647913	46905 (PANTOTHENATE)	21210	D-Pantothenic acid hemicalcium salt	http://www.sigmaaldrich.com/catalog/product/sigma/21210?lang=en&region=US
4	A	10	2-AMINOISOBUTYRATE	CC(C)(N)C(O)=O	C4H9NO2	C03665	62-57-7	HMDB0001906	103.063	104.071	102.056	37	6119	24888304	27971	850993	2-Aminoisobutyric acid	http://www.sigmaaldrich.com/catalog/product/aldrich/850993?lang=en&region=US
4	A	11	ANILINE-2-SULFONATE	C1=CC=C(C(=C1)N)S(=O)(=O)O	C6H7NO3S	C06333	88-21-1	-	173.015	174.022	172.007	66372	6926	24891357	1015	A86805	Aniline-2-sulfonic acid	http://www.sigmaaldrich.com/catalog/product/aldrich/A86805?lang=en&region=US
4	A	12	S-CARBOXYMETHYLCYSTEINE	NC(CSCC(O)=O)C(O)=O	C5H9NO4S	C03727	638-23-3	-	179.025	180.033	178.018	1525	193653	24892985	16163	C7757	S-Carboxymethyl-L-cysteine	http://www.sigmaaldrich.com/catalog/product/sigma/C7757?lang=en&region=US
4	B	1	RHAMNOSE	C[C@@H]1OC(O)[C@H](O)[C@H](O)[C@H]1O (RHAMNOSE)	C6H12O5 (RHAMNOSE)	C00507 (RHAMNOSE)	3615-41-6 (RHAMNOSE)	HMDB0000849 (RHAMNOSE)	164.068	165.076	163.061	307182 (RHAMNOSE)	25310 (RHAMNOSE)	24899364	62346 (RHAMNOSE)	R3875	L-Rhamnose monohydrate	http://www.sigmaaldrich.com/catalog/product/sigma/R3875?lang=en&region=US
4	B	2	THIAMINE PYROPHOSPHATE	CC1=C(SC=[N+]1CC2=CN=C(N=C2N)C)CCO[P@@](O)(OP([O-])(O)=O)=O	C12H18N4O7P2S	C00068	154-87-0	HMDB0001372	425.045	426.052	424.038	2832	1132	24893100	9532	C8754	Thiamine pyrophosphate	http://www.sigmaaldrich.com/catalog/product/sigma/C8754?lang=en&region=US
4	B	3	HISTIDINOL	N[C@H](CO)CC1=CN=CN1 (HISTIDINOL)	C6H11N3O (HISTIDINOL)	C00860 (HISTIDINOL)	4836-52-6 (HISTIDINOL)	HMDB0003431 (HISTIDINOL)	141.09	142.097	140.083	301 (HISTIDINOL)	165271 (HISTIDINOL)	24895755	16255 (HISTIDINOL)	H6647	L-Histidinol dihydrochloride	http://www.sigmaaldrich.com/catalog/product/sigma/H6647?lang=en&region=US
4	B	4	THYMIDINE-MONOPHOSPHATE	CC1=CN([C@H]2C[C@H](O)[C@@H](COP(O)(O)=O)O2)C(=O)NC1=O (THYMIDINE-MONOPHOSPHATE)	C10H15N2O8P (THYMIDINE-MONOPHOSPHATE)	C00364 (THYMIDINE-MONOPHOSPHATE)	365-07-1 (THYMIDINE-MONOPHOSPHATE)	HMDB0001227 (THYMIDINE-MONOPHOSPHATE)	322.057	323.064	321.049	3451 (THYMIDINE-MONOPHOSPHATE)	9700 (THYMIDINE-MONOPHOSPHATE)	24900546	17013 (THYMIDINE-MONOPHOSPHATE)	T8637	Thiamine monophosphate chloride dihydrate	http://www.sigmaaldrich.com/catalog/product/sigma/T8637?lang=en&region=US
4	B	5	UREIDOPROPIONATE	NC(=O)NCCC(O)=O	C4H8N2O3	C02642	462-88-4	HMDB0000026	132.053	133.061	131.046	294	111	57653594	18261	94295	3-Ureidopropionic acid	http://www.sigmaaldrich.com/catalog/product/aldrich/94295?lang=en&region=US
4	B	6	5-AMINOPENTANOATE	NCCCCC(O)=O	C5H11NO2	C00431	660-88-8	HMDB0003355	117.079	118.086	116.072	6902	138	24847525	15887	123188	5-Aminovaleric acid	http://www.sigmaaldrich.com/catalog/product/aldrich/123188?lang=en&region=US
4	B	7	NORLEUCINE	CCCC[C@H](N)C(O)=O	C6H13NO2	C01933	327-57-1	HMDB0001645	131.095	132.102	130.087	6334	21236	24897796	18347	N6877	L-Norleucine	http://www.sigmaaldrich.com/catalog/product/sigma/N6877?lang=en&region=US
4	B	8	N-FORMYLGLYCINE	C(C(=O)O)NC=O	C3H5NO3	CSID68130	2491-15-8	-	103.027	104.034	102.02	460216	75606	57651091	21717	47723	N-Formylglycine	http://www.sigmaaldrich.com/catalog/product/aldrich/47723?lang=en&region=US
4	B	9	ADENOSINE	NC1=NC=NC2=C1N=CN2[C@@H]1O[C@H](CO)[C@@H](O)[C@H]1O	C10H13N5O4	C00212	58-61-7	HMDB0000050	267.097	268.104	266.089	86	60961	24277685	16335	A9251	Adenosine	http://www.sigmaaldrich.com/catalog/product/sigma/A9251?lang=en&region=US
4	B	10	RAFFINOSE	OC[C@H]1O[C@@](CO)(OC2O[C@H](COC3O[C@H](CO)[C@H](O)[C@H](O)[C@H]3O)[C@@H](O)[C@H](O)[C@H]2O)[C@@H](O)[C@@H]1O (RAFFINOSE)	C18H32O16 (RAFFINOSE)	C00492 (RAFFINOSE)	512-69-6 (RAFFINOSE)	HMDB0003213 (RAFFINOSE)	504.169	505.176	503.162	138 (RAFFINOSE)	439242 (RAFFINOSE)	57654585	16634 (RAFFINOSE)	R0514	D-(+)-Raffinose pentahydrate	http://www.sigmaaldrich.com/catalog/product/sigma/R0514?lang=en&region=US
4	B	11	MESO-TARTRATE	C(C(C(=O)O)O)(C(=O)O)O (MESO-TARTRATE)	C4H606 (MESO-TARTRATE)	C00552 (MESO-TARTRATE)	147-73-9 (MESO-TARTRATE)	-	150.016	151.024	149.009	63253 (MESO-TARTRATE)	447315 (MESO-TARTRATE)	57653673	15673 (MESO-TARTRATE)	95350	meso-Tartaric acid monohydrate	http://www.sigmaaldrich.com/catalog/product/aldrich/95350?lang=en&region=US
4	B	12	2-ACETAMIDO-2-DEOXY-BETA-D-GLUCOSYLAMINE	CC(=O)N[C@H]1[C@H](N)O[C@H](CO)[C@@H](O)[C@@H]1O	C8H16N2O5	C01239	4229-38-3	HMDB0001104	220.106	221.113	219.099	6006	439454	348275047	15947	SC-208978	2-Acetamido-2-deoxy-β-D-glucosylamine	https://www.scbt.com/scbt/product/2-acetamido-2-deoxy-beta-d-glucosylamine-4229-38-3?requestFrom=search
4	C	1	SACCHARATE	O[C@@H]([C@H](O)[C@@H](O)C(O)=O)[C@H](O)C(O)=O (SACCHARATE)	C6H10O8 (SACCHARATE)	C00818 (SACCHARATE)	87-73-0 (SACCHARATE)	HMDB0029881 (SACCHARATE)	210.038	211.045	209.03	3343 (SACCHARATE)	33037 (SACCHARATE)	24899591	16002 (SACCHARATE)	S4140	D-Saccharic acid potassium salt	http://www.sigmaaldrich.com/catalog/product/sigma/S4140?lang=en&region=US
4	C	2	ADENOSINE TRIPHOSPHATE	NC1=NC=NC2=C1N=CN2[C@@H]1O[C@H](COP(O)(=O)OP(O)(=O)OP(O)(O)=O)[C@@H](O)[C@H]1O (ATP)	C10H16N5O13P3 (ATP)	C00002 (ATP)	56-65-5 (ATP)	HMDB0000538 (ATP)	506.996	508.003	505.988	95 (ATP)	5957 (ATP)	24890675	15422 (ATP)	A26209	Adenosine 5'-triphosphate disodium salt hydrate	http://www.sigmaaldrich.com/catalog/product/aldrich/A26209?lang=en&region=US
4	C	3	3-METHOXYTYROSINE	COC1=CC(CC(N)C(O)=O)=CC=C1O (3-METHOXYTYROSINE)	C10H13NO4 (3-METHOXYTYROSINE)	CSID1607 (3-METHOXYTYROSINE)	7636-26-2 (3-METHOXYTYROSINE)	HMDB0001434 (3-METHOXYTYROSINE)	211.084	212.092	210.077	58045 (3-METHOXYTYROSINE)	1670 (3-METHOXYTYROSINE)	24896916	NA	M4255	3-Methoxy-L-tyrosine monohydrate	http://www.sigmaaldrich.com/catalog/product/sigma/M4255?lang=en&region=US
4	C	4	LACTOSE	OC[C@H]1O[C@@H](O[C@H]2[C@H](O)[C@@H](O)[C@@H](O)O[C@@H]2CO)[C@H](O)[C@@H](O)[C@H]1O (LACTOSE)	C12H22O11 (LACTOSE)	C00243 (LACTOSE)	63-42-3 (LACTOSE)	HMDB0000186 (LACTOSE)	342.116	343.123	341.109	267 (LACTOSE)	440995 (LACTOSE)	329759435	17716 (LACTOSE)	61339	D-Lactose monohydrate	http://www.sigmaaldrich.com/catalog/product/sigma/61339?lang=en&region=US
4	C	5	3-HYDROXYBUTANOATE	C[C@@H](O)CC(O)=O	C4H8O3	C01089	300-85-6	HMDB0000357	104.047	105.055	103.04	125	92135	24850187	20067	166898	3-Hydroxybutyric acid	http://www.sigmaaldrich.com/catalog/product/aldrich/166898?lang=en&region=US
4	C	6	4-IMIDAZOLEACETATE	OC(=O)CC1=CN=CN1 (4-IMIDAZOLEACETATE)	C5H6N2O2 (4-IMIDAZOLEACETATE)	C02835 (4-IMIDAZOLEACETATE)	645-65-8 (4-IMIDAZOLEACETATE)	HMDB0002024 (4-IMIDAZOLEACETATE)	126.043	127.05	125.036	6445 (4-IMIDAZOLEACETATE)	96215 (4-IMIDAZOLEACETATE)	24853158	16974 (4-IMIDAZOLEACETATE)	219991	4-Imidazoleacetic acid hydrochloride	http://www.sigmaaldrich.com/catalog/product/aldrich/219991?lang=en&region=US
4	C	7	GALACTURONATE	C1(C(C(OC(C1O)O)C(=O)O)O)O (GALACTURONATE)	C6H10O7 (GALACTURONATE)	C08348 (GALACTURONATE)	685-73-4 (GALACTURONATE)	HMDB0003402 (GALACTURONATE)	194.043	195.05	193.035	NA	441476 (GALACTURONATE)	329757364	47954 (GALACTURONATE)	48280	D-(+)-Galacturonic acid monohydrate	http://www.sigmaaldrich.com/catalog/product/sial/48280?lang=en&region=US
4	C	8	CYTIDINE TRIPHOSPHATE	NC1=NC(=O)N(C=C1)[C@@H]1O[C@H](COP(O)(=O)OP(O)(=O)OP(O)(O)=O)[C@@H](O)[C@H]1O (CTP)	C9H16N3O14P3 (CTP)	C00063 (CTP)	65-47-4 (CTP)	HMDB0000082 (CTP)	482.985	483.992	481.977	3578 (CTP)	6176 (CTP)	24892417	17677 (CTP)	C1506	Cytidine 5'-triphosphate disodium salt	http://www.sigmaaldrich.com/catalog/product/sigma/C1506?lang=en&region=US
4	C	9	CYCLIC AMP	[H][C@@]12COP(O)(=O)O[C@@]1([H])[C@@H](O)[C@@H](O2)N1C=NC2=C1N=CN=C2N	C10H12N5O6P	C00575	60-92-4	HMDB0000058	329.053	330.06	328.045	92	6076	24278245	17489	A9501	Adenosine 3',5'-cyclic monophosphate	http://www.sigmaaldrich.com/catalog/product/sigma/A9501?lang=en&region=US
4	C	10	METHIONINE SULFOXIMINE	CS(=N)(=O)CCC(N)C(O)=O	C5H12N2O3S	C03510	15985-39-4	-	180.057	181.064	179.05	65992	89034	24278555	28490	M5379	L-Methionine sulfoximine	http://www.sigmaaldrich.com/catalog/product/sigma/M5379?lang=en&region=US
4	C	11	CIS-4-HYDROXY-D-PROLINE	O[C@H]1CN[C@H](C1)C(O)=O	C5H9NO3	C03440	2584-71-6	HMDB0060460	131.058	132.066	130.051	63098	440014	24895713	16231	H5877	cis-4-Hydroxy-D-proline	http://www.sigmaaldrich.com/catalog/product/sigma/H5877?lang=en&region=US
4	C	12	N1-ACETYLSPERMINE	CC(=O)NCCCNCCCCNCCCN (N1-ACETYLSPERMINE)	C12H28N4O (N1-ACETYLSPERMINE)	C02567 (N1-ACETYLSPERMINE)	25593-72-0 (N1-ACETYLSPERMINE)	HMDB0001186 (N1-ACETYLSPERMINE)	244.226	245.234	243.219	3369 (N1-ACETYLSPERMINE)	916 (N1-ACETYLSPERMINE)	329747292	17312 (N1-ACETYLSPERMINE)	01467	N1-Acetylspermine trihydrochloride	http://www.sigmaaldrich.com/catalog/product/sial/01467?lang=en&region=US
4	D	1	GLUCOSAMINE 6-SULFATE	N[C@H]1[C@H](O)O[C@H](COS(O)(=O)=O)[C@@H](O)[C@@H]1O	C6H13NO8S	C04132	91674-26-9	HMDB0000592	259.036	260.043	258.029	5571	72361	6818	133343	SC-214810	D-Glucosamine 6-sulfate	http://www.scbt.com/datasheet-214810-d-glucosamine-6-sulfate.html
4	D	2	NADPH	NC(=O)C1=CN(C=CC1)[C@H]1O[C@@H](COP(O)(=O)OP(O)(=O)OC[C@@H]2O[C@@H]([C@@H](OP(O)(O)=O)[C@H]2O)N2C=NC3=C(N)N=CN=C23)[C@H](O)[C@@H]1O (NADPH)	C21H30N7O17P3 (NADPH)	C00005 (NADPH)	53-57-6 (NADPH)	HMDB0000221 (NADPH)	745.091	746.098	744.084	3691 (NADPH)	5884 (NADPH)	24897780	16474 (NADPH)	N6505	β-Nicotinamide adenine dinucleotide 2′-phosphate reduced tetrasodium salt hydrate	http://www.sigmaaldrich.com/catalog/product/sigma/N6505?lang=en&region=US
4	D	3	3-METHYLHISTAMINE	CN1C=NC=C1CCN (3-METHYLHISTAMINE)	C6H11N3 (3-METHYLHISTAMINE)	CSID62725 (3-METHYLHISTAMINE)	644-42-8 (3-METHYLHISTAMINE)	HMDB0001861 (3-METHYLHISTAMINE)	125.095	126.103	124.088	349189 (3-METHYLHISTAMINE)	69520 (3-METHYLHISTAMINE)	329817916	29009 (3-METHYLHISTAMINE)	M7780	3-Methylhistamine dihydrochloride	http://www.sigmaaldrich.com/catalog/product/sial/M7780?lang=en&region=US
4	D	4	MALEAMATE	C(=CC(=O)O)C(=O)N	C4H5NO3	C01596	557-24-4	-	115.027	116.034	114.02	44772	5280451	24868186	29045	445495	Maleamic acid	http://www.sigmaaldrich.com/catalog/product/aldrich/445495?lang=en&region=US
4	D	5	CHOLINE	C[N+](C)(C)CCO (CHOLINE)	C5H14NO (CHOLINE)	C00114 (CHOLINE)	62-49-7 (CHOLINE)	HMDB0000097 (CHOLINE)	104.108	105.115	103.1	56 (CHOLINE)	305 (CHOLINE)	24857572	15354 (CHOLINE)	292257	Choline hydroxide solution	http://www.sigmaaldrich.com/catalog/product/aldrich/292257?lang=en&region=US
4	D	6	METHYL 4-AMINOBUTYRATE	COC(CCCN)=O (METHYL 4-AMINOBUTYRATE)	C5H11NO2 (METHYL 4-AMINOBUTYRATE)	CSID17580 (METHYL 4-AMINOBUTYRATE)	3251-07-8 (METHYL 4-AMINOBUTYRATE)	-	117.079	118.086	116.072	NA	18614 (METHYL 4-AMINOBUTYRATE)	329748384	42955 (METHYL 4-AMINOBUTYRATE)	7245	Methyl 4-aminobutyrate hydrochloride	http://www.sigmaaldrich.com/catalog/product/sial/07245?lang=en&region=US
4	D	7	N-FORMYL-L-METHIONINE	CSCC[C@H](NC=O)C(O)=O	C6H11NO3S	C03145	4289-98-9	HMDB0001015	177.046	178.053	176.039	4233	439750	24894839	16552	F3377	N-Formyl-L-methionine	http://www.sigmaaldrich.com/catalog/product/sigma/F3377?lang=en&region=US
4	D	8	ACETYLCHOLINE	CC(=O)OCC[N+](C)(C)C (ACETYLCHOLINE )	C7H16NO2 (ACETYLCHOLINE )	C01996 (ACETYLCHOLINE )	51-84-3 (ACETYLCHOLINE )	HMDB0000895 (ACETYLCHOLINE )	146.118	147.125	145.111	57 (ACETYLCHOLINE )	187 (ACETYLCHOLINE )	57653875	15355 (ACETYLCHOLINE )	A6625	Acetylcholine chloride	http://www.sigmaaldrich.com/catalog/product/sigma/A6625?lang=en&region=US
4	D	9	OXALATE	OC(=O)C(O)=O (OXALATE)	C2H2O4 (OXALATE)	C00209 (OXALATE)	144-62-7 (OXALATE)	HMDB0002329 (OXALATE)	89.9953	91.0026	88.988	113 (OXALATE)	971 (OXALATE)	57652582	16995 (OXALATE)	75699	Oxalic acid dihydrate	http://www.sigmaaldrich.com/catalog/product/sigma/75699?lang=en&region=US
4	D	10	5-HYDROXYTRYPTOPHAN	N[C@@H](CC1=CNC2=C1C=C(O)C=C2)C(O)=O	C11H12N2O3	C00643	4350-09-8	HMDB0000472	220.085	221.092	219.078	364	439280	24846778	17780	107751	5-Hydroxy-L-tryptophan	http://www.sigmaaldrich.com/catalog/product/aldrich/107751?lang=en&region=US
4	D	11	D-ALANINE	C[C@@H](N)C(O)=O	C3H7NO2	C00133	338-69-2	HMDB0001310	89.0477	90.055	88.0404	58035	71080	24891121	15570	A7377	D-Alanine	http://www.sigmaaldrich.com/catalog/product/sigma/A7377?lang=en&region=US
4	D	12	THEOBROMINE	CN1C=NC2=C1C(=O)NC(=O)N2C	C7H8N4O2	C07480	83-67-0	HMDB0002825	180.065	181.072	179.057	1456	5429	24277679	28946	T4500	Theobromine	http://www.sigmaaldrich.com/catalog/product/sigma/T4500?lang=en&region=US
4	E	1	GUANIDINOSUCCINATE	NC(=N)N[C@@H](CC(O)=O)C(O)=O	C5H9N3O4	C03139	6133-30-8	HMDB0003157	175.059	176.067	174.052	10	439918	24895303	17072	G7379	Guanidinosuccinic acid	http://www.sigmaaldrich.com/catalog/product/sigma/G7379?lang=en&region=US
4	E	2	HISTIDINE	N[C@@H](CC1=CNC=N1)C(O)=O	C6H9N3O2	C00135	71-00-1	HMDB0000177	155.069	156.077	154.062	21	6274	24895816	15971	H8000	L-Histidine	http://www.sigmaaldrich.com/catalog/product/sial/H8000?lang=en&region=US
4	E	3	ALLOTHREONINE	C[C@H](O)[C@H](N)C(O)=O	C4H9NO3	C05519	24830-94-2	HMDB0004041	119.058	120.066	118.051	3245	99289	24852626	28718	210269	L-allo-Threonine	http://www.sigmaaldrich.com/catalog/product/aldrich/210269?lang=en&region=US
4	E	4	PHOSPHOCREATINE	CN(CC(O)=O)C(=N)NP(O)(O)=O (PHOSPHOCREATINE)	C4H10N3O5P (PHOSPHOCREATINE)	C02305 (PHOSPHOCREATINE)	67-07-2 (PHOSPHOCREATINE)	HMDB0001511 (PHOSPHOCREATINE)	211.036	212.043	210.029	326 (PHOSPHOCREATINE)	192 (PHOSPHOCREATINE)	57648283	17287 (PHOSPHOCREATINE)	27920	Sodium creatine phosphate dibasic tetrahydrate	http://www.sigmaaldrich.com/catalog/product/sigma/27920?lang=en&region=US
4	E	5	SPERMIDINE	NCCCCNCCCN	C7H19N3	C00315	124-20-9	HMDB0001257	145.158	146.165	144.151	254	1102	24899529	16610	S2626	Spermidine	http://www.sigmaaldrich.com/catalog/product/sigma/S2626?lang=en&region=US
4	E	6	ADENOSINE DIPHOSPHATE RIBOSE	NC1=C2N=CN(C3OC(COP(O)(=O)OP(O)(=O)OCC4OC(O)C(O)C4O)C(O)C3O)C2=NC=N1 (ADENOSINE DIPHOSPHATE RIBOSE)	C15H23N5O14P2 (ADENOSINE DIPHOSPHATE RIBOSE)	C00301 (ADENOSINE DIPHOSPHATE RIBOSE)	20762-30-5 (ADENOSINE DIPHOSPHATE RIBOSE)	HMDB0001178 (ADENOSINE DIPHOSPHATE RIBOSE)	559.072	560.079	558.064	3595 (ADENOSINE DIPHOSPHATE RIBOSE)	192 (ADENOSINE DIPHOSPHATE RIBOSE)	24890449	16960 (ADENOSINE DIPHOSPHATE RIBOSE)	A0752	Adenosine 5'-diphosphoribose sodium salt	http://www.sigmaaldrich.com/catalog/product/sigma/A0752?lang=en&region=US
4	E	7	2-METHOXYETHANOL	COCCO	C3H8O2	CSID7728	109-86-4	-	76.0524	77.0597	75.0452	281578	8019	57648302	46790	284467	2-Methoxyethanol	http://www.sigmaaldrich.com/catalog/product/sial/284467?lang=en&region=US
4	E	8	CITRAMALATE	CC(O)(CC(O)=O)C(O)=O (CITRAMALATE)	C5H8O5 (CITRAMALATE)	C00815 (CITRAMALATE)	597-44-4 (CITRAMALATE)	HMDB0000426 (CITRAMALATE)	148.037	149.044	147.03	3273 (CITRAMALATE)	1081 (CITRAMALATE)	57648230	15584 (CITRAMALATE)	27455	(+/-)-Potassium citramalate monohydrate	http://www.sigmaaldrich.com/catalog/product/aldrich/27455?lang=en&region=US
4	E	9	ANSERINE	CN1C=NC=C1C[C@H](NC(=O)CCN)C(O)=O (ANSERINE)	C10H16N4O3 (ANSERINE)	C01262 (ANSERINE)	584-85-0 (ANSERINE)	HMDB0000194 (ANSERINE)	240.122	241.13	239.115	4195 (ANSERINE)	112072 (ANSERINE)	24890509	18323 (ANSERINE)	A1131	L-Anserine nitrate salt	http://www.sigmaaldrich.com/catalog/product/sigma/A1131?lang=en&region=US
4	E	10	BILIVERDIN	CC1=C(C=C)\C(NC1=O)=C\C1=C(C)C(CCC(O)=O)=C(N1)\C=C1/N\C(=C\C2=NC(=O)C(C=C)=C2C)C(C)=C1CCC(O)=O (BILIVERDIN)	C33H34N4O6 (BILIVERDIN)	C00500 (BILIVERDIN)	114-25-0 (BILIVERDIN)	HMDB0001008 (BILIVERDIN)	582.248	583.255	581.241	6608 (BILIVERDIN)	5353439 (BILIVERDIN)	329753599	17033 (BILIVERDIN)	30891	Biliverdin hydrochloride	http://www.sigmaaldrich.com/catalog/product/sigma/30891?lang=en&region=US
4	E	11	5-HYDROXYLYSINE	NC[C@H](O)CC[C@H](N)C(O)=O (5-HYDROXYLYSINE)	C6H14N2O3 (5-HYDROXYLYSINE)	C16741 (5-HYDROXYLYSINE)	1190-94-9 (5-HYDROXYLYSINE)	HMDB0000450 (5-HYDROXYLYSINE)	162.1	163.108	161.093	71304 (5-HYDROXYLYSINE)	3032849 (5-HYDROXYLYSINE)	24895397	18040 (5-HYDROXYLYSINE)	H0377	DL-5-Hydroxylysine hydrochloride	http://www.sigmaaldrich.com/catalog/product/sigma/H0377?lang=en&region=US
4	E	12	CYSTEAMINE	NCCS	C2H7NS	C01678	60-23-1	HMDB0002991	77.0299	78.0372	76.0226	3222	6058	57654428	17141	M9768	Cysteamine	http://www.sigmaaldrich.com/catalog/product/aldrich/M9768?lang=en&region=US
4	F	1	OPHTHALMATE	CC[C@H](NC(=O)CC[C@H](N)C(O)=O)C(=O)NCC(O)=O	C11H19N3O6	CSID5381695	495-27-2	HMDB0005765	289.127	290.135	288.12	58300	7018721	223736346	84057	0962	Ophthalmic Acid	http://www.chemimpex.com/ophthalmic-acid
4	F	2	MESOXALATE	OC(=O)C(=O)C(O)=O (MESOXALATE)	C3H2O5 (MESOXALATE)	C00830 (MESOXALATE)	473-90-5 (MESOXALATE)	HMDB0031522 (MESOXALATE)	117.99	118.998	116.983	65536 (MESOXALATE)	10132 (MESOXALATE)	57652356	30842 (MESOXALATE)	71740	Sodium mesoxalate monohydrate	http://www.sigmaaldrich.com/catalog/product/aldrich/71740?lang=en&region=US
4	F	3	TRIGONELLINE	C[N+]1=CC(=CC=C1)C([O-])=O (TRIGONELLINE)	C7H7NO2 (TRIGONELLINE)	C01004 (TRIGONELLINE)	535-83-1 (TRIGONELLINE)	HMDB0000875 (TRIGONELLINE)	137.048	138.055	136.04	273 (TRIGONELLINE)	5570 (TRIGONELLINE)	329826825	18123 (TRIGONELLINE)	T5509	Trigonelline hydrochloride	http://www.sigmaaldrich.com/catalog/product/sial/T5509?lang=en&region=US
4	F	4	EPINEPHRINE	CNC[C@H](O)C1=CC=C(O)C(O)=C1	C9H13NO3	C00788	51-43-4	HMDB0000068	183.09	184.097	182.082	62	5816	24894545	28918	E4250	(-)-Epinephrine	http://www.sigmaaldrich.com/catalog/product/sigma/E4250?lang=en&region=US
4	F	5	3,4-DIHYDROXYPHENYLGLYCOL	OCC(O)C1=CC(O)=C(O)C=C1	C8H10O4	C05576	28822-73-3	HMDB0000318	170.058	171.065	169.051	3788	91528	24894324	1387	D9753	DL-3,4-Dihydroxyphenyl glycol	http://www.sigmaaldrich.com/catalog/product/sigma/D9753?lang=en&region=US
4	F	6	CADAVERINE	NCCCCCN (CADAVERINE)	C5H14N2 (CADAVERINE)	C01672 (CADAVERINE)	462-94-2 (CADAVERINE)	HMDB0002322 (CADAVERINE)	102.116	103.123	101.108	3236 (CADAVERINE)	273 (CADAVERINE)	329775174	18127 (CADAVERINE)	C8561	Cadaverine dihydrochloride	http://www.sigmaaldrich.com/catalog/product/aldrich/C8561?lang=en&region=US
4	F	7	2-HYDROXYBUTYRATE	CC[C@H](O)C(O)=O (2-HYDROXYBUTYRATE)	C4H8O3 (2-HYDROXYBUTYRATE)	C05984 (2-HYDROXYBUTYRATE)	3347-90-8 (2-HYDROXYBUTYRATE)	HMDB0000008 (2-HYDROXYBUTYRATE)	104.047	105.055	103.04	35690 (2-HYDROXYBUTYRATE)	440864 (2-HYDROXYBUTYRATE)	24853165	50613 (2-HYDROXYBUTYRATE)	220116	2-Hydroxybutyric acid sodium salt	http://www.sigmaaldrich.com/catalog/product/aldrich/220116?lang=en&region=US
4	F	8	COENZYME A	CC(C)(COP(O)(=O)OP(O)(=O)OC[C@H]1O[C@H]([C@H](O)[C@@H]1OP(O)(O)=O)N1C=NC2=C1N=CN=C2N)C(O)C(=O)NCCC(=O)NCCS (COENZYME A)	C21H36N7O16P3S (COENZYME A)	C00010 (COENZYME A)	85-61-0 (COENZYME A)	HMDB0001423 (COENZYME A)	767.115	768.122	766.108	242 (COENZYME A)	87642 (COENZYME A)	24892587	15346 (COENZYME A)	C3144	Coenzyme A sodium salt hydrate	http://www.sigmaaldrich.com/catalog/product/sigma/C3144?lang=en&region=US
4	F	9	OXALOMALATE	C(C(C(=O)O)O)(C(=O)C(=O)O)C(=O)O (OXALOMALATE)	C6H6O8 (OXALOMALATE)	C01990 (OXALOMALATE)	3687-15-8 (OXALOMALATE)	-	206.006	207.014	204.999	45554 (OXALOMALATE)	439620 (OXALOMALATE)	5087 (OXALOMALATE)	30926 (OXALOMALATE)	13521	Oxalomalic Acid (sodium salt)	https://www.caymanchem.com/product/13521
4	F	10	INOSINE TRIPHOSPHATE	O[C@@H]1[C@@H](COP(O)(=O)OP(O)(=O)OP(O)(O)=O)O[C@H]([C@@H]1O)N1C=NC2=C1N=CN=C2O (INOSINE TRIPHOSPHATE)	C10H15N4O14P3 (INOSINE TRIPHOSPHATE)	C00081 (INOSINE TRIPHOSPHATE)	132-06-9 (INOSINE TRIPHOSPHATE)	HMDB0000189 (INOSINE TRIPHOSPHATE)	507.98	508.987	506.972	3589 (INOSINE TRIPHOSPHATE)	8583 (INOSINE TRIPHOSPHATE)	24895910	16039 (INOSINE TRIPHOSPHATE)	I0879	Inosine 5'-triphosphate trisodium salt	http://www.sigmaaldrich.com/catalog/product/sigma/I0879?lang=en&region=US
4	F	11	CDP-ETHANOLAMINE	NCCOP(O)(=O)OP(O)(=O)OC[C@H]1O[C@H]([C@H](O)[C@@H]1O)N1C=CC(N)=NC1=O (CDP-ETHANOLAMINE)	C11H20N4O11P2 (CDP-ETHANOLAMINE)	C00570 (CDP-ETHANOLAMINE)	3036-18-8 (CDP-ETHANOLAMINE)	HMDB0001564 (CDP-ETHANOLAMINE)	446.06	447.068	445.053	3538 (CDP-ETHANOLAMINE)	123727 (CDP-ETHANOLAMINE)	348275383(CDP-ETHANOLAMINE)	16732 (CDP-ETHANOLAMINE)	90756	CDP-ethanolamine sodium salt hydrate	http://www.sigmaaldrich.com/catalog/product/sial/90756?lang=en&region=US
4	F	12	2,5-DIMETHYLPYRAZINE	CC1=CN=C(C)C=N1	C6H8N2	CSID28992	123-32-0	HMDB0035289	108.069	109.076	107.061	90594	31252	24850501	89762	175420	2,5-Dimethylpyrazine	http://www.sigmaaldrich.com/catalog/product/aldrich/175420?lang=en&region=US
4	G	1	STACHYOSE	OC[C@H]1O[C@@](CO)(O[C@H]2O[C@H](CO[C@H]3O[C@H](CO[C@H]4O[C@H](CO)[C@H](O)[C@H](O)[C@H]4O)[C@H](O)[C@H](O)[C@H]3O)[C@@H](O)[C@H](O)[C@H]2O)[C@@H](O)[C@@H]1O (STACHYOSE)	C24H42O21 (STACHYOSE)	C01613 (STACHYOSE)	470-55-3 (STACHYOSE)	HMDB0003553 (STACHYOSE)	666.222	667.229	665.215	6951 (STACHYOSE)	439531 (STACHYOSE)	24899577	17164 (STACHYOSE)	S4001	Stachyose hydrate from Stachys tuberifera	http://www.sigmaaldrich.com/catalog/product/sigma/S4001?lang=en&region=US
4	G	2	DEOXYCYTIDINE-DIPHOSPHATE	NC1=NC(=O)N(C=C1)[C@H]1C[C@H](O)[C@@H](COP(O)(=O)OP(O)(O)=O)O1 (DEOXYCYTIDINE-DIPHOSPHATE)	C9H15N3O10P2 (DEOXYCYTIDINE-DIPHOSPHATE)	C00705 (DEOXYCYTIDINE-DIPHOSPHATE)	800-73-7 (DEOXYCYTIDINE-DIPHOSPHATE)	HMDB0001245 (DEOXYCYTIDINE-DIPHOSPHATE)	387.023	388.031	386.016	3514 (DEOXYCYTIDINE-DIPHOSPHATE)	150855 (DEOXYCYTIDINE-DIPHOSPHATE)	24894092	28846 (DEOXYCYTIDINE-DIPHOSPHATE)	D7250	2'-Deoxycytidine 5'-diphosphate sodium salt	http://www.sigmaaldrich.com/catalog/product/sigma/D7250?lang=en&region=US
4	G	3	2,3-BUTANEDIOL	C[C@@H](O)[C@@H](C)O	C4H10O2	C03044	24347-58-8	HMDB0033007	90.0681	91.0754	89.0608	64614	225936	24854259	16982	237639	(2R,3R)-(-)-2,3-Butanediol	http://www.sigmaaldrich.com/catalog/product/aldrich/237639?lang=en&region=US
4	G	4	D-RIBOSE 5-PHOSPHATE	O[C@H]1O[C@H](COP(O)(O)=O)[C@@H](O)[C@H]1O (D-RIBOSE 5-PHOSPHATE)	C5H11O8P (D-RIBOSE 5-PHOSPHATE)	C00117 (D-RIBOSE 5-PHOSPHATE)	3615-55-2 (D-RIBOSE 5-PHOSPHATE)	HMDB0001548 (D-RIBOSE 5-PHOSPHATE)	230.019	231.026	229.012	159 (D-RIBOSE 5-PHOSPHATE)	77982 (D-RIBOSE 5-PHOSPHATE)	24899398	17797 (D-RIBOSE 5-PHOSPHATE)	R7750	D-Ribose 5-phosphate disodium salt hydrate	http://www.sigmaaldrich.com/catalog/product/sigma/R7750?lang=en&region=US
4	G	5	HYDROXYKYNURENINE	NC(CC(=O)C1=C(N)C(O)=CC=C1)C(O)=O	C10H12N2O4	C02794	484-78-6	HMDB0000732	224.08	225.087	223.072	365	89	24895482	1547	H1771	3-Hydroxy-DL-kynurenine	http://www.sigmaaldrich.com/catalog/product/sigma/H1771?lang=en&region=US
4	G	6	GALACTOSAMINE	N[C@H]1C(O)O[C@H](CO)[C@H](O)[C@@H]1O	C6H13NO5 (GALACTOSAMINE)	C02262 (GALACTOSAMINE)	7535-00-4 (GALACTOSAMINE)	-	179.079	180.087	178.072	63181 (GALACTOSAMINE)	24154 (GALACTOSAMINE)	24894912	60312 (GALACTOSAMINE)	G0500	D-(+)-Galactosamine hydrochloride	http://www.sigmaaldrich.com/catalog/product/sigma/G0500?lang=en&region=US
4	G	7	DEOXYADENOSINE TRIPHOSPHATE	NC1=NC=NC2=C1N=CN2[C@H]1C[C@H](O)[C@@H](COP(O)(=O)OP(O)(=O)OP(O)(O)=O)O1 (dATP)	C10H16N5O12P3 (dATP)	C00131 (dATP)	1927-31-7 (dATP)	HMDB0001532 (dATP)	491.001	492.008	489.994	3582 (dATP)	15993 (dATP)	329753606	16284 (dATP)	30927	2'-Deoxyadenosine 5'-triphosphate disodium salt	http://www.sigmaaldrich.com/catalog/product/sigma/30927?lang=en&region=US
4	G	8	GLYCEROL 3-PHOSPHATE	OC[C@@H](O)COP(O)(O)=O (GLYCEROL 3-PHOSPHATE)	C3H9O6P (GLYCEROL 3-PHOSPHATE)	C00093 (GLYCEROL 3-PHOSPHATE)	57-03-4 (GLYCEROL 3-PHOSPHATE)	HMDB0000126 (GLYCEROL 3-PHOSPHATE)	172.014	173.021	171.006	5161 (GLYCEROL 3-PHOSPHATE)	439162 (GLYCEROL 3-PHOSPHATE)	24895325	15978 (GLYCEROL 3-PHOSPHATE)	G7886	sn-Glycerol 3-phosphate bis(cyclohexylammonium) salt	http://www.sigmaaldrich.com/catalog/product/sigma/G7886?lang=en&region=US
4	G	9	CYANOCOBALAMIN	CC1=CC2=C(C=C1C)N(C=N2)C3[C@@H]([C@@H]([C@H](O3)CO)OP(=O)([O-])O[C@H](C)CNC(=O)CC[C@@]4([C@H]([C@@H]5[C@]6([C@@]([C@@H](/C(=C(/C7=N/C(=C\C8=N/C(=C(\C4=N5)/C)/[C@H](C8(C)C)CCC(=O)N)/[C@H]([C@]7(C)CC(=O)N)CCC(=O)N)\C)/[N-]6)CCC(=O)N)(C)CC(=O)N)C)CC(=O)N)C)O.[C-]#N.[Co+3]	C63H88CoN14O14P	C02823	68-19-9	HMDB0000607	1354.57	1355.57	1353.56	245	16212801	57654727	17439	V2876	Vitamin B12	http://www.sigmaaldrich.com/catalog/product/sigma/V2876?lang=en&region=US
4	G	10	4-HYDROXY-L-PHENYLGLYCINE	C1=CC(=CC=C1C(C(=O)O)N)O	C8H9NO3	C12323	32462-30-9	-	167.058	168.066	166.051	43209	36143	57651565	31755	56160	4-Hydroxy-L-phenylglycine	http://www.sigmaaldrich.com/catalog/product/aldrich/56160?lang=en&region=US
4	G	11	N-ACETYLSERINE	CC(=O)N[C@@H](CO)C(O)=O	C5H9NO4	CSID312807	16354-58-8	HMDB0002931	147.053	148.06	146.046	308	65249	24890681	45441	A2638	N-Acetyl-DL-serine	http://www.sigmaaldrich.com/catalog/product/sigma/A2638?lang=en&region=US
4	G	12	URIDINE 5'-DIPHOSPHATE	O[C@H]1[C@@H](O)[C@@H](O[C@@H]1COP(O)(=O)OP(O)(O)=O)N1C=CC(=O)NC1=O (UDP)	C9H14N2O12P2 (UDP)	C00015 (UDP)	58-98-0 (UDP)	HMDB0000295 (UDP)	404.002	405.009	402.995	97 (UDP)	6031 (UDP)	57653599	17659 (UDP)	94330	Uridine 5'-diphosphate disodium salt hydrate	http://www.sigmaaldrich.com/catalog/product/sigma/94330?lang=en&region=US
4	H	1	INTENTIONALLY LEFT BLANK
4	H	2	INTENTIONALLY LEFT BLANK
4	H	3	INTENTIONALLY LEFT BLANK
4	H	4	INTENTIONALLY LEFT BLANK
4	H	5	INTENTIONALLY LEFT BLANK
4	H	6	INTENTIONALLY LEFT BLANK
4	H	7	INTENTIONALLY LEFT BLANK
4	H	8	INTENTIONALLY LEFT BLANK
4	H	9	INTENTIONALLY LEFT BLANK
4	H	10	INTENTIONALLY LEFT BLANK
4	H	11	INTENTIONALLY LEFT BLANK
4	H	12	INTENTIONALLY LEFT BLANK
5	A	1	METHYGLUTARATE	CC(CC(O)=O)CC(O)=O	C6H10O4	CSID11549	626-51-7	HMDB0000752	146.058	147.065	145.051	3798	12284	24896942	68566	M47604	3-Methylglutaric acid	http://www.sigmaaldrich.com/catalog/product/aldrich/M47604?lang=en&region=US
5	A	2	SORBATE	C\C=C\C=C\C(O)=O (SORBATE)	C6H8O2 (SORBATE)	CSID558605 (SORBATE)	110-44-1 (SORBATE)	HMDB0029581 (SORBATE)	112.052	113.06	111.045	NA	643460 (SORBATE)	57653049	38358 (SORBATE)	85520	Potassium sorbate	http://www.sigmaaldrich.com/catalog/product/sial/85520?lang=en&region=US
5	A	3	MONOETHYLMALONATE	CCOC(=O)CC(O)=O	C5H8O4	CSID63783	1071-46-1	HMDB0000576	132.042	133.05	131.035	5558	70615	24868159	NA	445088	mono-Ethyl malonate	http://www.sigmaaldrich.com/catalog/product/aldrich/445088?lang=en&region=US
5	A	4	GLUCONOLACTONE	OC[C@H]1OC(=O)[C@H](O)[C@@H](O)[C@@H]1O	C6H10O6	C00198	90-80-2	HMDB0000150	178.048	179.055	177.04	353	7027	24895089	16217	G2164	Gluconolactone	http://www.sigmaaldrich.com/catalog/product/sial/G2164?lang=en&region=US
5	A	5	4-HYDROXYBENZOATE	OC(=O)C1=CC=C(O)C=C1	C7H6O3	C00156	99-96-7	HMDB0000500	138.032	139.039	137.024	3263	135	24854406	30763	240141	4-Hydroxybenzoic acid	http://www.sigmaaldrich.com/catalog/product/aldrich/240141?lang=en&region=US
5	A	6	TYRAMINE	NCCC1=CC=C(O)C=C1	C8H11NO	C00483	51-67-2	HMDB0000306	137.084	138.091	136.077	60	5610	24900582	15760	T90344	Tyramine	http://www.sigmaaldrich.com/catalog/product/aldrich/T90344?lang=en&region=US
5	A	7	CORTISOL	[H][C@@]12CC[C@@](O)(C(=O)CO)[C@@]1(C)C[C@H](O)[C@@]1([H])[C@@]2([H])CCC2=CC(=O)CC[C@]12C	C21H30O5	C00735	50-23-7	HMDB0000063	362.209	363.217	361.202	272	5754	24278466	17650	H4001	Hydrocortisone	http://www.sigmaaldrich.com/catalog/product/sigma/H4001?lang=en&region=US
5	A	8	PRENOL	CC(C)=CCO	C5H10O	C01390	556-82-1	HMDB0030124	86.0732	87.0804	85.0659	46060	11173	24849980	16019	162353	3-Methyl-2-buten-1-ol	http://www.sigmaaldrich.com/catalog/product/aldrich/162353?lang=en&region=US
5	A	9	3-HYDROXYBENZALDEHYDE	C1=CC(=CC(=C1)O)C=O	C7H6O2	C03067	100-83-4	-	122.037	123.044	121.03	65898	101	24895491	16207	H19808	3-Hydroxybenzaldehyde	http://www.sigmaaldrich.com/catalog/product/aldrich/H19808?lang=en&region=US
5	A	10	XANTHURENATE	OC(=O)C1=NC2=C(O)C=CC=C2C(O)=C1	C10H7NO4	C02470	59-00-7	HMDB0000881	205.038	206.045	204.03	5841	5699	24893378	10072	D120804	Xanthurenic acid	http://www.sigmaaldrich.com/catalog/product/aldrich/D120804?lang=en&region=US
5	A	11	ISOBUTYRALDEHYDE OXIME	CC(C)C=NO	C4H9NO	C03219	151-00-8	-	87.0684	88.0757	86.0611	64530	5324282	6092	17502	S388378	ISOBUTYRALDEHYDE OXIME	http://www.sigmaaldrich.com/catalog/product/aldrich/S388378?lang=en&region=US
5	A	12	INDOXYL β-GLUCOSIDE	OC[C@H]1O[C@@H](OC2=CNC3=C2C=CC=C3)[C@H](O)[C@@H](O)[C@@H]1O	C14H17NO6	C08481	487-60-5	HMDB0061755	295.106	296.113	294.098	524	441564	24896044	16700	I3750	Indoxyl β-D-glucoside	https://www.sigmaaldrich.com/catalog/product/sigma/i3750?lang=en&region=US
5	B	1	TRIMETHYLAMINE	CN(C)C (TRIMETHYLAMINE)	C3H9N (TRIMETHYLAMINE)	C00565 (TRIMETHYLAMINE)	75-50-3 (TRIMETHYLAMINE)	HMDB0000906 (TRIMETHYLAMINE)	59.0735	60.0808	58.0662	3772 (TRIMETHYLAMINE)	1146 (TRIMETHYLAMINE)	24900442	18139 (TRIMETHYLAMINE)	T72761	Trimethylamine hydrochloride	http://www.sigmaaldrich.com/catalog/product/aldrich/T72761?lang=en&region=US
5	B	2	MELATONIN	COC1=CC2=C(NC=C2CCNC(C)=O)C=C1	C13H16N2O2	C01598	73-31-4	HMDB0001389	232.121	233.128	231.114	73	896	24278103	16796	M5250	Melatonin	http://www.sigmaaldrich.com/catalog/product/sigma/M5250?lang=en&region=US
5	B	3	MALEATE	OC(=O)\C=C/C(O)=O	C4H4O4	C01384	110-16-7	HMDB0000176	116.011	117.018	115.004	4198	444266	24896549	18300	M0375	Maleic acid	http://www.sigmaaldrich.com/catalog/product/sial/M0375?lang=en&region=US
5	B	4	PENTANOATE	CCCCC(O)=O	C5H10O2	C00803	109-52-4	HMDB0000892	102.068	103.075	101.061	110	7991	24854415	17418	240370	Valeric acid	http://www.sigmaaldrich.com/catalog/product/aldrich/240370?lang=en&region=US
5	B	5	PROPANOATE	CCC(O)=O	C3H6O2	C00163	79-09-4	HMDB0000237	74.0368	75.0441	73.0295	3215	1032	24865136	30768	402907	Propionic acid	http://www.sigmaaldrich.com/catalog/product/sial/402907?lang=en&region=US
5	B	6	BILIRUBIN	CC1=C(C=C)\C(NC1=O)=C\C1=C(C)C(CCC(O)=O)=C(CC2=C(CCC(O)=O)C(C)=C(N2)\C=C2/NC(=O)C(C=C)=C2C)N1	C33H36N4O6	C00486	635-65-4	HMDB0000054	584.263	585.271	583.256	81	5280352	24891751	16990	B4126	Bilirubin	http://www.sigmaaldrich.com/catalog/product/sigma/B4126?lang=en&region=US
5	B	7	NICOTINE	[H][C@]1(CCCN1C)C1=CC=CN=C1	C10H14N2	C00745	54-11-5	HMDB0001934	162.116	163.123	161.108	1526	89594	24897663	17688	N3876	(-)-Nicotine	http://www.sigmaaldrich.com/catalog/product/sigma/N3876?lang=en&region=US
5	B	8	PREGNENOLONE SULFATE	[H][C@@]12CC[C@H](C(C)=O)[C@@]1(C)CC[C@@]1([H])[C@@]2([H])CC=C2CC(CC[C@]12C)OS(O)(=O)=O (PREGNENOLONE SULFATE)	C21H32O5S (PREGNENOLONE SULFATE)	C18044 (PREGNENOLONE SULFATE)	1247-64-9 (PREGNENOLONE SULFATE)	HMDB0000774 (PREGNENOLONE SULFATE)	396.197	397.204	395.19	5740 (PREGNENOLONE SULFATE)	96024264 (PREGNENOLONE SULFATE)	24278112	35420 (PREGNENOLONE SULFATE)	P162	Pregnenolone sulfate sodium salt	http://www.sigmaaldrich.com/catalog/product/sigma/P162?lang=en&region=US
5	B	9	KYNURENATE	OC(=O)C1=CC(=O)C2=CC=CC=C2N1	C10H7NO3	C01717	492-27-3	HMDB0000715	189.043	190.05	188.035	5683	3845	24277986	18344	K3375	Kynurenic acid	http://www.sigmaaldrich.com/catalog/product/sigma/K3375?lang=en&region=US
5	B	10	ISOBUTYRATE	CC(C)C(O)=O	C4H8O2	C02632	79-31-2	HMDB0001873	88.0524	89.0597	87.0452	106	6590	24895944	16135	I1754	Isobutyric acid	http://www.sigmaaldrich.com/catalog/product/sigma/I1754?lang=en&region=US
5	B	11	3-HYDROXYBENZYL ALCOHOL	OCC1=CC=CC(O)=C1	C7H8O2	C03351	620-24-6	HMDB0059712	124.052	125.06	123.045	65960	102	24895498	17069	H20601	3-Hydroxybenzyl alcohol	http://www.sigmaaldrich.com/catalog/product/aldrich/H20601?lang=en&region=US
5	B	12	ANILINE	NC1=CC=CC=C1	C6H7N	C00292	62-53-3	HMDB0003012	93.0578	94.0651	92.0506	489	6115	24854547	17296	242284	Aniline	http://www.sigmaaldrich.com/catalog/product/sial/242284?lang=en&region=US
5	C	1	ACETOIN	CC(O)C(C)=O	C4H8O2	C00466	513-86-0	HMDB0003243	88.0524	89.0597	87.0452	103	179	329755858	15688	40127-U	Acetoin	http://www.sigmaaldrich.com/catalog/product/supelco/40127U?lang=en&region=US
5	C	2	3,5-DIIODO-L-TYROSINE	[H][C@](N)(CC1=CC(I)=C(O)C(I)=C1)C(O)=O (3,5-DIIODO-L-TYROSINE)	C9H9I2NO3 (3,5-DIIODO-L-TYROSINE)	C01060 (3,5-DIIODO-L-TYROSINE)	300-39-0	HMDB0003474 (3,5-DIIODO-L-TYROSINE)	432.867	433.874	431.86	985 (3,5-DIIODO-L-TYROSINE)	9305 (3,5-DIIODO-L-TYROSINE)	24893289	15768 (3,5-DIIODO-L-TYROSINE)	D0754	3,5-Diiodo-L-tyrosine dihydrate	http://www.sigmaaldrich.com/catalog/product/sigma/D0754?lang=en&region=US
5	C	3	MANDELATE	O[C@H](C(O)=O)C1=CC=CC=C1	C8H8O3	C01984	90-64-2	HMDB0000703	152.047	153.055	151.04	5671	439616	24896602	32800	M2101	Mandelic acid	http://www.sigmaaldrich.com/catalog/product/aldrich/M2101?lang=en&region=US
5	C	4	TRYPTAMINE	NCCC1=CNC2=CC=CC=C12	C10H12N2	C00398	61-54-1	HMDB0000303	160.1	161.107	159.093	325	1150	24851608	16765	193747	Tryptamine	http://www.sigmaaldrich.com/catalog/product/aldrich/193747?lang=en&region=US
5	C	5	4-AMINOBENZOATE	NC1=CC=C(C=C1)C(O)=O	C7H7NO2	C00568	150-13-0	HMDB0001392	137.048	138.055	136.04	3261	978	24891403	30753	A9878	4-Aminobenzoic acid	http://www.sigmaaldrich.com/catalog/product/sigma/A9878?lang=en&region=US
5	C	6	GLUTARATE	OC(=O)CCCC(O)=O	C5H8O4	C00489	110-94-1	HMDB0000661	132.042	133.05	131.035	3254	743	24895125	17859	G3407	Glutaric acid	http://www.sigmaaldrich.com/catalog/product/aldrich/G3407?lang=en&region=US
5	C	7	5-VALEROLACTONE	C1CCOC(=O)C1	C5H8O2	C02240	542-28-9	-	100.052	101.06	99.0452	65736	10953	24864292	16545	389579	δ-Valerolactone	http://www.sigmaaldrich.com/catalog/product/aldrich/389579?lang=en&region=US
5	C	8	CAFFEATE	OC(=O)\C=C/C1=CC=C(O)C(O)=C1	C9H8O4	C01481	331-39-5	HMDB0001964	180.042	181.05	179.035	3316	689043	24278290	16433	C0625	Caffeic acid	http://www.sigmaaldrich.com/catalog/product/sigma/C0625?lang=en&region=US
5	C	9	LUMICHROME	CC1=CC2=C(C=C1C)N=C3C(=N2)C(=O)NC(=O)N3	C12H10N4O2	C01727	1086-80-2	-	242.08	243.088	241.073	64742	5326566	24846599	17781	103217	Lumichrome	http://www.sigmaaldrich.com/catalog/product/sial/103217?lang=en&region=US
5	C	10	BETA-ALANINE	NCCC(O)=O	C3H7NO2	C00099	107-95-9	HMDB0000056	89.0477	90.055	88.0404	36	239	24891409	16958	A9920	β-Alanine	http://www.sigmaaldrich.com/catalog/product/sigma/A9920?lang=en&region=US
5	C	11	N-ACETYLPHENYLALANINE	CC(=O)N[C@@H](CC1=CC=CC=C1)C(O)=O	C11H13NO3	C03519	2018-61-3	HMDB0000512	207.09	208.097	206.082	5498	74839	24888445	16259	857459	N-Acetyl-L-phenylalanine	http://www.sigmaaldrich.com/catalog/product/aldrich/857459?lang=en&region=US
5	C	12	N-ACETYLPROLINE	[H][C@]1(CCCN1C(C)=O)C(O)=O	C7H11NO3	CSID59528	68-95-1	HMDB0094701	157.074	158.081	156.067	NA	66141	24890453	21560	A0783	N-Acetyl-L-proline	http://www.sigmaaldrich.com/catalog/product/sigma/A0783?lang=en&region=US
5	D	1	L-TRYPTOPHANAMIDE	NC(CC1=CNC2=CC=CC=C12)C(N)=O (L-TRYPTOPHANAMIDE)	C11H13N3O (L-TRYPTOPHANAMIDE)	C00977 (L-TRYPTOPHANAMIDE)	20696-57-5 (L-TRYPTOPHANAMIDE)	HMDB0013318 (L-TRYPTOPHANAMIDE)	203.106	204.113	202.099	65546 (L-TRYPTOPHANAMIDE)	439356 (L-TRYPTOPHANAMIDE)	24899899	16533 (L-TRYPTOPHANAMIDE)	T0629	L-Tryptophanamide hydrochloride	http://www.sigmaaldrich.com/catalog/product/sigma/T0629?lang=en&region=US
5	D	2	PHENOL	OC1=CC=CC=C1	C6H6O	C00146	108-95-2	HMDB0000228	94.0419	95.0491	93.0346	128	996	24859715	15882	328111	Phenol	http://www.sigmaaldrich.com/catalog/product/sial/328111?lang=en&region=US
5	D	3	N-METHYLTRYPTAMINE	CNCCC1=CNC2=CC=CC=C12	C11H14N2	C06213	61-49-4	HMDB0004370	174.116	175.123	173.108	63558	6088	348276315	28136	12067	N-methyl Tryptamine	https://www.caymanchem.com/product/12067
5	D	4	OXALOACETATE	OC(=O)CC(=O)C(O)=O	C4H4O5	C00036	328-42-7	HMDB0000223	132.006	133.013	130.999	123	970	24897993	30744	O4126	Oxaloacetic acid	http://www.sigmaaldrich.com/catalog/product/sigma/O4126?lang=en&region=US
5	D	5	2,3-DIHYDROXYBENZOATE	OC(=O)C1=CC=CC(O)=C1O	C7H6O4	C00196	303-38-8	HMDB0000397	154.027	155.034	153.019	3276	19	24847707	18026	126209	2,3-Dihydroxybenzoic acid	http://www.sigmaaldrich.com/catalog/product/aldrich/126209?lang=en&region=US
5	D	6	2-PROPENOATE	OC(=O)C=C	C3H4O2	C00511	79-10-7	HMDB0031647	72.0211	73.0284	71.0139	NA	6581	24848810	18308	147230	Acrylic acid	http://www.sigmaaldrich.com/catalog/product/aldrich/147230?lang=en&region=US
5	D	7	INDOLE-3-ETHANOL	OCCC1=CNC2=CC=CC=C12	C10H11NO	C00955	526-55-6	HMDB0003447	161.084	162.091	160.077	6932	10685	24900580	17890	T90301	3-(2-Hydroxyethyl)indole	http://www.sigmaaldrich.com/catalog/product/aldrich/T90301?lang=en&region=US
5	D	8	FERULATE	COC1=C(O)C=CC(\C=C\C(O)=O)=C1	C10H10O4	C01494	1135-24-6	HMDB0000954	194.058	195.065	193.051	4156	445858	329769805	17620	90034	4-Hydroxy-3-methoxycinnamic acid	http://www.sigmaaldrich.com/catalog/product/sial/90034?lang=en&region=US
5	D	9	GLYCOCHOLATE	C[C@H](CCC(O)=NCC(O)=O)[C@H]1CC[C@H]2[C@@H]3[C@H](O)C[C@@H]4C[C@H](O)CC[C@]4(C)[C@H]3C[C@H](O)[C@]12C (GLYCOCHOLATE)	C26H43NO6 (GLYCOCHOLATE)	C01921 (GLYCOCHOLATE)	475-31-0 (GLYCOCHOLATE)	HMDB0000138 (GLYCOCHOLATE)	465.309	466.316	464.302	202 (GLYCOCHOLATE)	10140 (GLYCOCHOLATE)	24895107	17687 (GLYCOCHOLATE)	G2878	Glycocholic acid hydrate	http://www.sigmaaldrich.com/catalog/product/sigma/G2878?lang=en&region=US
5	D	10	PHENYLETHANOLAMINE	NCC(O)C1=CC=CC=C1	C8H11NO	C02735	7568-93-6	HMDB0001065	137.084	138.091	136.077	59	1000	24891194	16343	A72405	2-Amino-1-phenylethanol	http://www.sigmaaldrich.com/catalog/product/aldrich/A72405?lang=en&region=US
5	D	11	THIOPURINE S-METHYLETHER	CSC1=NC=NC2=C1NC=N2	C6H6N4S	C16614	50-66-8	HMDB0060412	166.031	167.039	165.024	504	5778	51090940	28279	ATE245847454-250MG	6-(METHYLTHIO)PURINE	https://www.sigmaaldrich.com/catalog/buildingblock/product/astatechinc/ate245847454?lang=en&region=US
5	D	12	2-HYDROXY-4-(METHYLTHIO)BUTANOATE	CSCCC(O)C(O)=O (2-HYDROXY-4-(METHYLTHIO)BUTANOATE)	C5H10O3S (2-HYDROXY-4-(METHYLTHIO)BUTANOATE)	CSID10946 (2-HYDROXY-4-(METHYLTHIO)BUTANOATE)	120-91-2 (2-HYDROXY-4-(METHYLTHIO)BUTANOATE)	HMDB0037115 (2-HYDROXY-4-(METHYLTHIO)BUTANOATE)	150.035	151.042	149.028	NA	11427 (2-HYDROXY-4-(METHYLTHIO)BUTANOATE)	57651558	NA	55875	2-Hydroxy-4-(methylthio)butyric acid calcium salt	http://www.sigmaaldrich.com/catalog/product/aldrich/55875?lang=en&region=US
5	E	1	GLYCOCHENODEOXYCHOLATE	[H][C@@]1(CC[C@@]2([H])[C@]3([H])[C@H](O)C[C@]4([H])C[C@H](O)CC[C@]4(C)[C@@]3([H])CC[C@]12C)[C@H](C)CCC(=O)NCC(O)=O (GLYCOCHENODEOXYCHOLATE)	C26H43NO5 (GLYCOCHENODEOXYCHOLATE)	C05466 (GLYCOCHENODEOXYCHOLATE)	640-79-9 (GLYCOCHENODEOXYCHOLATE)	HMDB0000637 (GLYCOCHENODEOXYCHOLATE)	449.314	450.321	448.307	203 (GLYCOCHENODEOXYCHOLATE)	12544 (GLYCOCHENODEOXYCHOLATE)	24895023	36274 (GLYCOCHENODEOXYCHOLATE)	G0759	Sodium glycochenodeoxycholate	http://www.sigmaaldrich.com/catalog/product/sigma/G0759?lang=en&region=US
5	E	2	BENZOATE	OC(=O)C1=CC=CC=C1 (BENZOATE)	C7H6O2 (BENZOATE)	C00180 (BENZOATE)	65-85-0 (BENZOATE)	HMDB0001870 (BENZOATE)	122.037	123.044	121.03	1297 (BENZOATE)	243 (BENZOATE)	24891719	30746 (BENZOATE)	B3420	Sodium benzoate	http://www.sigmaaldrich.com/catalog/product/sial/B3420?lang=en&region=US
5	E	3	3-AMINO-5-HYDROXYBENZOATE	C1=C(C=C(C=C1N)O)C(=O)O	C7H7NO3	C12107	76045-71-1	-	153.043	154.05	152.035	63730	127115	14254	29507	PH011754	3-amino-5-hydroxybenzoic acid	http://www.sigmaaldrich.com/catalog/product/aldrich/PH011754?lang=en&region=US
5	E	4	PYROCATECHOL	OC1=CC=CC=C1O	C6H6O2	C00090	120-80-9	HMDB0000957	110.037	111.044	109.03	282	289	24278346	18135	C9510	Pyrocatechol	http://www.sigmaaldrich.com/catalog/product/sial/C9510?lang=en&region=US
5	E	5	3,4-DIHYDROXYBENZOATE	OC(=O)C1=CC(O)=C(O)C=C1	C7H6O4	C00230	99-50-3	HMDB0001856	154.027	155.034	153.019	3277	72	329748656	36062	08992	3,4-Dihydroxybenzoic acid	http://www.sigmaaldrich.com/catalog/product/sial/08992?lang=en&region=US
5	E	6	CYCLOPENTANONE	O=C1CCCC1	C5H8O	C00557	120-92-3	HMDB0031407	84.0575	85.0648	83.0502	65520	8452	24892352	16486	C112402	Cyclopentanone	http://www.sigmaaldrich.com/catalog/product/sial/C112402?lang=en&region=US
5	E	7	PANTOLACTONE	CC1(C)COC(=O)C1O	C6H10O3	C01012	599-04-2	YMDB00796	130.063	131.07	129.056	65551	439368	24854272	16719	237817	D-(-)-Pantolactone	http://www.sigmaaldrich.com/catalog/product/aldrich/237817?lang=en&region=US
5	E	8	GUAIACOL	COC1=CC=CC=C1O	C7H8O2	C01502	90-05-1	HMDB0001398	124.052	125.06	123.045	6217	460	24895212	28591	G5502	Guaiacol	http://www.sigmaaldrich.com/catalog/product/sigma/G5502?lang=en&region=US
5	E	9	2-HYDROXYPHENYLACETATE	O[C@@H](C(O)=O)C1=CC=CC=C1	C8H8O3	C01983	611-71-2	HMDB0062635	152.047	153.055	151.04	5671	11914	24849414	17656	154210	(R)-(-)-Mandelic acid	http://www.sigmaaldrich.com/catalog/product/aldrich/154210?lang=en&region=US
5	E	10	10-HYDROXYDECANOATE	C(CCCCC(=O)O)CCCCO	C10H20O3	C02774	1679-53-4	-	188.141	189.149	187.134	35414	74300	24863681	17409	379700	10-Hydroxydecanoic acid	http://www.sigmaaldrich.com/catalog/product/aldrich/379700?lang=en&region=US
5	E	11	DIDECANOYL-GLYCEROPHOSPHOCHOLINE	CCCCCCCCCC(=O)OCC(COP(=O)([O-])OCC[N+](C)(C)C)OC(=O)CCCCCCCCC	C28H56NO8P	CSID17347207	3436-44-0	-	565.374	566.382	564.367	45204	16219892	223443599	78226	P7081	1,2-Didecanoyl-sn-glycero-3-phosphocholine	http://www.sigmaaldrich.com/catalog/product/sigma/P7081?lang=en&region=US
5	E	12	2-HYDROXYPYRIDINE	OC1=CC=CC=N1	C5H5NO	C02502	142-08-5	HMDB0013751	95.0371	96.0444	94.0298	65779	8871	24895704	16540	H56800	2-Hydroxypyridine	http://www.sigmaaldrich.com/catalog/product/aldrich/H56800?lang=en&region=US
5	F	1	3,4-DIHYDROXYPHENYLACETATE	OC(=O)CC1=CC=C(O)C(O)=C1	C8H8O4	C01161	102-32-9	HMDB0001336	168.042	169.05	167.035	968	547	24888293	41941	850217	3,4-Dihydroxyphenylacetic acid	http://www.sigmaaldrich.com/catalog/product/aldrich/850217?lang=en&region=US
5	F	2	N6-(DELTA2-ISOPENTENYL)-ADENINE	CC(=CCNC1=NC=NC2=C1NC=N2)C	C10H13N5	C04083	2365-40-4	-	203.117	204.124	202.11	6612	92180	24894149	17660	D7660	6-(γ,γ-Dimethylallylamino)purine	http://www.sigmaaldrich.com/catalog/product/sigma/D7660?lang=en&region=US
5	F	3	METHYL VANILLATE	COC(=O)C1=CC(OC)=C(O)C=C1	C9H10O4	CSID18696	3943-74-6	HMDB0240266	182.058	183.065	181.051	NA	19844	24848233	46477	138126	Methyl vanillate	http://www.sigmaaldrich.com/catalog/product/aldrich/138126?lang=en&region=US
5	F	4	2-OXOBUTANOATE	CCC(=O)C(O)=O	C4H6O3	C00109	600-18-0	HMDB0000005	102.032	103.039	101.024	481	58	24896237	30831	K401	2-Ketobutyric acid	http://www.sigmaaldrich.com/catalog/product/aldrich/K401?lang=en&region=US
5	F	5	LIPOAMIDE	NC(=O)CCCCC1CCSS1	C8H15NOS2	C00248	940-69-2	HMDB0000962	205.06	206.067	204.052	3372	863	3547	17460	MAT390510691	Dl-5-(1,2-dithiolan-3-yl)valeramide	https://www.sigmaaldrich.com/catalog/buildingblock/product/matrixscientific/mat390510691?lang=en&region=US
5	F	6	3-HYDROXYANTHRANILATE	NC1=C(O)C=CC=C1C(O)=O	C7H7NO3	C00632	548-93-6	HMDB0001476	153.043	154.05	152.035	3275	86	24848918	15793	148776	3-Hydroxyanthranilic acid	http://www.sigmaaldrich.com/catalog/product/aldrich/148776?lang=en&region=US
5	F	7	3-(4-HYDROXYPHENYL)PYRUVATE	OC(=O)C(=O)CC1=CC=C(O)C=C1	C9H8O4	C01179	156-39-8	HMDB0000707	180.042	181.05	179.035	3315	979	24847164	15999	114286	4-Hydroxyphenylpyruvic acid	http://www.sigmaaldrich.com/catalog/product/aldrich/114286?lang=en&region=US
5	F	8	HEXANOATE	CCCCCC(O)=O	C6H12O2	C01585	142-62-1	HMDB0000535	116.084	117.091	115.076	111	8892	24849370	30776	153745	Hexanoic acid	http://www.sigmaaldrich.com/catalog/product/aldrich/153745?lang=en&region=US
5	F	9	METHYLMALONATE	CC(C(O)=O)C(O)=O	C4H6O4	C02170	516-05-2	HMDB0000202	118.027	119.034	117.019	3712	487	24896996	30860	M54058	Methylmalonic acid	http://www.sigmaaldrich.com/catalog/product/aldrich/M54058?lang=en&region=US
5	F	10	INDOLE-3-ACETATE	OC(=O)CC1=CNC2=C1C=CC=C2 (INDOLE-3-ACETATE)	C10H9NO2 (INDOLE-3-ACETATE)	C00954 (INDOLE-3-ACETATE)	87-51-4 (INDOLE-3-ACETATE)	HMDB0000197 (INDOLE-3-ACETATE)	175.063	176.071	174.056	70 (INDOLE-3-ACETATE)	802 (INDOLE-3-ACETATE)	24895985	16411 (INDOLE-3-ACETATE)	I5148	Indole-3-acetic acid sodium salt	http://www.sigmaaldrich.com/catalog/product/sigma/I5148?lang=en&region=US
5	F	11	CORTISOL 21-ACETATE	CC(=O)OCC(=O)C1(CCC2C1(CC(C3C2CCC4=CC(=O)CCC34C)O)C)O	C23H32O6	C02821	50-03-3	-	404.22	405.227	403.213	41869	5744	24895620	17609	H4126	Hydrocortisone 21-acetate	http://www.sigmaaldrich.com/catalog/product/sigma/H4126?lang=en&region=US
5	F	12	INDOLE-3-ACETATE	OC(=O)CC1=CNC2=C1C=CC=C2 (INDOLE-3-ACETATE)	C10H9NO2 (INDOLE-3-ACETATE)	C00954 (INDOLE-3-ACETATE)	87-51-4 (INDOLE-3-ACETATE)	HMDB0000197 (INDOLE-3-ACETATE)	175.063	176.071	174.056	70 (INDOLE-3-ACETATE)	802 (INDOLE-3-ACETATE)	24895985	16411 (INDOLE-3-ACETATE)	I5148	Indole-3-acetic acid sodium salt	http://www.sigmaaldrich.com/catalog/product/sigma/I5148?lang=en&region=US
5	G	1	HIPPURATE	OC(=O)CNC(=O)C1=CC=CC=C1	C9H9NO3	C01586	495-69-2	HMDB0000714	179.058	180.066	178.051	1301	464	57646893	18089	112003	Hippuric acid	http://www.sigmaaldrich.com/catalog/product/sigma/112003?lang=en&region=US
5	G	2	ETHYLMALONATE	CCC(C(O)=O)C(O)=O	C5H8O4	CSID11263	601-75-2	HMDB0000622	132.042	133.05	131.035	4180	11756	24846585	741548	102687	Ethylmalonic acid	http://www.sigmaaldrich.com/catalog/product/aldrich/102687?lang=en&region=US
5	G	3	3,5-DIIODO-L-THYRONINE	NC(CC1=CC(I)=C(OC2=CC=C(O)C=C2)C(I)=C1)C(O)=O	C15H13I2NO4	CSID110252	534-51-0	HMDB0000582	524.893	525.901	523.886	103473	123675	24893248	350682	D0629	3,5-Diiodo-L-thyronine	http://www.sigmaaldrich.com/catalog/product/sigma/D0629?lang=en&region=US
5	G	4	FUMARATE	OC(=O)\C=C\C(O)=O	C4H4O4	C00122	110-17-8	HMDB0000134	116.011	117.018	115.004	3242	444972	329757345	18012	47910	Fumaric acid	http://www.sigmaaldrich.com/catalog/product/sial/47910?lang=en&region=US
5	G	5	BENZALDEHYDE	O=CC1=CC=CC=C1	C7H6O	C00261	100-52-7	HMDB0006115	106.042	107.049	105.035	58358	240	24866203	17169	418099	Benzaldehyde	http://www.sigmaaldrich.com/catalog/product/aldrich/418099?lang=en&region=US
5	G	6	4-HYDROXYBENZALDEHYDE	OC1=CC=C(C=O)C=C1	C7H6O2	C00633	123-08-0	HMDB0011718	122.037	123.044	121.03	62451	126	24848630	17597	144088	4-Hydroxybenzaldehyde	http://www.sigmaaldrich.com/catalog/product/aldrich/144088?lang=en&region=US
5	G	7	3-(2-HYDROXYPHENYL)PROPANOATE	OC(=O)CCC1=CC=CC=C1O	C9H10O3	C01198	495-78-3	HMDB0033752	166.063	167.07	165.056	63105	873	24864523	16104	393533	3-(2-Hydroxyphenyl)propionic acid	http://www.sigmaaldrich.com/catalog/product/aldrich/393533?lang=en&region=US
5	G	8	3-METHOXYTYRAMINE	COC1=C(O)C=CC(CCN)=C1 (3-METHOXYTYRAMINE)	C9H13NO2 (3-METHOXYTYRAMINE)	C05587 (3-METHOXYTYRAMINE)	554-52-9 (3-METHOXYTYRAMINE)	HMDB0000022 (3-METHOXYTYRAMINE)	167.095	168.102	166.087	67 (3-METHOXYTYRAMINE)	1669 (3-METHOXYTYRAMINE)	24277898	1582 (3-METHOXYTYRAMINE)	M4251	3-Methoxytyramine hydrochloride	http://www.sigmaaldrich.com/catalog/product/sigma/M4251?lang=en&region=US
5	G	9	BENZYLAMINE	NCC1=CC=CC=C1	C7H9N	C15562	100-46-9	HMDB0033871	107.073	108.081	106.066	24056	7504	24851174	40538	185701	Benzylamine	http://www.sigmaaldrich.com/catalog/product/aldrich/185701?lang=en&region=US
5	G	10	2-QUINOLINECARBOXYLATE	OC(=O)C1=NC2=CC=CC=C2C=C1	C10H7NO2	C06325	93-10-7	HMDB0000842	173.048	174.055	172.04	5805	7124	24849884	18386	160660	Quinaldic acid	http://www.sigmaaldrich.com/catalog/product/aldrich/160660?lang=en&region=US
5	G	11	SEROTONIN	NCCC1=CNC2=CC=C(O)C=C12 (SEROTONIN)	C10H12N2O (SEROTONIN)	C00780 (SEROTONIN)	50-67-9 (SEROTONIN)	HMDB0000259 (SEROTONIN)	176.095	177.102	175.088	74 (SEROTONIN)	5202 (SEROTONIN)	24278124	28790 (SEROTONIN)	H9523	Serotonin hydrochloride	http://www.sigmaaldrich.com/catalog/product/sigma/H9523?lang=en&region=US
5	G	12	PTERIN	NC1=NC2=NC=CN=C2C(=O)N1	C6H5N5O	CSID65806	2236-60-4	HMDB0000802	163.049	164.057	162.042	5766	7300	24898158	18265	P1132	Pterine	http://www.sigmaaldrich.com/catalog/product/sigma/P1132?lang=en&region=US
5	H	1	BUTANOATE	CCCC(O)=O	C4H8O2	C00246	107-92-6	HMDB0000039	88.0524	89.0597	87.0452	107	264	24891550	30772	B103500	Butyric acid	http://www.sigmaaldrich.com/catalog/product/aldrich/B103500?lang=en&region=US
5	H	2	2-AMINOPHENOL	C1=CC=C(C(=C1)N)O	C6H7NO	C01987	95-55-6	-	109.053	110.06	108.045	491	5801	24891176	18112	A71301	2-Aminophenol	http://www.sigmaaldrich.com/catalog/product/aldrich/A71301?lang=en&region=US
5	H	3	6-CARBOXYHEXANOATE	OC(=O)CCCCCC(O)=O	C7H12O4	C02656	111-16-0	HMDB0000857	160.074	161.081	159.066	3280	385	24898545	30531	P45001	Pimelic acid	http://www.sigmaaldrich.com/catalog/product/aldrich/P45001?lang=en&region=US
5	H	4	INDOLE-3-PYRUVATE	OC(=O)C(=O)CC1=CNC2=CC=CC=C12	C11H9NO3	C00331	392-12-1	HMDB0060484	203.058	204.066	202.051	43383	803	57654306	29750	I7017	Indole-3-pyruvic acid	http://www.sigmaaldrich.com/catalog/product/aldrich/I7017?lang=en&region=US
5	H	5	DEHYDROASCORBATE	[H][C@@]1(OC(=O)C(=O)C1=O)[C@@H](O)CO (DEHYDROASCORBATE)	C6H6O6 (DEHYDROASCORBATE)	C00425 (DEHYDROASCORBATE)	490-83-5 (DEHYDROASCORBATE)	HMDB0001264 (Dehydroascorbic acid)	348.033	349.04	347.026	342 (DEHYDROASCORBATE)	440667 (DEHYDROASCORBATE)	24894191	17242 (DEHYDROASCORBATE)	D8132	Dehydro-L-(+)-ascorbic acid dimer	http://www.sigmaaldrich.com/catalog/product/sigma/D8132?lang=en&region=US
5	H	6	3-AMINO-4-HYDROXYBENZOATE	C1=CC(=C(C=C1C(=O)O)N)O	C7H7NO3	C12115	1571-72-8	-	153.043	154.05	152.035	69314	65083	24857208	29476	289647	3-Amino-4-hydroxybenzoic acid	http://www.sigmaaldrich.com/catalog/product/aldrich/289647?lang=en&region=US
5	H	7	3,4 DIHYDROXYMANDELATE	OC(C(O)=O)C1=CC=C(O)C(O)=C1	C8H8O5	C05580	775-01-9	HMDB0001866	184.037	185.044	183.03	696	85782	24849152	27637	151610	DL-3,4-Dihydroxymandelic acid	http://www.sigmaaldrich.com/catalog/product/aldrich/151610?lang=en&region=US
5	H	8	2-METHYLCITRATE	CC(C(=O)O)C(CC(=O)O)(C(=O)O)O (2-METHYLCITRATE)	C7H710O7 (2-METHYLCITRATE)	CSID500 (2-METHYLCITRATE)	6061-96-7 (2-METHYLCITRATE)	HMDB0000379 (2-METHYLCITRATE)	206.043	207.05	205.035	5368 (2-METHYLCITRATE)	515 (2-METHYLCITRATE)	329758670	30835 (2-METHYLCITRATE)	59464	Trisodium 2-metylcitrate, racemic mixture	https://www.sigmaaldrich.com/catalog/product/sigma/59464?lang=en&region=US
5	H	9	DIHYDROBIOPTERIN	C[C@H](O)[C@H](O)C1=NC2=C(NC1)NC(N)=NC2=O	C9H13N5O3	C02953	6779-87-9	HMDB0000038	239.102	240.109	238.095	65872	119055	57649709	43029	37272	7,8-Dihydro-L-biopterin	http://www.sigmaaldrich.com/catalog/product/sigma/37272?lang=en&region=US
5	H	10	BETA-GLYCEROPHOSPHATE	OCC(CO)OP(O)(O)=O (BETA-GLYCEROPHOSPHATE)	C3H9O6P (BETA-GLYCEROPHOSPHATE)	C02979 (BETA-GLYCEROPHOSPHATE)	17181-54-3 (BETA-GLYCEROPHOSPHATE)	HMDB0002520 (BETA-GLYCEROPHOSPHATE)	172.014	173.021	171.006	44760 (BETA-GLYCEROPHOSPHATE)	2526 (BETA-GLYCEROPHOSPHATE)	329799988	17270 (BETA-GLYCEROPHOSPHATE)	G9422	β-Glycerophosphate disodium salt hydrate	http://www.sigmaaldrich.com/catalog/product/sigma/G9422?lang=en&region=US
5	H	11	GLUCOSE 1-PHOSPHATE	OC[C@H]1OC(OP(O)(O)=O)[C@H](O)[C@@H](O)[C@@H]1O (GLUCOSE 1-PHOSPHATE)	C6H13O9P (GLUCOSE 1-PHOSPHATE)	C00103 (GLUCOSE 1-PHOSPHATE)	59-56-3 (GLUCOSE 1-PHOSPHATE)	HMDB0001586 (GLUCOSE 1-PHOSPHATE)	260.03	261.037	259.022	379 (GLUCOSE 1-PHOSPHATE)	65533 (GLUCOSE 1-PHOSPHATE)	24895281	29042 (GLUCOSE 1-PHOSPHATE)	G7000	α-D-Glucose 1-phosphate disodium salt hydrate	http://www.sigmaaldrich.com/catalog/product/sigma/G7000?lang=en&region=US
5	H	12	2,3-DIAMINOPROPIONATE	NC[C@H](N)C(O)=O (2,3-DIAMINOPROPIONATE)	C3H8N2O2 (2,3-DIAMINOPROPIONATE)	C03401 (2,3-DIAMINOPROPIONATE)	4033-39-0 (2,3-DIAMINOPROPIONATE)	HMDB0002006 (2,3-DIAMINOPROPIONATE)	104.059	105.066	103.051	6429 (2,3-DIAMINOPROPIONATE)	97328 (2,3-DIAMINOPROPIONATE)	24853139	16303 (2,3-DIAMINOPROPIONATE)	219630	DL-2,3-Diaminopropionic acid monohydrochloride	http://www.sigmaaldrich.com/catalog/product/aldrich/219630?lang=en&region=US
6	A	1	2,5-DIHYDROXYBENZOATE	OC(=O)C1=CC(O)=CC=C1O	C7H6O4	C00628	490-79-9	HMDB0000152	154.027	155.034	153.019	618	3469	24848948	17189	149357	2,5-Dihydroxybenzoic acid	http://www.sigmaaldrich.com/catalog/product/aldrich/149357?lang=en&region=US
6	A	2	4-QUINOLINECARBOXYLATE	C1=CC=C2C(=C1)C(=CC=N2)C(=O)O	C10H7NO2	C06414	486-74-8	-	173.048	174.055	172.04	66397	10243	24850356	18311	174823	4-Quinolinecarboxylic acid	http://www.sigmaaldrich.com/catalog/product/aldrich/174823?lang=en&region=US
6	A	3	HYDROQUINONE	OC1=CC=C(O)C=C1	C6H6O2	C00530	123-31-9	HMDB0002434	110.037	111.044	109.03	505	785	57654278	17594	H9003	Hydroquinone	http://www.sigmaaldrich.com/catalog/product/sial/H9003?lang=en&region=US
6	A	4	DETHIOBIOTIN	C[C@@H]1NC(=O)N[C@@H]1CCCCCC(O)=O	C10H18N2O3	C01909	533-48-2	HMDB0003581	214.132	215.139	213.124	3351	445027	24893431	42280	D1411	d-Desthiobiotin	http://www.sigmaaldrich.com/catalog/product/sigma/D1411?lang=en&region=US
6	A	5	3-HYDROXYBENZOATE	OC(=O)C1=CC(O)=CC=C1	C7H6O3	C00587	99-06-9	HMDB0002466	138.032	139.039	137.024	3262	7420	24895493	30764	H20008	3-Hydroxybenzoic acid	http://www.sigmaaldrich.com/catalog/product/aldrich/H20008?lang=en&region=US
6	A	6	2-METHYLBUTANAL	CCC(C)C=O	C5H10O	C02223	96-17-3	HMDB0031526	86.0732	87.0804	85.0659	65731	7284	24901256	16182	W269107	2-Methylbutyraldehyde	http://www.sigmaaldrich.com/catalog/product/aldrich/W269107?lang=en&region=US
6	A	7	N-ACETYLSEROTONIN	CC(=O)NCCC1=CNC2=C1C=C(O)C=C2	C12H14N2O2	C00978	1210-83-9	HMDB0001238	218.106	219.113	217.098	366	903	24278209	17697	A1824	N-Acetyl-5-hydroxytryptamine	http://www.sigmaaldrich.com/catalog/product/sigma/A1824?lang=en&region=US
6	A	8	HYDROPHENYLLACTIC ACID	OC(CC1=CC=C(O)C=C1)C(O)=O	C9H10O4	C03672	306-23-0	HMDB0000755	182.058	183.065	181.051	34515	9378	57654245	17385	H3253	DL-p-Hydroxyphenyllactic acid	https://www.sigmaaldrich.com/catalog/product/aldrich/h3253?lang=en&region=US
6	A	9	ITACONATE	OC(=O)CC(=C)C(O)=O	C5H6O4	C00490	97-65-4	HMDB0002092	130.027	131.034	129.019	44764	811	24896018	30838	I29204	Itaconic acid	http://www.sigmaaldrich.com/catalog/product/aldrich/I29204?lang=en&region=US
6	A	10	AZELATE	OC(=O)CCCCCCCC(O)=O	C9H16O4	C08261	123-99-9	HMDB0000784	188.105	189.112	187.098	5750	2266	24278221	48131	246379	Azelaic acid	http://www.sigmaaldrich.com/catalog/product/aldrich/246379?lang=en&region=US
6	A	11	OXOADIPATE	OC(=O)CCCC(=O)C(O)=O	C6H8O5	C00322	3184-35-8	HMDB0000225	160.037	161.044	159.03	322	71	329766428	15753	75447	2-Oxoadipic acid	http://www.sigmaaldrich.com/catalog/product/sigma/75447?lang=en&region=US
6	A	12	2-METHYLGLUTARATE	CC(CCC(O)=O)C(O)=O	C6H10O4	CSID2497362	18069-17-5	HMDB0000422	146.058	147.065	145.051	5411	12046	24847930	68567	129860	2-Methylglutaric acid	http://www.sigmaaldrich.com/catalog/product/aldrich/129860?lang=en&region=US
6	B	1	PHENYLACETALDEHYDE	O=CCC1=CC=CC=C1	C8H8O	C00601	122-78-1	HMDB0006236	120.058	121.065	119.05	58372	998	24846766	16424	107395	Phenylacetaldehyde	http://www.sigmaaldrich.com/catalog/product/aldrich/107395?lang=en&region=US
6	B	2	3-METHYL-2-OXOVALERATE	CCC(C)C(=O)C(O)=O (3-METHYL-2-OXOVALERATE)	C6H10O3 (3-METHYL-2-OXOVALERATE)	C03465 (3-METHYL-2-OXOVALERATE)	1460-34-0 (3-METHYL-2-OXOVALERATE)	HMDB0000491 (3-METHYL-2-OXOVALERATE)	130.063	131.07	129.056	122 (3-METHYL-2-OXOVALERATE)	47	24896244	35932 (3-METHYL-2-OXOVALERATE)	K7125	(+/-)-3-Methyl-2-oxovaleric acid sodium salt	http://www.sigmaaldrich.com/catalog/product/sigma/K7125?lang=en&region=US
6	B	3	PORPHOBILINOGEN	NCC1=C(CC(O)=O)C(CCC(O)=O)=CN1 NCC1=C(CC(O)=O)C(CCC(O)=O)=CN1	C10H14N2O4	C00931	487-90-1	HMDB0000245	226.095	227.103	225.088	76	1021	24898159	17381	P1134	Porphobilinogen	https://www.sigmaaldrich.com/catalog/product/sigma/p1134?lang=en&region=US
6	B	4	DIACETYL	CC(=O)C(C)=O	C4H6O2	C00741	431-03-8	HMDB0003407	86.0368	87.0441	85.0295	6921	650	24892076	16583	B85307	2,3-Butanedione	http://www.sigmaaldrich.com/catalog/product/aldrich/B85307?lang=en&region=US
6	B	5	PYRUVATE	CC(=O)C(O)=O	C3H4O3	C00022	127-17-3	HMDB0000243	88.016	89.0233	87.0088	117	1060	24846765	32816	107360	Pyruvic acid	http://www.sigmaaldrich.com/catalog/product/aldrich/107360?lang=en&region=US
6	B	6	TRANS-CINNAMALDEHYDE	O=C\C=C\C1=CC=CC=C1	C9H8O	C00903	14371-10-9	HMDB0003441	132.058	133.065	131.05	6931	637511	24893018	16731	C80687	trans-Cinnamaldehyde	http://www.sigmaaldrich.com/catalog/product/aldrich/C80687?lang=en&region=US
6	B	7	2,6-DIHYDROXYPYRIDINE	C1=CC(=O)NC(=C1)O (2,6-DIHYDROXYPYRIDINE)	C5H5NO2 (2,6-DIHYDROXYPYRIDINE)	C03056 (2,6-DIHYDROXYPYRIDINE)	626-06-2 (2,6-DIHYDROXYPYRIDINE)	-	111.032	112.039	110.025	63881 (2,6-DIHYDROXYPYRIDINE)	69371 (2,6-DIHYDROXYPYRIDINE)	24893374	17681 (2,6-DIHYDROXYPYRIDINE)	D120006	2,6-Dihydroxypyridine hydrochloride	http://www.sigmaaldrich.com/catalog/product/aldrich/D120006?lang=en&region=US
6	B	8	VANILLIN	COC1=CC(C=O)=CC=C1O	C8H8O3	C00755	121-33-5	HMDB0012308	152.047	153.055	151.04	62927	1183	57654724	18346	V1104	Vanillin	https://www.sigmaaldrich.com/catalog/product/sial/v1104?lang=en&region=US
6	B	9	METHYL ACETOACETATE	COC(=O)CC(C)=O	C5H8O3	CSID13874867	105-45-3	HMDB0000310	116.047	117.055	115.04	4202	7757	24878214	NA	537365	Methyl acetoacetate	http://www.sigmaaldrich.com/catalog/product/aldrich/537365?lang=en&region=US
6	B	10	SUBERATE	OC(=O)CCCCCCC(O)=O	C8H14O4	C08278	505-48-6	HMDB0000893	174.089	175.096	173.082	4243	10457	24899642	9300	S5200	Suberic acid	http://www.sigmaaldrich.com/catalog/product/aldrich/S5200?lang=en&region=US
6	B	11	ADIPATE	OC(=O)CCCCC(O)=O	C6H10O4	C06104	124-04-9	HMDB0000448	146.058	147.065	145.051	115	196	329748777	30832	09582	Adipic acid	http://www.sigmaaldrich.com/catalog/product/sigma/09582?lang=en&region=US
6	B	12	GERANYL-PP	CC(C)=CCC\C(C)=C\COP(O)(=O)OP(O)(O)=O (GERANYL-PP)	C10H20O7P2 (GERANYL-PP)	C00341 (GERANYL-PP)	763-10-0 (free acid)	HMDB0001285 (GERANYL-PP)	314.068	315.076	313.061	400 (GERANYL-PP)	445995 (GERANYL-PP)	3634 (GERANYL-PP)	17211 (GERANYL-PP)	19533	Geranyl pyrophosphate lithium salt	http://www.sigmaaldrich.com/catalog/product/sial/19533?lang=en&region=US
6	C	1	N-ACETYLLEUCINE	CC(C)C[C@H](NC(C)=O)C(O)=O	C8H15NO3	C02710	1188-21-2	HMDB0011756	173.105	174.112	172.098	43866	70912	24867665	17786	441511	N-Acetyl-L-leucine	http://www.sigmaaldrich.com/catalog/product/aldrich/441511?lang=en&region=US
6	C	2	2',4'-DIHYDROXYACETOPHENONE	CC(=O)C1=C(O)C=C(O)C=C1	C8H8O3	C03663	89-84-9	HMDB0029659	152.047	153.055	151.04	66018	6990	24893343	18414	D107409	2',4'-Dihydroxyacetophenone	http://www.sigmaaldrich.com/catalog/product/aldrich/D107409?lang=en&region=US
6	C	3	BENZYL ALCOHOL	OCC1=CC=CC=C1	C7H8O	C03485	100-51-6	HMDB0003119	108.058	109.065	107.05	1299	244	329755922	17987	39971	Benzyl alcohol	http://www.sigmaaldrich.com/catalog/product/sial/39971?lang=en&region=US
6	C	4	MONOMETHYLGLUTARATE	COC(=O)CCCC(=O)O	C6H10O4	CSID66550	1501-27-5	HMDB0000858	146.058	147.065	145.051	5821	73917	24896939	86396	M47353	mono-Methyl glutarate	http://www.sigmaaldrich.com/catalog/product/aldrich/M47353?lang=en&region=US
6	C	5	INDOLE-3-METHYL ACETATE	COC(=O)CC1=CNC2=C1C=CC=C2	C11H11NO2	CSID67279	1912-33-0	HMDB0029738	189.079	190.086	188.072	86457	74706	24896162	72782	I9770	Methyl indole-3-acetate	http://www.sigmaaldrich.com/catalog/product/sigma/I9770?lang=en&region=US
6	C	6	MEVALONATE	CC(O)(CCO)CC(O)=O (MEVALONATE)	C6H12O4 (MEVALONATE)	C00418 (MEVALONATE)	150-97-0 (free acid)	HMDB0000227 (MEVALONATE)	148.074	149.081	147.066	35699 (MEVALONATE)	449 (MEVALONATE)	3708 (MEVALONATE)	25351 (MEVALONATE)	90469	(RS)-Mevalonic acid lithium salt	http://www.sigmaaldrich.com/catalog/product/sigma/90469?lang=en&region=US
6	C	7	3-METHOXY-4-HYDROXYMANDELATE	COC1=C(O)C=CC(=C1)[C@H](O)C(O)=O	C9H10O5	C05584	55-10-7	HMDB0000291	198.053	199.06	197.046	697	1245	24277743	20106	H0131	DL-4-Hydroxy-3-methoxymandelic acid	http://www.sigmaaldrich.com/catalog/product/sigma/H0131?lang=en&region=US
6	C	8	HOMOVANILLATE	COC1=CC(CC(O)=O)=CC=C1O	C9H10O4	C05582	306-08-1	HMDB0000118	182.058	183.065	181.051	971	1738	24277895	545959	H1252	Homovanillic acid	http://www.sigmaaldrich.com/catalog/product/sigma/H1252?lang=en&region=US
6	C	9	2-METHYLMALEATE	C\C(=C\C(O)=O)C(O)=O	C5H6O4	C02226	498-23-7	HMDB0000634	130.027	131.034	129.019	5607	643798	24893036	17626	C82604	Citraconic acid	http://www.sigmaaldrich.com/catalog/product/aldrich/C82604?lang=en&region=US
6	C	10	1-PHENYLETHANOL	CC(O)C1=CC=CC=C1	C8H10O	C07112	98-85-1	HMDB0032619	122.073	123.08	121.066	66591	7409	329761002	669	685836	(S)-(-)-1-Phenylethanol	http://www.sigmaaldrich.com/catalog/product/aldrich/685836?lang=en&region=US
6	C	11	SALSOLINOL	[H][C@@]1(C)NCCC2=CC(O)=C(O)C=C12 (SALSOLINOL)	C10H13NO2 (SALSOLINOL)	C09642 (SALSOLINOL)	27740-96-1 (SALSOLINOL)	HMDB0042012 (SALSOLINOL)	179.095	180.102	178.087	44804 (SALSOLINOL)	91588 (SALSOLINOL)	329825394	113 (SALSOLINOL)	SML0398	Salsolinol hydrobromide	http://www.sigmaaldrich.com/catalog/product/sigma/SML0398?lang=en&region=US
6	C	12	SALICYLAMIDE	NC(=O)C1=CC=CC=C1O	C7H7NO2	CSID4963	65-45-2	HMDB0015687	137.048	138.055	136.04	43329	5147	329769292	32114	84230	Salicylamide	http://www.sigmaaldrich.com/catalog/product/sial/84230?lang=en&region=US
6	D	1	OXOGLUTARATE	OC(=O)CCC(=O)C(O)=O (OXOGLUTARATE)	C5H6O5 (OXOGLUTARATE)	C00026 (OXOGLUTARATE)	328-50-7 (OXOGLUTARATE)	HMDB0000208 (OXOGLUTARATE)	146.022	147.029	145.014	119 (OXOGLUTARATE)	51 (OXOGLUTARATE)	24896212	30915 (OXOGLUTARATE)	K1875	α-Ketoglutaric acid sodium salt	http://www.sigmaaldrich.com/catalog/product/sigma/K1875?lang=en&region=US
6	D	2	ETHYL 3-INDOLEACETATE	CCOC(=O)CC1=CNC2=CC=CC=C21	C12H13NO2	CSID12523	778-82-5	-	203.095	204.102	202.087	NA	13067	24856586	NA	274453	Ethyl 3-indoleacetate	http://www.sigmaaldrich.com/catalog/product/aldrich/274453?lang=en&region=US
6	D	3	3-ALPHA,11-BETA,17,21-TETRAHYDROXY- 5-BETA-PREGNAN-20-ONE	C[C@]12C[C@H](O)C3C(CCC4C[C@H](O)CC[C@]34C)C1CC[C@]2(O)C(=O)CO	C21H34O5	C05472	53-02-1	HMDB0000949	366.241	367.248	365.233	1914	5864	7832	28320	T293370	Tetrahydrocortisol	https://www.trc-canada.com/product-detail/?CatNum=T293370&CAS=53-02-1&Chemical_Name=Tetrahydrocortisol&Mol_Formula=C%E2%82%82%E2%82%81H%E2%82%83%E2%82%84O%E2%82%85
6	D	4	N,N-DIMETHYL-1,4-PHENYLENEDIAMINE	CN(C)C1=CC=C(C=C1)N	C8H12N2	C04203	99-98-9	-	136.1	137.107	135.093	66134	7472	24851626	15783	193992	N,N-Dimethyl-p-phenylenediamine	http://www.sigmaaldrich.com/catalog/product/aldrich/193992?lang=en&region=US
6	D	5	HOMOGENTISATE	OC(=O)CC1=C(O)C=CC(O)=C1	C8H8O4	C00544	451-13-8	HMDB0000130	168.042	169.05	167.035	331	780	57654223	44747	H0751	Homogentisic acid	http://www.sigmaaldrich.com/catalog/product/aldrich/H0751?lang=en&region=US
6	D	6	INDOLEACETALDEHYDE	O=CCC1=CNC2=CC=CC=C12 (INDOLEACETALDEHYDE)	C10H9NO (INDOLEACETALDEHYDE)	C00637 (INDOLEACETALDEHYDE)	2591-98-2 (INDOLEACETALDEHYDE)	HMDB0001190 (INDOLEACETALDEHYDE)	159.068	160.076	158.061	6068 (INDOLEACETALDEHYDE)	800 (INDOLEACETALDEHYDE)	57654291	18086 (INDOLEACETALDEHYDE)	I1000	Indole-3-acetaldehyde-sodium bisulfite addition compound	http://www.sigmaaldrich.com/catalog/product/aldrich/I1000?lang=en&region=US
6	D	7	4-HYDROXY-3-METHOXYPHENYLGLYCOL	COC1=C(C=CC(=C1)C(CO)O)O (4-HYDROXY-3-METHOXYPHENYLGLYCOL)	C9H12O4 (4-HYDROXY-3-METHOXYPHENYLGLYCOL)	C05594 (4-HYDROXY-3-METHOXYPHENYLGLYCOL)	534-82-7 (4-HYDROXY-3-METHOXYPHENYLGLYCOL)	HMDB0001490	184.074	185.081	183.066	698 (4-HYDROXY-3-METHOXYPHENYLGLYCOL)	10805 (4-HYDROXY-3-METHOXYPHENYLGLYCOL)	24277759	1576 (4-HYDROXY-3-METHOXYPHENYLGLYCOL)	H1377	4-Hydroxy-3-methoxyphenylglycol hemipiperazinium salt	http://www.sigmaaldrich.com/catalog/product/sigma/H1377?lang=en&region=US
6	D	8	3-HYDROXYPHENYLACETATE	OC(=O)CC1=CC=CC(O)=C1	C8H8O3	C05593	621-37-4	HMDB0000440	152.047	153.055	151.04	4150	12122	24895663	17445	H49901	3-Hydroxyphenylacetic acid	http://www.sigmaaldrich.com/catalog/product/aldrich/H49901?lang=en&region=US
6	D	9	4-METHYLCATECHOL	CC1=CC=C(O)C(O)=C1	C7H8O2	C06730	452-86-8	HMDB0000873	124.052	125.06	123.045	64945	9958	24896842	17254	M34200	4-Methylcatechol	http://www.sigmaaldrich.com/catalog/product/aldrich/M34200?lang=en&region=US
6	D	10	PYRIDOXAL	CC1=NC=C(CO)C(C=O)=C1O (PYRIDOXAL)	C8H9NO3 (PYRIDOXAL)	C00250 (PYRIDOXAL)	66-72-8 (PYRIDOXAL)	HMDB0001545 (PYRIDOXAL)	167.058	168.066	166.051	2203 (PYRIDOXAL)	1050 (PYRIDOXAL)	24899009	17310 (PYRIDOXAL)	P9130	Pyridoxal hydrochloride	http://www.sigmaaldrich.com/catalog/product/sigma/P9130?lang=en&region=US
6	D	11	SALICYLATE	OC(=O)C1=CC=CC=C1O	C7H6O3	C00805	69-72-7	HMDB0001895	138.032	139.039	137.024	616	338	24854876	16914	247588	Salicylic acid	http://www.sigmaaldrich.com/catalog/product/sial/247588?lang=en&region=US
6	D	12	SEBACATE	OC(=O)CCCCCCCCC(O)=O	C10H18O4	C08277	111-20-6	HMDB0000792	202.121	203.128	201.113	4240	5192	24857096	41865	283258	Sebacic acid	http://www.sigmaaldrich.com/catalog/product/aldrich/283258?lang=en&region=US
6	E	1	3-METHYL-2-OXINDOLE	CC1C2=CC=CC=C2NC1=O	C9H9NO	C02366	1504-06-9	-	147.068	148.076	146.061	65756	150923	24872867	17397	493937	3-Methyl-2-oxindole	http://www.sigmaaldrich.com/catalog/product/aldrich/493937?lang=en&region=US
6	E	2	3-METHYLADENINE	CN1C=NC(N)=C2N=CN=C12	C6H7N5	C00913	5142-23-4	HMDB0011600	149.07	150.077	148.063	62375	1673	24897326	38635	M9281	3-Methyladenine	http://www.sigmaaldrich.com/catalog/product/sigma/M9281?lang=en&region=US
6	E	3	HYDROXYPHENYLLACTATE	OC(CC1=CC=C(O)C=C1)C(O)=O	C9H10O4	C03672	306-23-0	HMDB0000755	182.058	183.065	181.051	34515	9378	57654245	17385	H3253	DL-p-Hydroxyphenyllactic acid	http://www.sigmaaldrich.com/catalog/product/aldrich/H3253?lang=en&region=US
6	E	4	BIOTIN	[H][C@]12CS[C@@H](CCCCC(O)=O)[C@@]1([H])NC(=O)N2	C10H16N2O3S	C00120	58-85-5	HMDB0000030	244.088	245.095	243.081	243	171548	24891778	15956	B4501	Biotin	http://www.sigmaaldrich.com/catalog/product/sial/B4501?lang=en&region=US
6	E	5	MERCAPTOPYRUVATE	OC(=O)C(=O)CS (MERCAPTOPYRUVATE)	C3H4O3S (MERCAPTOPYRUVATE)	C00957 (MERCAPTOPYRUVATE)	2464-23-5 (MERCAPTOPYRUVATE)	HMDB0001368 (MERCAPTOPYRUVATE)	119.988	120.995	118.981	4200 (MERCAPTOPYRUVATE)	98 (MERCAPTOPYRUVATE)	329769904	16208 (MERCAPTOPYRUVATE)	90374	Sodium mercaptopyruvate dihydrate	http://www.sigmaaldrich.com/catalog/product/sigma/90374?lang=en&region=US
6	E	6	PYRUVIC ALDEHYDE	CC(=O)C=O	C3H4O2	C00546	78-98-8	HMDB0001167	72.0211	73.0284	71.0139	3211	880	24896540	17158	M0252	Methylglyoxal solution	http://www.sigmaaldrich.com/catalog/product/sigma/M0252?lang=en&region=US
6	E	7	PYRROLE-2-CARBOXYLATE	OC(=O)C1=CC=CN1	C5H5NO2	C05942	634-97-9	HMDB0004230	111.032	112.039	110.025	3787	12473	24898843	36751	P73609	Pyrrole-2-carboxylic acid	http://www.sigmaaldrich.com/catalog/product/aldrich/P73609?lang=en&region=US
6	E	8	5-HYDROXYINDOLEACETATE	OC(=O)CC1=CNC2=CC=C(O)C=C12	C10H9NO3	C05635	54-16-0	HMDB0000763	191.058	192.066	190.051	2975	1826	24278130	27823	H8876	5-Hydroxyindole-3-acetic acid	http://www.sigmaaldrich.com/catalog/product/sigma/H8876?lang=en&region=US
6	E	9	3-METHYLGLUTACONATE	C\C(CC(O)=O)=C/C(O)=O	C6H8O4	CID1267861	5746-90-7	HMDB0000522	144.042	145.05	143.035	NA	1551553	329748259	37245	06689	3-Methylglutaconic acid, mixture of E and Z isomers	https://www.sigmaaldrich.com/catalog/product/sial/06689?lang=en&region=US
6	E	10	RESORCINOL MONOACETATE	CC(=O)OC1=CC=CC(=C1)O	C8H8O3	C12064	102-29-4	-	152.047	153.055	151.04	69284	5055	24899408	29672	R856	Resorcinol monoacetate	http://www.sigmaaldrich.com/catalog/product/aldrich/R856?lang=en&region=US
6	E	11	ACETOACETATE	CC(=O)CC(O)=O (ACETOACETATE)	C4H6O3 (ACETOACETATE)	C00164 (ACETOACETATE)	541-50-4 (ACETOACETATE)	HMDB0000060 (ACETOACETATE)	102.032	103.039	101.024	276 (ACETOACETATE)	96 (ACETOACETATE)	57653889	15344 (ACETOACETATE)	A8509	Lithium acetoacetate	http://www.sigmaaldrich.com/catalog/product/aldrich/A8509?lang=en&region=US
6	E	12	ACETYLPHOSPHATE	CC(=O)OP(O)(O)=O (ACETYLPHOSPHATE)	C2H5O5P (ACETYLPHOSPHATE)	C00227 (ACETYLPHOSPHATE)	590-54-5 (ACETYLPHOSPHATE)1	HMDB0001494 (ACETYLPHOSPHATE)	139.987	140.995	138.98	63131 (ACETYLPHOSPHATE)	186 (ACETYLPHOSPHATE)	329747265	15350 (ACETYLPHOSPHATE)	01409	Lithium potassium acetyl phosphate	http://www.sigmaaldrich.com/catalog/product/sigma/01409?lang=en&region=US
6	F	1	SORBOSE	OC[C@@]1(O)OC[C@H](O)[C@@H](O)[C@@H]1O	C6H12O6	C00247	87-79-6	HMDB0001266	180.063	181.071	179.056	3317	6904	57653051	17266	85541	L-(-)-Sorbose	http://www.sigmaaldrich.com/catalog/product/sigma/85541?lang=en&region=US
6	F	2	XYLITOL	OC[C@H](O)C(O)[C@H](O)CO	C5H12O5	C00379	87-99-0	HMDB0002917	152.068	153.076	151.061	3274	6912	24902140	17151	X3375	Xylitol	http://www.sigmaaldrich.com/catalog/product/sigma/X3375?lang=en&region=US
6	F	3	RIBITOL	OC[C@H](O)[C@H](O)[C@H](O)CO	C5H12O5	C00474	488-81-3	HMDB0000508	152.068	153.076	151.061	316	6912	57653860	15963	A5502	Adonitol	http://www.sigmaaldrich.com/catalog/product/sigma/A5502?lang=en&region=US
6	F	4	MYOINOSITOL	O[C@H]1[C@H](O)[C@@H](O)[C@H](O)[C@H](O)[C@@H]1O	C6H12O6	C00137	87-89-8	HMDB0000211	180.063	181.071	179.056	144	892	57654297	17268	I5125	myo-Inositol	http://www.sigmaaldrich.com/catalog/product/sigma/I5125?lang=en&region=US
6	F	5	MANNOSE	OC[C@H]1OC(O)[C@@H](O)[C@@H](O)[C@@H]1O	C6H12O6	C00159	3458-28-4	HMDB0000169	180.063	181.071	179.056	136	18950	329818064	4208	M8574	D-(+)-Mannose	http://www.sigmaaldrich.com/catalog/product/sigma/M8574?lang=en&region=US
6	F	6	XYLOSE	O[C@@H]1COC(O)[C@H](O)[C@H]1O	C5H10O5	C00181	58-86-6	HMDB0000098	150.053	151.06	149.046	314	135191	24902132	53455	X1500	D-(+)-Xylose	http://www.sigmaaldrich.com/catalog/product/sial/X1500?lang=en&region=US
6	F	7	SUCROSE	OC[C@H]1O[C@@](CO)(O[C@H]2O[C@H](CO)[C@@H](O)[C@H](O)[C@H]2O)[C@@H](O)[C@@H]1O	C12H22O11	C00089	57-50-1	HMDB0000258	342.116	343.123	341.109	137	5988	24899835	17992	S9378	Sucrose	http://www.sigmaaldrich.com/catalog/product/sigma/S9378?lang=en&region=US
6	F	8	GALACTOSE	OC[C@H]1O[C@H](O)[C@H](O)[C@@H](O)[C@H]1O	C6H12O6	C00124	59-23-4	HMDB0000143	180.063	181.071	179.056	134	439357	24895021	28061	G0750	D-(+)-Galactose	http://www.sigmaaldrich.com/catalog/product/sial/G0750?lang=en&region=US
6	F	9	ALPHA-D-GLUCOSE	OC[C@H]1O[C@H](O)[C@H](O)[C@@H](O)[C@@H]1O	C6H12O6	C00267	492-62-6	HMDB0003345	180.063	181.071	179.056	133	79025	24849781	17925	158968	α-D-Glucose	http://www.sigmaaldrich.com/catalog/product/aldrich/158968?lang=en&region=US
6	F	10	ALLOSE	[H][C@@]1(CO)OC(O)[C@@]([H])(O)[C@@]([H])(O)[C@@]1([H])O	C6H12O6	C01487	2595-97-3	HMDB0001151	180.063	181.071	179.056	NA	102288	24857188	4093	285005	D-Allose	http://www.sigmaaldrich.com/catalog/product/aldrich/285005?lang=en&region=US
6	F	11	MANNITOL	OC[C@@H](O)[C@@H](O)[C@H](O)[C@H](O)CO	C6H14O6	C00392	69-65-8	HMDB0000765	182.079	183.086	181.072	142	6251	24896902	16899	M4125	D-Mannitol	http://www.sigmaaldrich.com/catalog/product/sial/M4125?lang=en&region=US
6	F	12	MELIBIOSE	OC[C@H]1O[C@H](OC[C@H]2OC(O)[C@H](O)[C@@H](O)[C@@H]2O)[C@H](O)[C@@H](O)[C@H]1O	C12H22O11	C05402	585-99-9	HMDB0000048	342.116	343.123	341.109	3478	6602503	24897002	28053	M5500	Melibiose	http://www.sigmaaldrich.com/catalog/product/sigma/M5500?lang=en&region=US
6	G	1	SORBITOL	OC[C@H](O)[C@@H](O)[C@H](O)[C@H](O)CO	C6H14O6	C00749	50-70-4	HMDB0000247	182.079	183.086	181.072	143	5780	24899498	17924	S1876	D-Sorbitol	http://www.sigmaaldrich.com/catalog/product/sigma/S1876?lang=en&region=US
6	G	2	MALTOSE	OC[C@H]1O[C@H](O[C@H]2[C@H](O)[C@H](O)[C@@H](O)O[C@@H]2CO)[C@H](O)[C@@H](O)[C@@H]1O (MALTOSE)	C12H22O11 (MALTOSE)	C00208 (MALTOSE)	69-79-4 (MALTOSE)	HMDB0000163 (MALTOSE)	342.116	343.123	341.109	413 (MALTOSE)	6255 (MALTOSE)	24897319	17306 (MALTOSE)	M9171	D-(+)-Maltose monohydrate	http://www.sigmaaldrich.com/catalog/product/sial/M9171?lang=en&region=US
6	G	3	TAGATOSE	C1[C@H]([C@@H]([C@@H](C(O1)(CO)O)O)O)O	C6H12O6	C00795	87-81-0	HMDB0003418	180.063	181.071	179.056	58151	439312	24900070	4249	T2751	D-(-)-Tagatose	http://www.sigmaaldrich.com/catalog/product/sigma/T2751?lang=en&region=US
6	G	4	L-GULONOLACTONE	C(C(C1C(C(C(=O)O1)O)O)O)O	C6H10O6	C05410	6322-07-2	-	178.048	179.055	177.04	64612	165105	24853122	5571	219355	D-Gulonic acid γ-lactone	http://www.sigmaaldrich.com/catalog/product/aldrich/219355?lang=en&region=US
6	G	5	ARABINOSE	[H][C@@](O)(CO)[C@@]([H])(O)[C@]([H])(O)C=O	C5H10O5	C00216	10323-20-3	HMDB0029942	150.053	151.06	149.046	65497	66308	24890486	17108	A3131	D-(-)-Arabinose	http://www.sigmaaldrich.com/catalog/product/sigma/A3131?lang=en&region=US
6	G	6	CELLOBIOSE	OC[C@H]1O[C@@H](O[C@H]2[C@H](O)[C@@H](O)[C@H](O)O[C@@H]2CO)[C@H](O)[C@@H](O)[C@@H]1O	C12H22O11	C06422	528-50-7	HMDB0000055	342.116	343.123	341.109	5118	10712	24892946	17057	C7252	D-(+)-Cellobiose	http://www.sigmaaldrich.com/catalog/product/sigma/C7252?lang=en&region=US
6	G	7	PSICOSE	C1C(C(C(C(O1)(CO)O)O)O)O	C6H12O6	C06468	551-68-8	-	180.063	181.071	179.056	NA	441036	24898906	27605	P8043	D-Psicose	http://www.sigmaaldrich.com/catalog/product/sigma/P8043?lang=en&region=US
6	G	8	ARABITOL	OC[C@H](O)C(O)[C@@H](O)CO	C5H12O5	CSID388391	7643-75-6	HMDB0001851	152.068	153.076	151.061	141	439255	24890777	18403	A3506	L-(-)-Arabitol	http://www.sigmaaldrich.com/catalog/product/sigma/A3506?lang=en&region=US
6	G	9	LYXOSE	O[C@@H]1O[C@@H]([C@H](O)[C@H](O)[C@H]1O)C(O)=O	C5H10O5	C00476	1114-34-7	-	150.053	151.06	149.046	4177	65550	24853173	16789	220477	D-(-)-Lyxose	http://www.sigmaaldrich.com/catalog/product/aldrich/220477?lang=en&region=US
6	G	10	RIBOSE	OC[C@H]1OC(O)[C@H](O)[C@@H]1O	C5H10O5	C00121	50-69-1	-	150.053	151.06	149.046	313	5779	24899392	47013	R7500	D-(-)-Ribose	http://www.sigmaaldrich.com/catalog/product/sigma/R7500?lang=en&region=US
6	G	11	PALATINOSE	C(C1C(C(C(C(O1)OCC2C(C(C(O2)(CO)O)O)O)O)O)O)O (PALATINOSE)	C12H22O11 (PALATINOSE)	C01742 (PALATINOSE)	13718-94-0 (PALATINOSE)	-	342.116	343.123	341.109	65642 (PALATINOSE)	439559 (PALATINOSE)	24898263 (PALATINOSE)	18394 (PALATINOSE)	P2007	Palatinose hydrate	http://www.sigmaaldrich.com/catalog/product/sigma/P2007?lang=en&region=US
6	G	12	D-PINITOL	CO[C@@H]1[C@@H](O)[C@@H](O)[C@H](O)[C@H](O)[C@H]1O	C7H14O6	C03844	10284-63-6	HMDB0034219	194.079	195.086	193.072	89783	164619	24867648	28548	441252	D-Pinitol	https://www.sigmaaldrich.com/catalog/product/aldrich/441252?lang=en&region=US
6	H	1	INTENTIONALLY LEFT BLANK
6	H	2	INTENTIONALLY LEFT BLANK
6	H	3	INTENTIONALLY LEFT BLANK
6	H	4	INTENTIONALLY LEFT BLANK
6	H	5	INTENTIONALLY LEFT BLANK
6	H	6	INTENTIONALLY LEFT BLANK
6	H	7	INTENTIONALLY LEFT BLANK
6	H	8	INTENTIONALLY LEFT BLANK
6	H	9	INTENTIONALLY LEFT BLANK
6	H	10	INTENTIONALLY LEFT BLANK
6	H	11	INTENTIONALLY LEFT BLANK
6	H	12	INTENTIONALLY LEFT BLANK
7	A	1	VITAMIN D2	[H][C@@]1(CC[C@@]2([H])\C(CCC[C@]12C)=C\C=C1\C[C@@H](O)CCC1=C)[C@H](C)\C=C\[C@H](C)C(C)C	C28H44O	C05441	50-14-6	HMDB0000900	396.339	397.346	395.332	216	5280793	24894344	28934	E5750	Ergocalciferol	http://www.sigmaaldrich.com/catalog/product/sigma/E5750?lang=en&region=US
7	A	2	SQUALENE	CC(C)=CCC\C(C)=C/CC\C(C)=C\CC\C=C(/C)CC\C=C(/C)CCC=C(C)C	C30H50	C00751	111-02-4	HMDB0000256	410.391	411.399	409.384	197	638072	24899564	15440	S3626	Squalene	http://www.sigmaaldrich.com/catalog/product/sigma/S3626?lang=en&region=US
7	A	3	4-COUMARATE	OC(=O)\C=C\C1=CC=C(O)C=C1	C9H8O3	C00811	501-98-4	HMDB0002035	164.047	165.055	163.04	6450	637542	24893127	32374	C9008	p-Coumaric acid	http://www.sigmaaldrich.com/catalog/product/sigma/C9008?lang=en&region=US
7	A	4	NONANOATE	CCCCCCCCC(O)=O	C9H18O2	C01601	112-05-0	HMDB0000847	158.131	159.138	157.123	5810	8158	24897735	29019	N5502	Nonanoic acid	http://www.sigmaaldrich.com/catalog/product/sigma/N5502?lang=en&region=US
7	A	5	ESTRADIOL-17ALPHA	[H][C@@]12CC[C@@H](O)[C@@]1(C)CC[C@]1([H])C3=C(CC[C@@]21[H])C=C(O)C=C3	C18H24O2	C02537	57-91-0	HMDB0000429	272.178	273.185	271.17	41826	68570	24894682	17160	E8750	α-Estradiol	http://www.sigmaaldrich.com/catalog/product/sigma/E8750?lang=en&region=US
7	A	6	CAPRYLATE	CCCCCCCC(O)=O	C8H16O2	C06423	124-07-2	HMDB0000482	144.115	145.122	143.108	112	379	329823209	28837	PHR1202	Caprylic Acid (Octanoic Acid)	http://www.sigmaaldrich.com/catalog/product/sial/PHR1202?lang=en&region=US
7	A	7	URSODEOXYCHOLATE	[H][C@@]1(CC[C@@]2([H])[C@]3([H])[C@@H](O)C[C@]4([H])C[C@H](O)CC[C@]4(C)[C@@]3([H])CC[C@]12C)[C@H](C)CCC(O)=O	C24H40O4	C07880	128-13-2	HMDB0000946	392.293	393.3	391.285	2982	31401	24900651	9907	U5127	Ursodeoxycholic acid	http://www.sigmaaldrich.com/catalog/product/sigma/U5127?lang=en&region=US
7	A	8	PETROSELINATE	CCCCCCCCCCC/C=C\CCCCC(O)=O	C18H34O2	C08363	593-39-5	HMDB0002080	282.256	283.263	281.249	3553	5281125	24898972	28194	P8750	Petroselinic acid	http://www.sigmaaldrich.com/catalog/product/sigma/P8750?lang=en&region=US
7	A	9	DIPALMITOYLGLYCEROL	[H][C@](CO)(COC(=O)CCCCCCCCCCCCCCC)OC(=O)CCCCCCCCCCCCCCC	C35H68O5	C00165	30334-71-5	HMDB0007098	568.507	569.514	567.499	4255	644078	24894256	82929	D9135	1,2-Dipalmitoyl-sn-glycerol	http://www.sigmaaldrich.com/catalog/product/sigma/D9135?lang=en&region=US
7	A	10	CORTICOSTERONE	[H][C@@]1(CC[C@@]2([H])[C@]3([H])CCC4=CC(=O)CC[C@]4(C)[C@@]3([H])[C@@]([H])(O)C[C@]12C)C(=O)CO	C21H30O4	C02140	50-22-6	HMDB0001547	346.214	347.222	345.207	6314	5753	57648276	16827	27840	Corticosterone	http://www.sigmaaldrich.com/catalog/product/sigma/27840?lang=en&region=US
7	A	11	LITHOCHOLATE	[H][C@@]12CC[C@H]([C@H](C)CCC(O)=O)[C@@]1(C)CC[C@@]1([H])[C@@]2([H])CCC2C[C@H](O)CC[C@]12C	C24H40O3	C03990	434-13-9	HMDB0000761	376.298	377.305	375.29	209	9903	24896429	16325	L6250	Lithocholic acid	http://www.sigmaaldrich.com/catalog/product/sigma/L6250?lang=en&region=US
7	A	12	PROTOPORPHYRIN	CC1=C(CCC(O)=O)/C2=C/C3=N/C(=C\C4=C(C)C(C=C)=C(N4)/C=C4\N=C(\C=C\1/N\2)C(C=C)=C4C)/C(C)=C3CCC(O)=O	C34H34N4O4	C02191	553-12-8	HMDB0000241	562.258	563.265	561.251	78	4971	24278655	15430	P8293	Protoporphyrin IX	http://www.sigmaaldrich.com/catalog/product/sigma/P8293?lang=en&region=US
7	B	1	HEPTANOATE	CCCCCCC(O)=O	C7H14O2	C17714	111-14-8	HMDB0000666	130.099	131.107	129.092	5636	8094	57652556	45571	75190	Heptanoic acid	http://www.sigmaaldrich.com/catalog/product/aldrich/75190?lang=en&region=US
7	B	2	RETINOL	C\C(=C/CO)\C=C\C=C(/C)\C=C\C1=C(C)CCCC1(C)C	C20H30O	C17276	68-26-8	HMDB0000305	286.23	287.237	285.222	215	445354	24899395	17336	R7632	Retinol	http://www.sigmaaldrich.com/catalog/product/sigma/R7632?lang=en&region=US
7	B	3	MENAQUINONE	CC(C)=CCC\C(C)=C\CC\C(C)=C\CC\C(C)=C\CC\C(C)=C\CC\C(C)=C\CC1=C(C)C(=O)C2=CC=CC=C2C1=O	C31H40O2	C00828	863-61-6	HMDB0030017	444.303	445.31	443.296	3910	5280374	329830240	78277	V9378	Vitamin K2	http://www.sigmaaldrich.com/catalog/product/sigma/V9378?lang=en&region=US
7	B	4	ELAIDATE	CCCCCCCC\C=C\CCCCCCCC(O)=O	C18H34O2	C01712	112-79-8	HMDB0000573	282.256	283.263	281.249	3406	445639	24894568	27997	E4637	Elaidic acid	http://www.sigmaaldrich.com/catalog/product/sigma/E4637?lang=en&region=US
7	B	5	CHENODEOXYCHOLATE	[H][C@@]1(CC[C@@]2([H])[C@]3([H])[C@H](O)C[C@]4([H])C[C@H](O)CC[C@]4(C)[C@@]3([H])CC[C@]12C)[C@H](C)CCC(O)=O	C24H40O4	C02528	474-25-9	HMDB0000518	392.293	393.3	391.285	207	10133	24893153	16755	C9377	Chenodeoxycholic acid	http://www.sigmaaldrich.com/catalog/product/sigma/C9377?lang=en&region=US
7	B	6	MYRISTATE	CCCCCCCCCCCCCC(O)=O	C14H28O2	C06424	544-63-8	HMDB0000806	228.209	229.216	227.202	196	11005	24896795	28875	M3128	Myristic acid	http://www.sigmaaldrich.com/catalog/product/sigma/M3128?lang=en&region=US
7	B	7	CHOLESTERYL OLEATE	CCCCCCCC\C=C/CCCCCCCC(=O)O[C@H]1CC[C@@]2(C)C(=CC[C@@]3([H])[C@]4([H])CC[C@]([H])([C@H](C)CCCC(C)C)[C@@]4(C)CC[C@]23[H])C1	C45H78O2	C14641	303-43-5	HMDB0000918	650.6	651.607	649.593	3907	50938266	24893143	46898	C9253	Cholesteryl oleate	http://www.sigmaaldrich.com/catalog/product/sigma/C9253?lang=en&region=US
7	B	8	ROSMARINATE	OC(=O)[C@@H](CC1=CC(O)=C(O)C=C1)OC(=O)\C=C\C1=CC(O)=C(O)C=C1	C18H16O8	C01850	20283-92-5	HMDB0003572	360.085	361.092	359.077	3504	5281792	329824027	50371	R4033	Rosmarinic acid	http://www.sigmaaldrich.com/catalog/product/sigma/R4033?lang=en&region=US
7	B	9	GLYCERYL TRIPALMITATE	[H]C(COC(=O)CCCCCCCCCCCCCCC)(COC(=O)CCCCCCCCCCCCCCC)OC(=O)CCCCCCCCCCCCCCC	C51H98O6	CSID10674	555-44-2	HMDB0005356	806.736	807.744	805.729	3857	11147	24900325	77393	T5888	Glyceryl tripalmitate	http://www.sigmaaldrich.com/catalog/product/sigma/T5888?lang=en&region=US
7	B	10	CORTEXOLONE	[H][C@@]12CC[C@](O)(C(=O)CO)[C@@]1(C)CC[C@@]1([H])[C@@]2([H])CCC2=CC(=O)CC[C@]12C	C21H30O4	C05488	152-58-9	HMDB0000015	346.214	347.222	345.207	5088	440707	24278671	28324	R0500	Reichstein's substance S	http://www.sigmaaldrich.com/catalog/product/sigma/R0500?lang=en&region=US
7	B	11	LITHOCHOLYLTAURINE	[H][C@@]1(CC[C@@]2([H])[C@]3([H])CC[C@]4([H])C[C@H](O)CC[C@]4(C)[C@@]3([H])CC[C@]12C)[C@H](C)CCC(=O)NCCS(O)(=O)=O (LITHOCHOLYLTAURINE)	C26H45NO5S (LITHOCHOLYLTAURINE)	C02592 (LITHOCHOLYLTAURINE)	516-90-5 (LITHOCHOLYLTAURINE)	HMDB0000722 (LITHOCHOLYLTAURINE)	483.302	484.309	482.295	5690 (LITHOCHOLYLTAURINE)	439763 (LITHOCHOLYLTAURINE)	24900457	36259 (LITHOCHOLYLTAURINE)	T7515	Sodium taurolithocholate	http://www.sigmaaldrich.com/catalog/product/sigma/T7515?lang=en&region=US
7	B	12	PALMITOLEATE	CCCCCC\C=C/CCCCCCCC(O)=O	C16H30O2	C08362	373-49-9	HMDB0003229	254.225	255.232	253.217	188	445638	24899035	28716	P9417	Palmitoleic acid	http://www.sigmaaldrich.com/catalog/product/sigma/P9417?lang=en&region=US
7	C	1	PALMITATE	CCCCCCCCCCCCCCCC(O)=O	C16H32O2	C00249	57-10-3	HMDB0000220	256.24	257.248	255.233	187	985	24898107	15756	P0500	Palmitic acid	http://www.sigmaaldrich.com/catalog/product/sigma/P0500?lang=en&region=US
7	C	2	LIOTHYRONINE	N[C@@H](CC1=CC(I)=C(OC2=CC=C(O)C(I)=C2)C(I)=C1)C(O)=O (LIOTHYRONINE)	C15H12I3NO4 (LIOTHYRONINE)	C02465 (LIOTHYRONINE)	6893-02-3 (LIOTHYRONINE)	HMDB0000265 (LIOTHYRONINE)	650.79	651.797	649.783	435 (LIOTHYRONINE)	5920 (LIOTHYRONINE)	24900400	18258 (LIOTHYRONINE)	T67407	3,3',5-Triiodo-L-thyronine sodium salt hydrate	http://www.sigmaaldrich.com/catalog/product/aldrich/T67407?lang=en&region=US
7	C	3	SPHINGANINE	CCCCCCCCCCCCCCC[C@@H](O)[C@@H](N)CO	C18H39NO2	C00836	764-22-7	HMDB0000269	301.298	302.305	300.291	395	91486	24893744	16566	D3314	D-erythro-Dihydrosphingosine	http://www.sigmaaldrich.com/catalog/product/sigma/D3314?lang=en&region=US
7	C	4	LANOSTEROL	[H][C@@]1(CC[C@@]2(C)C3=C(CC[C@]12C)[C@@]1(C)CC[C@H](O)C(C)(C)[C@]1([H])CC3)[C@H](C)CCC=C(C)C	C30H50O	C01724	79-63-0	HMDB0001251	426.386	427.393	425.379	426	246983	24896417	16521	L5768	Lanosterol	http://www.sigmaaldrich.com/catalog/product/sigma/L5768?lang=en&region=US
7	C	5	LAURATE	CCCCCCCCCCCC(O)=O	C12H24O2	C02679	143-07-7	HMDB0000638	200.178	201.185	199.17	357	3893	24896407	30805	L556	Dodecanoic acid	http://www.sigmaaldrich.com/catalog/product/aldrich/L556?lang=en&region=US
7	C	6	ARACHIDATE	CCCCCCCCCCCCCCCCCCCC(O)=O	C20H40O2	C06425	506-30-9	HMDB0002212	312.303	313.31	311.296	401	10467	24890792	28822	A3631	Arachidic acid	http://www.sigmaaldrich.com/catalog/product/sigma/A3631?lang=en&region=US
7	C	7	ERUCATE	CCCCCCCC\C=C/CCCCCCCCCCCC(O)=O	C22H42O2	C08316	112-86-7	HMDB0002068	338.318	339.326	337.311	3555	5281116	329756844	28792	45629	Erucic acid	http://www.sigmaaldrich.com/catalog/product/sial/45629?lang=en&region=US
7	C	8	DEOXYCHOLATE	[H][C@@]12CC[C@H]([C@H](C)CCC(O)=O)[C@@]1(C)[C@@H](O)C[C@@]1([H])[C@@]2([H])CC[C@]2([H])C[C@H](O)CC[C@]12C (DEOXYCHOLATE)	C24H40O4 (DEOXYCHOLATE)	C04483 (DEOXYCHOLATE)	83-44-3 (DEOXYCHOLATE)	HMDB0000626 (DEOXYCHOLATE)	392.293	393.3	391.285	265 (DEOXYCHOLATE)	222528 (DEOXYCHOLATE)	57648497	28834 (DEOXYCHOLATE)	30970	Sodium deoxycholate	http://www.sigmaaldrich.com/catalog/product/sigma/30970?lang=en&region=US
7	C	9	KETOLEUCINE	CC(C)CC(=O)C(=O)O (KETOLEUCINE)	C6H10O3 (KETOLEUCINE)	C00233 (KETOLEUCINE)	816-66-0	HMDB0000695 (KETOLEUCINE)	130.063	131.07	129.056	121 (KETOLEUCINE)	70 (KETOLEUCINE)	336167299	48430 (KETOLEUCINE)	R173924	4-METHYL-2-OXO-PENTANOIC ACID, CALCIUM SALT DIHYDRATE	http://www.sigmaaldrich.com/catalog/product/aldrich/R173924?lang=en&region=US
7	C	10	EICOSAPENTAENOATE	CC\C=C/C\C=C/C\C=C/C\C=C/C\C=C/CCCC(O)=O	C20H30O2	C06428	10417-94-4	HMDB0001999	302.225	303.232	301.217	6423	446284	24894450	28364	E2011	cis-5,8,11,14,17-Eicosapentaenoic acid	http://www.sigmaaldrich.com/catalog/product/sigma/E2011?lang=en&region=US
7	C	11	HEPTADECANOATE	CCCCCCCCCCCCCCCCC(O)=O	C17H34O2	CSID10033	506-12-7	HMDB0002259	270.256	271.263	269.249	NA	10465	24895577	32365	H3500	Heptadecanoic acid	http://www.sigmaaldrich.com/catalog/product/sigma/H3500?lang=en&region=US
7	C	12	GLYCERYL TRIMYRISTATE	[H]C(COC(=O)CCCCCCCCCCCCC)(COC(=O)CCCCCCCCCCCCC)OC(=O)CCCCCCCCCCCCC	C45H86O6	CSID10675	555-45-3	HMDB0042061	722.642	723.65	721.635	34484	11148	24900261	77391	T5141	Glyceryl trimyristate	http://www.sigmaaldrich.com/catalog/product/sigma/T5141?lang=en&region=US
7	D	1	LINOLEATE	CCCCC\C=C/C\C=C/CCCCCCCC(O)=O	C18H32O2	C01595	60-33-3	HMDB0000673	280.24	281.248	279.233	191	5280450	24896279	17351	L1376	Linoleic acid	http://www.sigmaaldrich.com/catalog/product/sigma/L1376?lang=en&region=US
7	D	2	SPHINGOMYELIN	CCCCCCCCCCCCCCCCCC(=O)N[C@@H]([C@@H](/C=C/CCCCCCCCCCCCC)O)C(O)OOP(=O)(O)OCC[N+](C)(C)C	C41H83N2O6P	C00550	85187-10-6	HMDB0001348	730.599	731.606	729.592	41584	92043678	254793731	17636	S0756	Sphingomyelin	http://www.sigmaaldrich.com/catalog/product/sigma/S0756?lang=en&region=US
7	D	3	7-DEHYDROCHOLESTEROL	[H][C@@]1(CC[C@@]2([H])C3=CC=C4C[C@@H](O)CC[C@]4(C)[C@@]3([H])CC[C@]12C)[C@H](C)CCCC(C)C	C27H44O	C01164	434-16-2	HMDB0000032	384.339	385.346	383.332	3902	439423	57648485	17759	30800	7-Dehydrocholesterol	http://www.sigmaaldrich.com/catalog/product/sigma/30800?lang=en&region=US
7	D	4	THYROXINE	N[C@@H](CC1=CC(I)=C(OC2=CC(I)=C(O)C(I)=C2)C(I)=C1)C(O)=O	C15H11I4NO4	C01829	51-48-9	HMDB0000248	776.687	777.694	775.679	439	5819	24900033	18332	T2376	L-Thyroxine	http://www.sigmaaldrich.com/catalog/product/sigma/T2376?lang=en&region=US
7	D	5	BIS(2-ETHYLHEXYL)PHTHALATE	CCCCC(CC)COC(=O)C1=CC=CC=C1C(=O)OCC(CC)CCCC	C24H38O4	C03690	117-81-7	-	390.277	391.284	389.27	44750	8343	329755483	17747	36735	Bis(2-ethylhexyl) phthalate	http://www.sigmaaldrich.com/catalog/product/sial/36735?lang=en&region=US
7	D	6	GAMMA-LINOLENATE	CCCCC\C=C/C\C=C/C\C=C/CCCCC(O)=O	C18H30O2	C06426	506-26-3	HMDB0003073	278.225	279.232	277.217	386	5280933	24896312	28661	L2378	γ-Linolenic acid	http://www.sigmaaldrich.com/catalog/product/sigma/L2378?lang=en&region=US
7	D	7	OMEGA-HYDROXYDODECANOATE	OCCCCCCCCCCCC(O)=O	C12H24O3	C08317	505-95-3	HMDB0002059	216.173	217.18	215.165	6465	79034	24851879	39567	198781	12-Hydroxydodecanoic acid	http://www.sigmaaldrich.com/catalog/product/aldrich/198781?lang=en&region=US
7	D	8	METHYL JASMONATE	CC\C=C/C[C@@H]1[C@@H](CC(=O)OC)CCC1=O	C13H20O3	C11512	39924-52-2	HMDB0036583	224.141	225.149	223.134	3361	5367719	24864478	15929	392707	Methyl jasmonate	http://www.sigmaaldrich.com/catalog/product/aldrich/392707?lang=en&region=US
7	D	9	DIPALMITOYL-PHOSPHATIDYLCHOLINE	CCCCCCCCCCCCCCCC(=O)OC[C@H](COP([O-])(=O)OCC[N+](C)(C)C)OC(=O)CCCCCCCCCCCCCCC	C40H80NO8P	C00157	8002-43-5	HMDB0000564	733.562	734.569	732.555	NA	452110	3457	86658	P3556	L-α-Phosphatidylcholine	http://www.sigmaaldrich.com/catalog/product/sigma/P3556?lang=en&region=US
7	D	10	HEXADECANOL	CCCCCCCCCCCCCCCCO	C16H34O	C00823	36653-82-4	HMDB0003424	242.261	243.268	241.254	6927	2682	24855657	16125	258741	1-Hexadecanol	http://www.sigmaaldrich.com/catalog/product/aldrich/258741?lang=en&region=US
7	D	11	5,6 DIMETHYLBENZIMIDAZOLE	CC1=CC2=C(C=C1C)N=CN2	C9H10N2	C03114	582-60-5	HMDB0003701	146.084	147.092	145.077	4161	675	24893451	15890	D147206	5,6-Dimethylbenzimidazole	http://www.sigmaaldrich.com/catalog/product/aldrich/D147206?lang=en&region=US
7	D	12	RETINOATE	C\C(\C=C\C1=C(C)CCCC1(C)C)=C/C=C/C(/C)=C/C(O)=O	C20H28O2	C00777	302-79-4	HMDB0001852	300.209	301.216	299.202	2277	444795	24278674	15367	R2625	Retinoic acid	http://www.sigmaaldrich.com/catalog/product/sigma/R2625?lang=en&region=US
7	E	1	INDOLE	N1C=CC2=C1C=CC=C2	C8H7N	C00463	120-72-9	HMDB0000738	117.058	118.065	116.051	286	798	24896037	16881	I3408	Indole	http://www.sigmaaldrich.com/catalog/product/aldrich/I3408?lang=en&region=US
7	E	2	CHOLATE	C[C@H](CCC(O)=O)[C@H]1CC[C@H]2[C@@H]3[C@H](O)C[C@@H]4C[C@H](O)CC[C@]4(C)[C@H]3C[C@H](O)[C@]12C	C24H40O5	C00695	81-25-4	HMDB0000619	408.288	409.295	407.28	206	221493	24892356	16359	C1129	Cholic acid	http://www.sigmaaldrich.com/catalog/product/sigma/C1129?lang=en&region=US
7	E	3	PHYLLOQUINONE	CC(C)CCC[C@@H](C)CCC[C@@H](C)CCC\C(C)=C\CC1=C(C)C(=O)C2=C(C=CC=C2)C1=O	C31H46O2	C02059	84-80-0	HMDB0015157	450.35	451.357	449.343	228	5280483	24871410	18067	47773	Phylloquinone (K1)	http://www.sigmaaldrich.com/catalog/product/supelco/47773?lang=en&region=US
7	E	4	CHOLESTERYL PALMITATE	[H][C@@]1(CC[C@@]2([H])[C@]3([H])CC=C4C[C@H](CC[C@]4(C)[C@@]3([H])CC[C@]12C)OC(=O)CCCCCCCCCCCCCCC)[C@H](C)CCCC(C)C	C43H76O2	C11251	601-34-3	HMDB0000885	624.585	625.592	623.577	5844	246520	24892834	3663	C6072	Cholesteryl palmitate	http://www.sigmaaldrich.com/catalog/product/sigma/C6072?lang=en&region=US
7	E	5	QUINOLINE	C1=CC=C2N=CC=CC2=C1	C9H7N	C06413	91-22-5	HMDB0033731	129.058	130.065	128.051	66396	7047	24854491	17362	241571	Quinoline	http://www.sigmaaldrich.com/catalog/product/aldrich/241571?lang=en&region=US
7	E	6	DOCOSAHEXAENOATE	CC\C=C/C\C=C/C\C=C/C\C=C/C\C=C/C\C=C/CCC(O)=O	C22H32O2	C06429	6217-54-5	HMDB0002183	328.24	329.248	327.233	3457	445580	24893696	28125	D2534	cis-4,7,10,13,16,19-Docosahexaenoic acid	http://www.sigmaaldrich.com/catalog/product/sigma/D2534?lang=en&region=US
7	E	7	DIETHYL 2-METHYL-3-OXOSUCCINATE	CCOC(=O)C(C)C(=O)C(=O)OCC	C9H14O5	C04067	759-65-9	HMDB0032306	202.084	203.091	201.077	44744	97750	24848348	16879	137766	Diethyl oxalpropionate	http://www.sigmaaldrich.com/catalog/product/aldrich/137766?lang=en&region=US
7	E	8	RETINYL PALMITATE	CCCCCCCCCCCCCCCC(=O)OC\C=C(/C)\C=C\C=C(/C)\C=C\C1=C(C)CCCC1(C)C	C36H60O2	C02588	79-81-2	HMDB0003648	524.459	525.467	523.452	6970	5280531	5580	17616	46959-U	Retinol palmitate	http://www.sigmaaldrich.com/catalog/product/supelco/46959U?lang=en&region=US
7	E	9	2-UNDECANONE	CCCCCCCCCC(=O)C	C11H22O	C01875	121-12-9	HMDB0033713	170.167	171.174	169.16	36778	8163	24900625	17700	U1303	2-Undecanone	http://www.sigmaaldrich.com/catalog/product/aldrich/U1303?lang=en&region=US
7	E	10	1-HYDROXY-2-NAPHTHOATE	C1=CC=C2C(=C1)C=CC(=C2O)C(=O)O	C11H8O3	C03203	86-48-6	-	188.047	189.055	187.04	2389	6844	24846929	36108	109630	1-Hydroxy-2-naphthoic acid	http://www.sigmaaldrich.com/catalog/product/aldrich/109630?lang=en&region=US
7	E	11	DIPALMITOYL-PHOSPHOETHANOLAMINE	[H][C@@](COC(=O)CCCCCCCCCCCCCCC)(COP(O)(=O)OCCN)OC(=O)CCCCCCCCCCCCCCC	C37H74NO8P	CSID58619	5681-36-7	-	691.515	692.522	690.508	NA	65109	24897879	NA	P3275	1,2-Dipalmitoyl-rac-glycero-3-phosphoethanolamine	http://www.sigmaaldrich.com/catalog/product/sigma/P3275?lang=en&region=US
7	E	12	PHENYLPYRUVATE	OC(=O)C(=O)CC1=CC=CC=C1 (PHENYLPYRUVATE)	C9H8O3 (PHENYLPYRUVATE)	C00166 (PHENYLPYRUVATE)	156-06-9 (PHENYLPYRUVATE)	HMDB0000205 (PHENYLPYRUVATE)	164.047	165.055	163.04	328 (PHENYLPYRUVATE)	997 (PHENYLPYRUVATE)	57654561	30851 (PHENYLPYRUVATE)	P8001	Sodium phenylpyruvate	http://www.sigmaaldrich.com/catalog/product/aldrich/P8001?lang=en&region=US
7	F	1	TRANS-CINNAMATE	OC(=O)\C=C\C1=CC=CC=C1	C9H8O2	C00423	140-10-3	HMDB0000930	148.052	149.06	147.045	63104	444539	24893022	35697	C80857	trans-Cinnamic acid	http://www.sigmaaldrich.com/catalog/product/aldrich/C80857?lang=en&region=US
7	F	2	OLEATE	CCCCCCCC\C=C/CCCCCCCC(O)=O	C18H34O2	C00712	112-80-1	HMDB0000207	282.256	283.263	281.249	190	445639	24278605	16196	O1008	Oleic acid	http://www.sigmaaldrich.com/catalog/product/sial/O1008?lang=en&region=US
7	F	3	STEARATE	CCCCCCCCCCCCCCCCCC(O)=O	C18H36O2	C01530	57-11-4	HMDB0000827	284.272	285.279	283.264	189	5281	24899616	28842	S4751	Stearic acid	http://www.sigmaaldrich.com/catalog/product/sigma/S4751?lang=en&region=US
7	F	4	BETA-CAROTENE	C\C(\C=C\C=C(/C)\C=C\C1=C(C)CCCC1(C)C)=C/C=C/C=C(\C)/C=C/C=C(\C)/C=C/C1=C(C)CCCC1(C)C	C40H56	C02094	7235-40-7	HMDB0000561	536.438	537.445	535.431	214	5280489	329752240	17579	22040	β-Carotene	http://www.sigmaaldrich.com/catalog/product/sigma/22040?lang=en&region=US
7	F	5	25-HYDROXYCHOLESTEROL	[H]C12CC[C@H]([C@H](C)CCCC(C)(C)O)[C@@]1(C)CCC1([H])[C@@]2([H])CC=C2C[C@@H](O)CC[C@]12C	C27H46O2	C15519	2140-46-7	HMDB0006247	402.35	403.357	401.343	3899	65094	329815150	42977	H1015	25-Hydroxycholesterol	http://www.sigmaaldrich.com/catalog/product/sigma/H1015?lang=en&region=US
7	F	6	NERVONATE	CCCCCCCC\C=C/CCCCCCCCCCCCCC(O)=O	C24H46O2	C08323	506-37-6	HMDB0002368	366.35	367.357	365.343	262	5281120	24897496	44247	N1514	Nervonic acid	http://www.sigmaaldrich.com/catalog/product/sigma/N1514?lang=en&region=US
7	F	7	DESMOSTEROL	[H][C@@]12CC[C@H]([C@H](C)CCC=C(C)C)[C@@]1(C)CC[C@@]1([H])[C@@]2([H])CC=C2C[C@@H](O)CC[C@]12C	C27H44O	C01802	313-04-2	HMDB0002719	384.339	385.346	383.332	423	439577	24894033	17737	D6513	Desmosterol	http://www.sigmaaldrich.com/catalog/product/sigma/D6513?lang=en&region=US
7	F	8	DEOXYCORTICOSTERONE ACETATE	CC(=O)OCC(=O)C1CCC2C1(CCC3C2CCC4=CC(=O)CCC34C)C	C23H32O4	C14554	56-47-3	-	372.23	373.237	371.223	3976	5952	24894065	34671	D7000	Deoxycorticosterone acetate	http://www.sigmaaldrich.com/catalog/product/sigma/D7000?lang=en&region=US
7	F	9	OLEOYL-GLYCEROL	CCCCCCCCC=CCCCCCCCC(=O)OCC(CO)O	C21H40O4	CSID4446588	111-03-5	HMDB0011567	356.293	357.3	355.285	4251	5283468	24897178	75342	M7765	1-Oleoyl-rac-glycerol	http://www.sigmaaldrich.com/catalog/product/sigma/M7765?lang=en&region=US
7	F	10	ALPHA-TOCOPHEROL	CC(C)CCC[C@@H](C)CCC[C@@H](C)CCC[C@]1(C)CCC2=C(O1)C(C)=C(C)C(O)=C2C	C29H50O2	C02477	59-02-9	HMDB0001893	430.381	431.388	429.374	225	14985	24900154	18145	T3634	(+)-α-Tocopherol	http://www.sigmaaldrich.com/catalog/product/sigma/T3634?lang=en&region=US
7	F	11	GLYCEROL-MYRISTATE	CCCCCCCCCCCCCC(=O)OCC(CO)O	C17H34O4	CSID71382	589-68-4	-	302.246	303.253	301.238	NA	79050	24896704	75567	M1890	rac-Glycerol 1-myristate	http://www.sigmaaldrich.com/catalog/product/sigma/M1890?lang=en&region=US
7	F	12	TRICOSANOATE	CCCCCCCCCCCCCCCCCCCCCCC(O)=O	C23H46O2	CSID16170	2433-96-7	HMDB0001160	354.35	355.357	353.343	4211	17085	24900387	42394	T6543	Tricosanoic acid	http://www.sigmaaldrich.com/catalog/product/sigma/T6543?lang=en&region=US
7	G	1	COENZYME Q10	COC1=C(OC)C(=O)C(C\C=C(/C)CC\C=C(/C)CC\C=C(/C)CC\C=C(/C)CC\C=C(/C)CC\C=C(/C)CC\C=C(/C)CC\C=C(/C)CC\C=C(/C)CCC=C(C)C)=C(C)C1=O	C59H90O4	C11378	303-98-0	HMDB0001072	862.684	863.691	861.677	227	5281915	24893170	46245	C9538	Coenzyme Q10	http://www.sigmaaldrich.com/catalog/product/sigma/C9538?lang=en&region=US
7	G	2	CORTISONE	[H][C@@]12CC[C@](O)(C(=O)CO)[C@@]1(C)CC(=O)[C@@]1([H])[C@@]2([H])CCC2=CC(=O)CC[C@]12C	C21H28O5	C00762	53-06-5	HMDB0002802	360.194	361.201	359.186	271	222786	24278304	16962	C2755	Cortisone	http://www.sigmaaldrich.com/catalog/product/sigma/C2755?lang=en&region=US
7	G	3	DECANOATE	CCCCCCCCCC(O)=O	C10H20O2	C01571	334-48-5	HMDB0000511	172.146	173.154	171.139	336	2969	24892442	30813	C1875	Decanoic acid	http://www.sigmaaldrich.com/catalog/product/sigma/C1875?lang=en&region=US
7	G	4	INTENTIONALLY LEFT BLANK
7	G	5	INTENTIONALLY LEFT BLANK
7	G	6	INTENTIONALLY LEFT BLANK
7	G	7	INTENTIONALLY LEFT BLANK
7	G	8	INTENTIONALLY LEFT BLANK
7	G	9	INTENTIONALLY LEFT BLANK
7	G	10	INTENTIONALLY LEFT BLANK
7	G	11	INTENTIONALLY LEFT BLANK
7	G	12	INTENTIONALLY LEFT BLANK
7	H	1	INTENTIONALLY LEFT BLANK
7	H	2	INTENTIONALLY LEFT BLANK
7	H	3	INTENTIONALLY LEFT BLANK
7	H	4	INTENTIONALLY LEFT BLANK
7	H	5	INTENTIONALLY LEFT BLANK
7	H	6	INTENTIONALLY LEFT BLANK
7	H	7	INTENTIONALLY LEFT BLANK
7	H	8	INTENTIONALLY LEFT BLANK
7	H	9	INTENTIONALLY LEFT BLANK
7	H	10	INTENTIONALLY LEFT BLANK
7	H	11	INTENTIONALLY LEFT BLANK
7	H	12	INTENTIONALLY LEFT BLANK

## Sheet: gradient HILIC
	ZIC-pHILIC 150 x 2.1 mm (5 um particle size) column (EMD Millipore)
	Buffer A: acetonitrile; buffer B: 20 mM ammonium carbonate, 0.1% ammonium hydroxide in water
	Gradient conditions: 0–20 min: linear gradient from 20% to 80% B; 20–20.5 min: from 80% to 20% B; 20.5–28 min: hold at 20% B at 150 mL/min flow rate.
	The column oven held at 25 °C

## Sheet: Plate 1
PLATE 1							MS2 HILIC
POSITION			NAME	[M+H]	[M-H]	HILIC_RT	MATCH TO ONLINE DB	ENTERED IN KANAREK DB				equal detection
1	A	1	BETA-NICOTINAMIDE ADENINE DINUCLEOTIDE	664.116	662.102	9.4	pos: mzCloud match, neg: signal too weak	yes, pos only				same order of magnitude but small preference
1	A	2	GLUTAMINE	147.076	145.062	9.42	pos/neg: mzCloud match	yes, both				1 order of magnitute difference
1	A	3	HYPOTAURINE	110.027	108.012	9.42						<2 orders of magnitute difference
1	A	4	N-METHYL-ALANINE	104.071	102.056	7.83	pos: match in mzCloud, neg: product ion below 70m/z	yes, both				<3 orders of magnitude difference
1	A	5	CITRATE	193.034	191.02							specific detection
1	A	6	THREONINE	120.066	118.051	8.93	pos/neg: mzCloud match	yes, both
1	A	7	PURINE	121.051	119.036	3.77	pos/neg: mzCloud match	yes, both
1	A	8	N-ACETYLNEURAMINATE	310.113	308.099	8.93	neg/pos: weak but both match mzCloud	yes, both
1	A	9	N-ACETYLMANNOSAMINE	222.097	220.083	7.22
1	A	10	PYRIMIDINE	81.0447	79.0302
1	A	11	TRANS-ACONITATE	175.024	173.009	12.28 and 13.11 (slightly larger)	neg: 13.25 has a matching ion in mzCloud	yes, neg only
1	A	12	URATE	169.036	167.021	8.34	neg: mzCloud match	yes, neg only
1	B	1	CYTIDINE	244.093	242.078	6.87	pos/neg: mzCloud match	yes, both
1	B	2	SERINE	106.05	104.035	9.89	pos/neg: mzCloud match	yes, both
1	B	3	CYSTEINE	122.027	120.012
1	B	4	CITRULLINE	176.103	174.088	10.06	pos: mzCloud match	yes, pos only
1	B	5	TAURINE	126.022	124.007	9.5	pos/neg; mzCloud match	yes, both
1	B	6	N-ACETYLTRYPTOPHAN	247.108	245.093	3.27	pos/neg; mzCloud match	yes, both
1	B	7	NICOTINATE	124.039	122.025	3.96	pos/neg; mzCloud match	yes, both
1	B	8	INOSINE	269.088	267.073	3.28 and 6.34 (major)	only peak at 6.11 a match, pos: mzCloud match. neg: MONA match	yes, both
1	B	9	GAMMA-AMINOBUTYRATE	104.071	102.056	9.72	pos/neg; mzCloud match	yes, both
1	B	10	CYTOSINE	112.051	110.036	6.12(slightly larger) and 6.88	pos/neg; mzCloud match: later peak also matches MS pattern	yes, both
1	B	11	ISOLEUCINE	132.102	130.087	6.32	pos/neg; mzCloud match	yes, both
1	B	12	PYRAZOLE	69.0447	67.0302
1	C	1	GLUTAMATE	148.06	146.046	9.97	neg/pos: mzCloud match	yes, both
1	C	2	ASCORBATE	177.039	175.025	9.57	neg: mzCloud match	yes, neg only
1	C	3	P-HYDROXYPHENYLACETATE	153.055	151.04	5.95	neg: mzCloud match	yes, neg only
1	C	4	N-ACETYLGLUCOSAMINE	222.097	220.083	6.85 with extended tail till 8.02
1	C	5	GLYCOLATE	77.0233	75.0088	3.04	neg: MONA match, contaminating larger ion; peak shape alright in this run	yes, neg only
1	C	6	SARCOSINE	90.055	88.0404	8.64 (with small hump 9.09)
1	C	7	CREATININE	114.066	112.052	4.85	pos: mzCloud confirmed, neg: MONA match	yes, both
1	C	8	QUINATE	193.071	191.056	8.47	neg: mzCloud match	yes, neg only
1	C	9	DIHYDROOROTATE	159.04	157.025	7.25	neg: mzCloud match	yes, neg only
1	C	10	MALONATE	105.018	103.004	10.83
1	C	11	GUANIDINOACETATE	118.061	116.047	9.98	pos: mzCloud match	yes, pos only
1	C	12	FORMAMIDE	46.0287	44.0142	out of scan range
1	D	1	GLYCINE	76.0393	74.0248	9.9
1	D	2	METHIONINE	150.058	148.044	6.51	pos: mzCloud match	yes, pos only
1	D	3	TETRAHYDROFOLATE	446.178	444.164
1	D	4	2-PHOSPHOGLYCERATE	187	184.986	11.38 (bit of tailing)	neg: mzCloud m atch	yes, neg only
1	D	5	METHYLTHIOADENOSINE	298.097	296.082	2.78 (humpy)	pos/neg: mCloud mach, neg very weak signal	yes, both
1	D	6	THYMIDINE	243.098	241.083	3.13
1	D	7	CYS-GLY	179.048	177.034	10.26 (humpy)
1	D	8	AMINOISOBUTANOATE	104.071	102.056	8.71	neg/pos: mzCloud match	yes, both
1	D	9	GULOSE	181.071	179.056	8.85
1	D	10	XANTHINE	153.041	151.026	7.34	neg/pos: mzCloud match	yes, both
1	D	11	DIHYDROFOLATE	444.163	442.148	10.88
1	D	12	CYSTINE	241.031	239.017	10.63	neg: mzCloud match	yes, neg only
1	E	1	L-ALANINE	90.055	88.0404	9.15	neg: mzCloud match; pos: wrong mass triggered, contamination	yes, neg only
1	E	2	DIETHANOLAMINE	106.086	104.072	8.59	pos: mzClou dmatch	yes, pos only
1	E	3	URIDINE MONOPHOSPHATE	325.043	323.029	10.38	neg: mzCloud match	yes, pos only
1	E	4	PROLINE	116.071	114.056	7.65	pos: mzCloud match; neg: MONA match	yes both
1	E	5	THYMINE	127.05	125.036	3.31	pos: mzClou dmatch; neg: MONA match (only one ion formed)	yes both
1	E	6	SUCCINATE SEMIALDEHYDE	103.039	101.024
1	E	7	LACTATE	91.039	89.0244	2.54 (minor), 4.17 and 5.88	neg: only one ion produced up t 80 NCE, best match is peak at 3.99	yes, neg only
1	E	8	URIDINE	245.077	243.062	5.16	neg: mzCloud match, weak signal	yes, neg only
1	E	9	FRUCTOSE BISPHOSPHATE	341.003	338.989
1	E	10	CARNOSINE	227.114	225.099	9.68	pos/neg; mzCloud match	yes, both
1	E	11	NICOTINAMIDE	123.055	121.041	3.13	pos: mzCloud match	yes, pos only
1	E	12	SHIKIMATE	175.06	173.046	9.45	neg: MONA match	yes, neg only
1	F	1	SUCCINATE	119.034	117.019	10.4	neg: mzCloud match	yes, neg only
1	F	2	PHENYLALANINE	166.086	164.072	5.13	pos/neg; mzCloud match	yes, both
1	F	3	URACIL	113.035	111.02	4.05	pos/neg; mzCloud match	yes, both
1	F	4	THIOUREA	77.0168	75.0022	5.6	pos/neg: MONA match	yes, both
1	F	5	ASPARTATE	134.045	132.03	10.17	neg: mzCloud match, only 10.11 peak. Later peak not a match	yes, neg only
1	F	6	DEOXYCYTIDINE MONOPHOSPHATE	308.064	306.05	10.07	neg: mzCloud match	yes, neg only
1	F	7	HYPOXANTHINE	137.046	135.031	5.58	pos/neg; mzCloud match	yes, both
1	F	8	CREATINE	132.077	130.062	9.11	pos/neg: mzCloud match	yes, both
1	F	9	L-DOPA	198.076	196.062
1	F	10	GUANOSINE	284.099	282.084	7.51	neg: mzCloud match, pos: MONA match	yes, both
1	F	11	DIHYDROURACIL	115.05	113.036	3.41 and 9.12 (only in pos mode)	pos: MONA match. 3.40 peak only	yes, pos only
1	F	12	MALATE	135.029	133.014	11.02	neg: mzCloud match	yes, neg only
1	G	1	ISOCITRATE	193.034	191.02	12.81
1	G	2	TYROSINE	182.081	180.067	7.78	neg/pos: mzCloud match	yes, both
1	G	3	GLYCEROL	93.0546	91.0401	5.49
1	G	4	ASPARAGINE	133.061	131.046	9.54	neg: mzCloud match	yes, neg only
1	G	5	VALINE	118.086	116.072	7.33	neg: mzCloud match, pos: MONA partial match but also bad quality of MS2 there	yes, both
1	G	6	GUANINE	152.057	150.042	7.12	neg/pos: mzCloud match	yes, both
1	G	7	HOMOSERINE	120.066	118.051	9.37	neg/pos: mzCloud match	yes, both
1	G	8	PYRIDOXINE	170.081	168.067	3.77	neg/pos: mzCloud match; peak at 7.65 matches MS2 of methylhistidine (monoiso mass: 169.08513	yes, both
1	G	9	DEOXYADENOSINE MONOPHOSPHATE	332.075	330.061	8.54 and 9.01 (minor)	neg/pos: mzCloud match; peak at 9.01 not triggered, peak at 8.45 good match	yes, both
1	G	10	FOLATE	442.147	440.132	11.63	neg: mzCloud match; pos very weak match	yes, both
1	G	11	NICOTINAMIDE MONONUCLEOTIDE	335.064	333.049	10.16 (possibly ion suppressed in neg mode)
1	G	12	3-METHYL-L-HISTIDINE	170.092	168.078	7.77	neg/pos: mzCloud match; peak at 3.77 matches MS2 of piridoxine (monoiso mass: 169.08513)	yes, both

## Sheet: plate 2
PLATE 2							MS2 HILIC
POSITION			NAME	[M+H]	[M-H]	HILIC_RT	MATCH TO ONLINE DB	ENTERED IN KANAREK DB				specific detection
2	A	1	DIAMINOPIMELATE	191.103	189.088	11.63	neg/pos: MONA match	yes, both				equal detection
2	A	2	AMINOADIPATE	162.076	160.062	10.02	neg/pos: mzCloud match	yes, both				same order of magnitude but small preference
2	A	3	DEOXYCYTIDINE	228.098	226.083	5.49, slight spread	pos: MONA match	yes, pos only				1 order of magnitute difference
2	A	4	NORADRENALINE	170.081	168.067	tiny peak 3.77; spread later on, on both polarities						<2 orders of magnitute difference
2	A	5	GLUCOSAMINE 6-PHOSPHATE	260.053	258.038	10.9	neg: weak signal mut match to mzCloud	yes, neg only
2	A	6	TARTRATE	151.024	149.009	11.66	neg: mzCloud match	yes, neg only
2	A	7	3-DEHYDROSHIKIMATE	173.044	171.03	7.78	neg: MONA match	yes, neg only
2	A	8	CAFFEINE	195.088	193.073	2.29	pos: mzCloud match	yes, pos only
2	A	9	HOMOCYSTEINE	136.043	134.028	7.76, tailing
2	A	10	THEOPHYLLINE	181.072	179.057	2.68	neg/pos: mzCloud match	yes, both
2	A	11	LEUCINE	132.102	130.087	5.78	pos/neg: mzCloud match	yes, both
2	A	12	TREHALOSE	343.123	341.109	10.19
2	B	1	BETAINE	118.086	116.072	6.33	pos: mzCloud match, neg: no good match	yes, pos only
2	B	2	TRYPTOPHAN	205.097	203.083	6.54
2	B	3	3-SULFINOALANINE	154.017	152.002	9.81	neg: mzCloud match, but low quality spectrum (also only one ion)	yes, neg only
2	B	4	O-SUCCINYL-HOMOSERINE	220.082	218.067	8.94	pos: MONA match	yes, pos only
2	B	5	ALLANTOIN	159.051	157.037	8.53
2	B	6	GLYCERALDEHYDE	91.039	89.0244
2	B	7	D-GLUCURONOLACTONE	177.039	175.025	5.59
2	B	8	(2-AMINOETHYL)PHOSPHONATE	126.031	124.017	10.7, strong tailing	neg: MONA confirmed; pos: mzCloud confirmed	yes, both
2	B	9	2,5-DIHYDROBENZOIC ACID	155.034	153.019	5.27, super weak
2	B	10	MALEIMIDE	98.0237	96.0091	6.70, suer weak
2	B	11	THREITOL	123.065	121.051	6.75
2	B	12	GLUCOSAMINE	180.087	178.072	8.78 (pos), 6.32 (neg mode), possible ion suppression in pos mode?
2	C	1	PARAXANTHINE	181.072	179.057	2.7	neg/pos: MONA maches	yes, both
2	C	2	ADENOSINE 5'-DIPHOSPHATE	428.037	426.022	10.11	neg: MONA match but low signal quality	yes, neg only
2	C	3	2-DEOXY-D-GLUCOSE	165.076	163.061	8.74, 2.66 in pos mode only	neg: RT 8.59 match MONA, pos RT 8.59 not read, RT 2.50 not a match	yes, neg only
2	C	4	1-METHYL-L-HISTIDINE	170.092	168.078	7.24	neg/pos: mzCloud match	yes, both
2	C	5	GALACTITOL	183.086	181.072	8.74	neg: MONA match	yes, neg only
2	C	6	OXOPROLINE	130.05	128.035	6.4	pos: MONA match, neg mzCloud match	yes, both
2	C	7	4-PYRIDOXATE	184.06	182.046	2.31	pos/neg: mzCloudm atch	yes, both
2	C	8	QUINOLINATE	168.029	166.015	10.26
2	C	9	METHYLGUANIDINE	74.0713	72.0567	19.32, super spread	pos: MONA match	yes, pos only
2	C	10	DEOXYGUANOSINE-MONOPHOSPHATE	348.07	346.056	9.17 and 10.48 (both pos and neg)	only RT 10.41 is a match; pos: MONA. Match, neg: mzCLoud match	yes, both
2	C	11	3-HYDROXY-3-METHYLGLUTARYL-COA	912.165	910.15	9.96	pos: some match in MONA but only one spectrum deposited and sparse signal ther and ours	yes, pos only, with note
2	C	12	GLUCURONATE	195.05	193.035	10.8
2	D	1	1-METHYLADENOSINE	282.12	280.105	3.21, 6.78 (minor peak)	both peaks same MS2 at low energies but divergent at higher energies, 6.70 peak better match. pos: mzCloud match	yes, pos only
2	D	2	DEOXYURIDINE	229.082	227.067	3.7
2	D	3	GLUCONATE	197.066	195.051	9.37	neg: mzCloud match	yes, neg only
2	D	4	UROCANATE	139.05	137.036	6.83	neg/pos: mzCloud match	yes, both
2	D	5	KYNURENINE	209.092	207.078	5.77	pos: mzCloud match	yes, pos only
2	D	6	PYROGLUTAMATE	130.05	128.035	6.39	neg/pos: mzCloud match	yes, both
2	D	7	4-ACETAMIDOBUTANOATE	146.081	144.067	5.05	neg: mzCloud match; pos: different peak RT, no match and no signal at expected RT	yes, neg only
2	D	8	TRANS-1,2-CYCLOHEXANEDIOL	117.091	115.076
2	D	9	MELANIN	319.071	317.057
2	D	10	DOPAMINE	154.086	152.072
2	D	11	ADENOSINE-MONOPHOSPHATE	348.07	346.056	9.16	pos/neg mzCloud	yes, both
2	D	12	LYSINE	147.113	145.098	13.99	pos: mzcloud match	yes, pos only
2	E	1	CITICOLINE	490.122	488.108
2	E	2	1,3-DIAMINOPROPANE	75.0917	73.0771
2	E	3	PHOSPHOSERINE	186.016	184.002	11.1
2	E	4	1-AMINOCYCLOPROPANECARBOXYLATE	102.055	100.04	7.49	neg: MONA match, single ion product	yes, neg only
2	E	5	GLUTARYLCARNITINE	277.151	275.137
2	E	6	CYSTATHIONINE	223.075	221.06	10.87, 8.78 (minor peak)	neg/pos: mzCloud match, but few and low quality ions	yes, both
2	E	7	NORVALINE	118.086	116.072	6.95	neg/pos: MONA match, but low complexity	yes, both
2	E	8	3-HYDROXYMETHYLGLUTARATE	163.06	161.046	9.55	neg: mzCloud match	yes, neg only
2	E	9	PHOSPHONOACETATE	140.995	138.98	11.13, super spread
2	E	10	PICOLINATE	124.039	122.025	4.57
2	E	11	ETHANOLAMINE	62.06	60.0455
2	E	12	ARGININE	175.119	173.104	14.53
2	F	1	TRANS-4-HYDROXY-L-PROLINE	132.066	130.051	9.04	eg/pos: mzCloud match	yes, both
2	F	2	FUCOSE	165.076	163.061
2	F	3	HOMOCYSTINE	269.062	267.048	10.19	neg: mzCloud match but low quality spectrum	yes, neg only
2	F	4	N-METHYLGLUTAMATE	162.076	160.062	8.48	neg/pos: MONA match	yes, both
2	F	5	D-ORNITHINE	133.097	131.083	12.83	neg/pos: mzCloud match, a bit noisy	yes, both
2	F	6	XANTHOSINE	285.083	283.068	7.93	neg:mzCloud match; pos: MONA match	yes, both
2	F	7	3-METHYLCROTONYL-COA	850.164	848.15	6.56, spread out peak	pos: MONA match	yes, pos only
2	F	8	THYROTROPIN RELEASING HORMONE	363.178	361.163	4.18	pos/neg: MONA match	yes, both
2	F	9	CYSTEATE	170.012	167.997	10.66	neg/pos: mzCloud match	yes, both
2	F	10	N-METHYLASPARTATE	148.06	146.046	8.74	neg/pos: mzCloud match	yes, both
2	F	11	GALACTARATE	211.045	209.03	11.72	neg: MONA match	yes, neg only
2	F	12	ALPHA-HYDROXYISOBUTYRATE	105.055	103.04	4.3	neg: MONA match but possible additional contaminant and low complexity	yes, neg only, with note
2	G	1	NICOTINIC ACID ADENINE DINUCLEOTIDE PHOSPHATE ((NAADP))	745.067	743.052	11.76
2	G	2	N-ACETYLASPARAGINE	175.071	173.057	7.38	pos: MONA match (weak); neg: mzCloud match	yes, both
2	G	3	PIPECOLATE	130.086	128.072	7.18	neg/pos: mzCloud match	yes, both
2	G	4	GLUCOSE 6-PHOSPHATE	261.037	259.022	11.41	neg: mzCloud match	yes, pos only
2	G	5	NADP	744.083	742.068	11.27
2	G	6	6-PHOSPHOGLUCONATE	277.032	275.017	12.05
2	G	7	ISOPENTENYL PYROPHOSPHATE	247.013	244.999	8.34 tailing	neg:mzCloud match	yes, neg only
2	G	8	GUANOSINE TRIPHOSPHATE	523.998	521.983	12.96 tailing
2	G	9	DTDP-D-GLUCOSE	565.083	563.068	9.62	neg: MONA match	yes, neg only
2	G	10	AGMATINE SULFATE	229.097	227.082
2	G	11	GLYCOLALDEHYDE DIMER	121.05	119.035
2	G	12	DGTP	508.003	505.988	12.15
2	H	1	N-ACETYLGLYCINE	118.05	116.035	6.2	neg/pos: mzCloud match	yes, both
2	H	2	N-ACETYLASPARTATE	176.055	174.041	9.9	neg: mzCloud match	yes, neg only
2	H	3	INOSINE 5'-DIPHOSPHATE	429.021	427.006	11.34
2	H	4	PALMITOYLCARNITINE	401.349	399.335	1.94 (ion suppression in pos mode, shift mass)
2	H	5	NORSPERMIDINE	132.15	130.135	14.70 smear
2	H	6	NICOTINAMIDE HYPOXANTHINE DINUCLEOTIDE	665.1	663.086	10.41	no HiRes database data available but QQQ producst (MONA) confirm	yes, pos only
2	H	7	S-ADENOSYLMETHIONINE	400.152	398.138	9.87
2	H	8	ERYTHRITOL	123.065	121.051	6.72
2	H	9	GLUCOSAMINATE	196.082	194.067	10.84	neg/pos: MONA match	yes, both
2	H	10	URIDINE TRIPHOSPHATE	484.976	482.961	12.04, some tailing
2	H	11	2-KETO-3-DEOXY-D-GLUCONIC ACID	179.055	177.04	7.84	neg: partial MONA match: additioanl ion, could be contaminant	yes, with note
2	H	12	D-SEDOHEPTULOSE	211.081	209.067	8.64

## Sheet: plate 3
PLATE 3							MS2 HILIC
POSITION			NAME	[M+H]	[M-H]	HILIC_RT	MATCH TO ONLINE DB	ENTERED IN KANAREK DB				specific detection
3	A	1	PUTRESCINE	89.1073	87.0928							equal detection
3	A	2	DEOXYCARNITINE	146.118	144.103	8.05	not present in other databases	yes				same order of magnitude but small preference
3	A	3	ADENOSINE 2',3'-CYCLIC PHOSPHATE	330.06	328.045	4.79	neg/pos: mzCloud amtch	yes, both				1 order of magnitute difference
3	A	4	MEVALOLACTONE	131.07	129.056	2.39	may not be correct RT, only peak in neg - no match					<2 orders of magnitute difference
3	A	5	GALACTOSE 1-PHOSPHATE	261.037	259.022	10.8	neg: mzCloud match	yes, neg only
3	A	6	DIMETHYLALLYLPYROPHOSPHATE	247.013	244.999	8.38	neg: mzCloud match	yes, neg only
3	A	7	DEOXYURIDINE TRIPHOSPHATE	468.981	466.966	11.38
3	A	8	PHOSPHORYLCHOLINE	185.081	183.067
3	A	9	O-ACETYLCARNITINE	205.131	203.116
3	A	10	6-HYDROXYDOPAMINE	170.081	168.067	2.55 and 8.23 (ion suppressed)
3	A	11	THIAMINE	266.12	264.105
3	A	12	DGDP	428.037	426.022	11.42	neg: mzCloud match, pos: too eak	yes, neg only
3	B	1	5-METHYLCYTOSINE	126.066	124.052	5.05	pos: match to mzCloud, neg: no entries	yes, both
3	B	2	GLYCERATE	107.034	105.019	7.78	match to mzCloud, neg only	yes, neg only
3	B	3	CYTIDINE 2',3'-CYCLIC PHOSPHATE	306.049	304.034	8.07	neg/pos: MONA match	yes, both
3	B	4	N,N,N-TRIMETHYLLYSINE	189.16	187.145	12.5	match to mzCloud	yes, both
3	B	5	RIBOFLAVIN	377.146	375.131	3.71	match to Mzcloud, pon only	yes, pos only
3	B	6	URIDINE DIPHOSPHATE GLUCOSE	567.062	565.048	11.21	match to uridine-Galactose from mzCloud and to actual in MONA	yes, neg only
3	B	7	METHYL GALACTOSIDE	195.086	193.072	6.31	neg: match to MONA	yes, neg only
3	B	8	PYRIDOXAL-PHOSPHATE	248.032	246.017	9.66 (spread out)	no DB match but also few good entries
3	B	9	DIHYDROXYACETONE PHOSPHATE	171.005	168.991	10.4
3	B	10	PHOSPHOENOLPYRUVATE	168.99	166.975	11.99	neg: weak but mzCloud match okey	yes, neg only
3	B	11	MANNOSE 6-PHOSPHATE	261.037	259.022	10.99	neg: mzCloud match	yes, neg only
3	B	12	3-PHOSPHOGLYCERATE	187	184.986	11.62 (tailing, small peak at 11.32 only in neg mode)	neg: mzCloud match, pos: no mzCloud entry, no MONA match	yes, neg only
3	C	1	L-CARNITINE	162.112	160.098	7.97	pos: mzCloud match	yes, pos only
3	C	2	O-PHOSPHOETHANOLAMINE	142.026	140.012	10.66	match to mzCloud, small signal and in neg only	yes, pos only
3	C	3	O-ACETYLSERINE	148.06	146.046	6.77 and 6.15 (pos mode only)
3	C	4	CYTIDINE MONOPHOSPHATE	324.059	322.045	10.76	neg: only small ion match MONA (TOF); pos: only single informative ion, match to mzCloud	yes, both
3	C	5	GUANOSINE DIPHOSPHATE MANNOSE	606.084	604.07	12.54	neg: okey match to mzCloud, but low signal	yes, neg only
3	C	6	ADP-GLUCOSE	590.09	588.075	10.08	neg: good match to mzCloud	yes, neg only
3	C	7	FRUCTOSE 6-PHOSPHATE	261.037	259.022	10.86
3	C	8	ADENOSINE 3',5'-DIPHOSPHATE	428.037	426.022	11.18 and 0.08 (pos only)	neg/pos: mzCloud match	yes, both
3	C	9	3-NITRO-L-TYROSINE	227.066	225.052	9.69
3	C	10	P-OCTOPAMINE	154.086	152.072	8.45
3	C	11	N-ALPHA-ACETYLLYSINE	189.123	187.109	9.29	neg: match to MONA; pos: some match to MONA but not great (TOF)	yes, both
3	C	12	URIDINE DIPHOSPHATEGALACTOSE	567.062	565.048	11.26	neg: good match to mzCloud	yes neg only
3	D	1	DIHYDROXYFUMARATE	149.008	146.994
3	D	2	PYRIDOXAMINE	169.097	167.083	5.48 (Looong tail)	pos: mzCloud match	yes, pos only
3	D	3	5-AMINOLEVULINATE	132.066	130.051	8.73	pos: mzCloud match	yes, pos only
3	D	4	DEOXYURIDINE-MONOPHOSPHATE	309.048	307.034	9.34	neg: good match mzCloud	yes, neg only
3	D	5	5'-DEOXYADENOSINE	252.109	250.095	3.19	pos: mzCloud match	yes, pos only
3	D	6	RIBOSE 1,5-BISPHOSPHATE	310.993	308.978	12.50 (tailing)
3	D	7	XANTHOSINE-MONOPHOSPHATE	365.049	363.035	12.36	neg: MONA match	yes, neg only
3	D	8	FAD	786.164	784.15	7.53	pos/neg: mzCloud match	yes, both
3	D	9	DEOXYGUANOSINE	268.104	266.089	6.09 and 4.12 (only pos mode)	pos: MONA match - 5.86 peak only , neg: MONA match - late peak as well	yes
3	D	10	OROTATE	157.024	155.01	6.44	neg: mzCloud match but contaminatingion present	yes, neg only
3	D	11	LAUROYLCARNITINE	345.287	343.273	2.09	pos: MONA match	yes, pos only
3	D	12	1-METHYLNICOTINAMIDE	138.079	136.064
3	E	1	SPERMINE	203.223	201.208
3	E	2	N-ACETYLMETHIONINE	192.069	190.054	3.14 (prehump at 2.96)	both peaks same MS2, neg only enough ions, good mxCloud match	yes, neg only
3	E	3	CARBAMOYL PHOSPHATE	141.99	139.975
3	E	4	PHOSPHORIBOSYL PYROPHOSPHATE	390.959	388.945
3	E	5	AICAR	339.07	337.055	10.24	neg/pos: mzCloud match	yes, both
3	E	6	URIDINE DIPHOSPHATE-N-ACETYLGALACTOSAMINE	608.089	606.074	10.41	neg: mzCloud match; pos: too noisy	yes, neg only
3	E	7	GLYCERALDEHYDE 3-PHOSPHATE	171.005	168.991	1.83 and 12.32 (both very weak
3	E	8	CYCLIC GMP	346.055	344.04	8.55	pos/neg: MONA match (TOF)	yes, both
3	E	9	HOMOCYSTEINE THIOLACTONE	118.032	116.018	2.73
3	E	10	O-PHOSPHOSERINE	186.016	184.002	11.18
3	E	11	S-ADENOSYLHOMOCYSTEINE	385.129	383.114	8.13	neg/pos: mzCloud match	yes, both
3	E	12	L-ORNITHINE	133.097	131.083	12.75 (some tailing)	neg only, only single ion, match to mzCloud	yes, neg only
3	F	1	ADENINE	136.062	134.047	4.52	pos/neg: mzCloud match	yes, both
3	F	2	NORMETANEPHRINE	184.097	182.082	7.25
3	F	3	URIDINE DIPHOSPHATE-N-ACETYLGLUCOSAMINE	608.089	606.074	10.34	neg: mzCloud match	yes, neg only
3	F	4	GUANOSINE DIPHOSPHATE	444.032	442.017	12.21	neg/pos: weak signal but good match to mzCloud	yes, both
3	F	5	GLUTATHIONE REDUCED	308.091	306.077	10.32
3	F	6	URIDINE DIPHOSPHATE GLUCURONIC ACID	581.042	579.027	13.25	neg: weak but match to mzCloud	yes, neg only
3	F	7	N,N-DIMETHYLARGININE	203.15	201.136	11.77
3	F	8	CYTIDINE DIPHOSPHATE	404.025	402.011	11.64
3	F	9	SELENOCYSTAMINE	248.94	246.926	13.70 (super spread)
3	F	10	HISTAMINE	112.087	110.072	12.35	pos: mzCloud match	yes, pos only
3	F	11	INDOXYL SULFATE	214.017	212.002	4.15	neg: mxCloud match	yes, neg only
3	F	12	ETHYL 3-UREIDOPROPIONATE	161.092	159.078
3	G	1	DEOXYRIBOSE	135.065	133.051
3	G	2	PHYTATE	660.869	658.854
3	G	3	THIAMINE MONOPHOSPHATE	345.078	343.064	9.09	pos: MONA match	yes, pos only
3	G	4	URACIL 5-CARBOXYLATE	157.024	155.01	neg only 9.14 (micro peak pos only at 2.98)	neg: MONA match	yes, neg only
3	G	5	S-HEXYL-GLUTATHIONE	392.185	390.17
3	G	6	GLYOXYLATE	75.0077	72.9931	11
3	G	7	GUANOSINE MONOPHOSPHATE	364.065	362.051	11.36
3	G	8	N-ACETYLALANINE	132.066	130.051	5.11	neg: mzCloud match	yes, neg only
3	G	9	4-GUANIDINOBUTANOATE	146.092	144.078	9.32	neg/pos: mzCloud match, neg a bit weak	yes, both
3	G	10	HYDROXYPYRUVATE	105.018	103.004	6.63 and 7.56
3	G	11	D-MANNOSAMINE	180.087	178.072	8.71
3	G	12	CYTOCHROME C	885.287	883.273

## Sheet: plate 4
PLATE 4							MS2 HILIC
POSITION			NAME	[M+H]	[M-H]	HILIC_RT	MATCH TO ONLINE DB	ENTERED IN KANAREK DB				specific detection
4	A	1	DEOXYADENOSINE	252.109	250.095	3.41	pos/neg: mzCLoud match	yes, both				equal detection
4	A	2	N-ACETYLPUTRESCINE	131.118	129.103	10.6	pos: mzCLoud match; neg: MONA match	yes, both				same order of magnitude but small preference
4	A	3	N-ACETYLGALACTOSAMINE	222.097	220.083	6.67; really long tail						1 order of magnitute difference
4	A	4	N-ACETYLGLUTAMATE	190.071	188.056	9.47	neg: mzCloud match	yes, neg only				<2 orders of magnitute difference
4	A	5	2,4-DIHYDROXYPTERIDINE	165.041	163.026	4.04; 4.86 second peak larger	pos/neg: MONA match, but somewhat ambigous for pos especially because database data is not very good	yes, both
4	A	6	6-HYDROXYNICOTINATE	140.034	138.02	6.74	neg/pos: mzCloud match	yes, both
4	A	7	N-ACETYLCYSTEINE	164.038	162.023	4.04; small spread peak at 2.75 for pos only	neither peak is a match
4	A	8	INOSINE-MONOPHOSPHATE	349.054	347.04	10.47; small peak pos mode at 6.67	pos/neg: mzCloud match, only RT 10.47	yes, both
4	A	9	PANTOTHENATE	220.118	218.103	4.52
4	A	10	2-AMINOISOBUTYRATE	104.071	102.056	8.35; micro peak at 9.47 for neg only	pos/neg: mzCloud match (but multiple other matches too)	yes, both
4	A	11	ANILINE-2-SULFONATE	174.022	172.007	4.39	neg: MONA match; pos: not a MONA match	yes, neg only
4	A	12	S-CARBOXYMETHYLCYSTEINE	180.033	178.018	9.73	pos: MONA match	yes, pos only
4	B	1	RHAMNOSE	165.076	163.061
4	B	2	THIAMINE PYROPHOSPHATE	426.052	424.038	9.55; very weak
4	B	3	HISTIDINOL	142.097	140.083	8.94, bit spread out	neg/pos: mzCloud match	yes, both
4	B	4	THYMIDINE-MONOPHOSPHATE	323.064	321.049	8.6
4	B	5	UREIDOPROPIONATE	133.061	131.046	7.72	neg: mzCloud match	yes, neg only
4	B	6	5-AMINOPENTANOATE	118.086	116.072	9.58	neg: mzCLoud match (one contaminating ion could be present); pos: mzCloud match	yes, both
4	B	7	NORLEUCINE	132.102	130.087	5.54	neg/pos: mzCloud match	yes, both
4	B	8	N-FORMYLGLYCINE	104.034	102.02	6.87	neg: MONA match, few ions	yes, neg only
4	B	9	ADENOSINE	268.104	266.089	4.05	neg/pos: mzCloud match	yes, both
4	B	10	RAFFINOSE	505.176	503.162	10.67	neg: mzCloud match	yes, neg only
4	B	11	MESO-TARTRATE	151.024	149.009	11.08	neg: mzCloud match	yes, neg only
4	B	12	2-ACETAMIDO-2-DEOXY-BETA-D-GLUCOSYLAMINE	221.113	219.099	very spread out and multiple peaks; 7.0; 7.60; 7.86; 8.92 (only pos)
4	C	1	SACCHARATE	211.045	209.03	11.61
4	C	2	ADENOSINE TRIPHOSPHATE	508.003	505.988	10.93 tailing
4	C	3	3-METHOXYTYROSINE	212.092	210.077	6.81; potentually ion suppressed in pos mode (strange peak shape and only at 10ppm)	neg/pos: MONA match	yes, both
4	C	4	LACTOSE	343.123	341.109	10.29; a lot more spead and background in neg mde
4	C	5	3-HYDROXYBUTANOATE	105.055	103.04	four peaks: 2.10; 2.69; 2.98; 5.25 (only in neg mode)
4	C	6	4-IMIDAZOLEACETATE	127.05	125.036	7.23	pos: mzCloud match	yes, pos only
4	C	7	GALACTURONATE	195.05	193.035	11.02; somewhat spread out
4	C	8	CYTIDINE TRIPHOSPHATE	483.992	481.977	12.31; tailing
4	C	9	CYCLIC AMP	330.06	328.045	5.42	pos/neg: mzCloud match	yes, both
4	C	10	METHIONINE SULFOXIMINE	181.064	179.05	8.62	neg/pos: MONA match	yes, both
4	C	11	CIS-4-HYDROXY-D-PROLINE	132.066	130.051	9.22	neg/pos: mzCloud match	yes, both
4	C	12	N1-ACETYLSPERMINE	245.234	243.219
4	D	1	GLUCOSAMINE 6-SULFATE	260.043	258.029	11.21	neg/pos: mzCloud match	yes, both (but only one spectrum in negative due to low signal
4	D	2	NADPH	746.098	744.084	10.99
4	D	3	3-METHYLHISTAMINE	126.103	124.088	8.33	pos: mzCloud match	yes, pos only
4	D	4	MALEAMATE	116.034	114.02	6.73
4	D	5	CHOLINE	105.115	103.1
4	D	6	METHYL 4-AMINOBUTYRATE	118.086	116.072	7.59	pos: MONA match	yes, pos only
4	D	7	N-FORMYL-L-METHIONINE	178.053	176.039	3.34	neg: mzCloud match	yes, neg only
4	D	8	ACETYLCHOLINE	147.125	145.111
4	D	9	OXALATE	91.0026	88.988	12.04	neg: low complexity spectrum, MONA partial match	yes, neg only
4	D	10	5-HYDROXYTRYPTOPHAN	221.092	219.078	8.85	neg/pos: mzCloud match	yes, both
4	D	11	D-ALANINE	90.055	88.0404	9.03	wrong RT
4	D	12	THEOBROMINE	181.072	179.057	2.77	suspicious noise, RT might not be right
4	E	1	GUANIDINOSUCCINATE	176.067	174.052	10.32	neg/pos: mzCloud match	yes, both
4	E	2	HISTIDINE	156.077	154.062	8.81; super tail	neg/pos: mzCloud match	yes, both
4	E	3	ALLOTHREONINE	120.066	118.051	8.73	neg: MONA match, pos: miltiple MONA entries combined	yes, both
4	E	4	PHOSPHOCREATINE	212.043	210.029	10.19	pos: weak signal, not a match
4	E	5	SPERMIDINE	146.165	144.151
4	E	6	ADENOSINE DIPHOSPHATE RIBOSE	560.079	558.064	9.9	neg: mzCloud match; pos: MONA match	yes, both
4	E	7	2-METHOXYETHANOL	77.0597	75.0452
4	E	8	CITRAMALATE	149.044	147.03	9.92	neg: MONA match	yes, neg only
4	E	9	ANSERINE	241.13	239.115	8.43	neg: mzCloud match; pos MONA match	yes, both
4	E	10	BILIVERDIN	583.255	581.241	1.95	pos: MONA match but only few ions (MONA does not have too many energies)	yes, pos only
4	E	11	5-HYDROXYLYSINE	163.108	161.093
4	E	12	CYSTEAMINE	78.0372	76.0226	nano peak at 8.61
4	F	1	OPHTHALMATE	290.135	288.12	8.84	neg/pos: MONA match	yes, both
4	F	2	MESOXALATE	118.998	116.983	13.18; somewhat spread out
4	F	3	TRIGONELLINE	138.055	136.04	6.53	pos: mzCloud match; neg: MONA match	yes, both
4	F	4	EPINEPHRINE	184.097	182.082
4	F	5	3,4-DIHYDROXYPHENYLGLYCOL	171.065	169.051	5.11
4	F	6	CADAVERINE	103.123	101.108
4	F	7	2-HYDROXYBUTYRATE	105.055	103.04	4.18	neg: somewhat a match (MONA and mzCloud) but little info on this particular isoform	yes, neg only
4	F	8	COENZYME A	768.122	766.108	8.98	pos: MONA match but low quality MS2	yes, pos only
4	F	9	OXALOMALATE	207.014	204.999
4	F	10	INOSINE TRIPHOSPHATE	508.987	506.972	12.21; tailing
4	F	11	CDP-ETHANOLAMINE	447.068	445.053	10.92	neg: MONA match	yes, neg only
4	F	12	2,5-DIMETHYLPYRAZINE	109.076	107.061
4	G	1	STACHYOSE	667.229	665.215	11.67
4	G	2	DEOXYCYTIDINE-DIPHOSPHATE	388.031	386.016	10.78	neg: mzCloud match	yes, neg only
4	G	3	2,3-BUTANEDIOL	91.0754	89.0608
4	G	4	D-RIBOSE 5-PHOSPHATE	231.026	229.012	main peak 10.62, second peak 11.07
4	G	5	HYDROXYKYNURENINE	225.087	223.072	7.52; micro peak
4	G	6	GALACTOSAMINE	180.087	178.072	8.98
4	G	7	DEOXYADENOSINE TRIPHOSPHATE	492.008	489.994	10.33
4	G	8	GLYCEROL 3-PHOSPHATE	173.021	171.006	10.02	neg: mzCloud match	yes, neg only
4	G	9	CYANOCOBALAMIN	1355.57	1353.56
4	G	10	4-HYDROXY-L-PHENYLGLYCINE	168.066	166.051	9.3
4	G	11	N-ACETYLSERINE	148.06	146.046	main peak 6.73; three extra peaks: 4.49; 6.0 (pos only); 11.12 (pos only, micro)	neg: mzCLoud match; small peak not included in PRM	yes, neg only
4	G	12	URIDINE 5'-DIPHOSPHATE	405.009	402.995	11.12	neg: mzCLoud match	yes, neg only

## Sheet: Plate 5
PLATE 5							MS2 HILIC
POSITION			NAME	[M+H]	[M-H]	HILIC_RT	MATCH TO ONLINE DB	ENTERED IN KANAREK DB				equal detection
5	A	1	METHYGLUTARATE	147.065	145.051	9.52	neg: mzCloud match	yes, neg only				same order of magnitude but small preference
5	A	2	SORBATE	113.06	111.045	2.66	neg: mzCloud match	yes, neg only				1 order of magnitute difference
5	A	3	MONOETHYLMALONATE	133.05	131.035	4.13 (pos) and 9.42 (neg)	need to repeat pos/neg with both checking 4.13 AND 9.42 peaks; mzCLoud entry only for negative mode					<2 orders of magnitute difference
5	A	4	GLUCONOLACTONE	179.055	177.04	5.95 spread peak						<3 orders of magnitude difference
5	A	5	4-HYDROXYBENZOATE	139.039	137.024	6.57	neg: mzCloud match	yes, neg only				specific detection
5	A	6	TYRAMINE	138.091	136.077	9.79 (spread out)	neg: MONA match; pos: mzCloud match	yes, both
5	A	7	CORTISOL	363.217	361.202	2.17	pos; mzCloud match	yes, pos only
5	A	8	PRENOL	87.0804	85.0659
5	A	9	3-HYDROXYBENZALDEHYDE	123.044	121.03	2.24	neg: mzCloud match	yes, neg only
5	A	10	XANTHURENATE	206.045	204.03	8.17	pos/gen: mzCloud match	yes, both
5	A	11	ISOBUTYRALDEHYDE OXIME	88.0757	86.0611
5	A	12	INDOXYL β-GLUCOSIDE	296.113	294.098	3.73	neg: weak MONA entry but match to main ions	yes. neg only
5	B	1	TRIMETHYLAMINE	60.0808	58.0662	outside scan range
5	B	2	MELATONIN	233.128	231.114	2.09	pos/neg: mzCloud match	yes, both
5	B	3	MALEATE	117.018	115.004	9.52	neg: mzCloud match	yes, neg only
5	B	4	PENTANOATE	103.075	101.061	3.17
5	B	5	PROPANOATE	75.0441	73.0295
5	B	6	BILIRUBIN	585.271	583.256	2.10 ion suppressed
5	B	7	NICOTINE	163.123	161.108	2.24	pos: mzCloud match	yes, pos only
5	B	8	PREGNENOLONE SULFATE	397.204	395.19	1.74	neg: MONA match, but not very informative spectrum	yes, neg only
5	B	9	KYNURENATE	190.05	188.035	3.2	pos/neg: mzCloud match	yes, both
5	B	10	ISOBUTYRATE	89.0597	87.0452
5	B	11	3-HYDROXYBENZYL ALCOHOL	125.06	123.045	2.66	neg: mzCloud match	yes, neg only
5	B	12	ANILINE	94.0651	92.0506
5	C	1	ACETOIN	89.0597	87.0452	10.02 very weak	neg: MONA match but only single ion formed; also larger ion present that is uncertain	yes, neg only
5	C	2	3,5-DIIODO-L-TYROSINE	433.874	431.86	9.49	neg/pos: mzCloud match	yes, both
5	C	3	MANDELATE	153.055	151.04	3.41	neg: mzCloud match but weak and also contaminating ion present m/z: 91.7461	yes, neg only
5	C	4	TRYPTAMINE	161.107	159.093	10.65 very spread	pos: mzCloud match; neg: MONA match	yes, both
5	C	5	4-AMINOBENZOATE	138.055	136.04	6.65	pos/neg: mzCloud match	yes, both
5	C	6	GLUTARATE	133.05	131.035	10.02	neg: mzCloud match	yes, neg only
5	C	7	5-VALEROLACTONE	101.06	99.0452	2.09; potentially ion suppressed in pos mode but also multi peaks	pos: MONA match; but possible contaminating ion present 91.7438	yes, pos only
5	C	8	CAFFEATE	181.05	179.035	7.69 super spread and tailing	neg: mzCloud match	yes, neg only
5	C	9	LUMICHROME	243.088	241.073	2.65	pos/neg: MONA match; neg has contaminating ion m/z 91.7464	yes, both
5	C	10	BETA-ALANINE	90.055	88.0404	9.68
5	C	11	N-ACETYLPHENYLALANINE	208.097	206.082	2.36	neg: mzClould match; pos: MONA match	yes, both
5	C	12	N-ACETYLPROLINE	158.081	156.067	4.48 and 4.87	neg/pos: MONA match; both peaks match, identical MS2s	yes, both
5	D	1	L-TRYPTOPHANAMIDE	204.113	202.099	3.34	pos/neg: mzCloud match	yes, both
5	D	2	PHENOL	95.0491	93.0346
5	D	3	N-METHYLTRYPTAMINE	175.123	173.108	9.02 very spread	pos/neg: mzCloud match	yes, both
5	D	4	OXALOACETATE	133.013	130.999
5	D	5	2,3-DIHYDROXYBENZOATE	155.034	153.019	4.38	neg: mzCloud match	yes, neg only
5	D	6	2-PROPENOATE	73.0284	71.0139
5	D	7	INDOLE-3-ETHANOL	162.091	160.077	2.33	pos/neg: mzCloud match	yes, both
5	D	8	FERULATE	195.065	193.051	3.73	neg/pos: mzCloud match; neg has contaminating ion at 91.7434	yes, both
5	D	9	GLYCOCHOLATE	466.316	464.302	2.29	pos/neg: mzCloud and MONA match	yes, both
5	D	10	PHENYLETHANOLAMINE	138.091	136.077	5.66	pos: mzCloud match	yes, pos only
5	D	11	THIOPURINE S-METHYLETHER	167.039	165.024	2.95	pos/neg: mzCloud match	yes, both
5	D	12	2-HYDROXY-4-(METHYLTHIO)BUTANOATE	151.042	149.028	3.21	neg: mzCloud match	yes, neg only
5	E	1	GLYCOCHENODEOXYCHOLATE	450.321	448.307	2.12	neg: mzCloud. Match	yes, neg only
5	E	2	BENZOATE	123.044	121.03	3.22 (neg only) and 8.67 (pos only, and spread)
5	E	3	3-AMINO-5-HYDROXYBENZOATE	154.05	152.035	9.36	pos: mzCloud match; neg: MONA match but also possibly extra ion present m/z 109.0298, MS2 profiles varries a bit with RT, tail of peak in neg mode might be a different compound (also RT of neg shofted relative to pos mode by a bit)	yes, both
5	E	4	PYROCATECHOL	111.044	109.03	2.75, 4.39 and much larger and more spread 9.82	all three peaks similar MS, early peaks much weaker; neg: MONA match	yes, neg only
5	E	5	3,4-DIHYDROXYBENZOATE	155.034	153.019	4.37 and super spread 9.59	neg: both peaks same MS2, match to mzCloud	yes, neg only
5	E	6	CYCLOPENTANONE	85.0648	83.0502
5	E	7	PANTOLACTONE	131.07	129.056
5	E	8	GUAIACOL	125.06	123.045	8.63 super spread
5	E	9	2-HYDROXYPHENYLACETATE	153.055	151.04	3.4	neg: too noisy but main ion present (mzCloud)
5	E	10	10-HYDROXYDECANOATE	189.149	187.134	2.26	neg: mzCloud match	yes, neg only
5	E	11	DIDECANOYL-GLYCEROPHOSPHOCHOLINE	566.382	564.367	1.77	pos: mzCloud. Match, neg no entry found	yes, both
5	E	12	2-HYDROXYPYRIDINE	96.0444	94.0298	3.2	pos/neg: mzCloud match	yes, both
5	F	1	3,4-DIHYDROXYPHENYLACETATE	169.05	167.035	7.00 and mini 8.59	contaminating MS2, too weak
5	F	2	N6-(DELTA2-ISOPENTENYL)-ADENINE	204.124	202.11	2.34	neg/pos: MONA match	yes, both
5	F	3	METHYL VANILLATE	183.065	181.051	2.08	pos/neg: MONA match	yes, both
5	F	4	2-OXOBUTANOATE	103.039	101.024
5	F	5	LIPOAMIDE	206.067	204.052	2.22
5	F	6	3-HYDROXYANTHRANILATE	154.05	152.035	7.45	neg/pos: mzCloud match	yes, both
5	F	7	3-(4-HYDROXYPHENYL)PYRUVATE	181.05	179.035	2.20 and 4.25 but weak	peak at 1.95 incorrect MS2, peak at 4ish not sufficient info
5	F	8	HEXANOATE	117.091	115.076	2.30 but weak	no DB entry, also weak	yes, with note
5	F	9	METHYLMALONATE	119.034	117.019	10.23
5	F	10	INDOLE-3-ACETATE	176.071	174.056	4.96	pos/neg: mzCloud match, however, possible additional peak at 2.65	yes, pos only
5	F	11	CORTISOL 21-ACETATE	405.227	403.213	1.88	pos: MONA match	yes, pos only
5	F	12	INDOLE-3-ACETATE	176.071	174.056		na	no
5	G	1	HIPPURATE	180.066	178.051	3.18	neg:mzCloud match	yes, neg only
5	G	2	ETHYLMALONATE	133.05	131.035	9.4
5	G	3	3,5-DIIODO-L-THYRONINE	525.901	523.886	3.05 humpy
5	G	4	FUMARATE	117.018	115.004	11.01
5	G	5	BENZALDEHYDE	107.049	105.035	8.36
5	G	6	4-HYDROXYBENZALDEHYDE	123.044	121.03	2.59	neg/pos: mzCloud match	yes, both
5	G	7	3-(2-HYDROXYPHENYL)PROPANOATE	167.07	165.056	2.68	neg: mzCloud match	yes, neg only
5	G	8	3-METHOXYTYRAMINE	168.102	166.087	8.45	pos: mzCloud. Match, neg: MONA match	yes, both
5	G	9	BENZYLAMINE	108.081	106.066	5.22
5	G	10	2-QUINOLINECARBOXYLATE	174.055	172.04	2.9 and 3.05	neg/pos: partial match to combination of MONA and mzCloud (where only 4-QCA present), no good DB dataset present	yes, both
5	G	11	SEROTONIN	177.102	175.088	3.38 quite spread	noise	no
5	G	12	PTERIN	164.057	162.042	6.42	neg/pos: MONA match	yes, both
5	H	1	BUTANOATE	89.0597	87.0452	9.42	neg: mzCloud match however very low discriminatiory power, single ion	yes, neg only
5	H	2	2-AMINOPHENOL	110.06	108.045	2.7	pos: mzCloud m atch, neg: MONA match	yes, both
5	H	3	6-CARBOXYHEXANOATE	161.081	159.066	9.02	neg: mzCloud. match	yes, neg only
5	H	4	INDOLE-3-PYRUVATE	204.066	202.051	3.30 and 3.54	pos: none of the peaks is a match to mzCLoud entry
5	H	5	DEHYDROASCORBATE	349.04	347.026
5	H	6	3-AMINO-4-HYDROXYBENZOATE	154.05	152.035	9.12	neg/pos: MONA match	yes, both
5	H	7	3,4 DIHYDROXYMANDELATE	185.044	183.03	4.83 and super spread 10.14	neg: somewhat of a match, MONA; possible contaminating ion present, later peak has missing ions so less likely	yes, neg only
5	H	8	2-METHYLCITRATE	207.05	205.035	super spread
5	H	9	DIHYDROBIOPTERIN	240.109	238.095	7.33	pos: MONA match	yes, pos only
5	H	10	BETA-GLYCEROPHOSPHATE	173.021	171.006	9.79
5	H	11	GLUCOSE 1-PHOSPHATE	261.037	259.022	10.79	neg: mzCloud match	yes, neg only
5	H	12	2,3-DIAMINOPROPIONATE	105.066	103.051	10.36

## Sheet: plate 6_nonsugars
PLATE 6 nonsugars							MS2 C18 GERULAR
POSITION			NAME	[M+H]	[M-H]	HILIC_RT	MATCH TO ONLINE DB	ENTERED IN KANAREK DB
6	A	1	2,5-DIHYDROXYBENZOATE	155.034	153.019	4.36	neg: mzCloud match	yes, neg only
6	A	2	4-QUINOLINECARBOXYLATE	174.055	172.04	2.55; 2.85; 3.29 (three connected peaks	pos/neg: good mzCloud match	yes, both
6	A	3	HYDROQUINONE	111.044	109.03	4.39 smaller peak at 3.24
6	A	4	DETHIOBIOTIN	215.139	213.124	2.51; 3.55	pos/neg: good mzCloud match	yes, both
6	A	5	3-HYDROXYBENZOATE	139.039	137.024	5.43	neg: mzCloud match	yes, neg only
6	A	6	2-METHYLBUTANAL	87.0804	85.0659
6	A	7	N-ACETYLSEROTONIN	219.113	217.098	2.55 (spread out)	pos/neg: mzCloud match	yes, both
6	A	8	HYDROPHENYLLACTIC ACID	183.065	181.051	5.16	neg: good mzCloud match	yes, neg only
6	A	9	ITACONATE	131.034	129.019	10.22	neg: mzCloud match, few ions though	yes, neg only
6	A	10	AZELATE	189.112	187.098	7.39 (spread out a bit)	neg: good mzCloud match; pos: MONA match at high energies	yes, both
6	A	11	OXOADIPATE	161.044	159.03	9.92	neg: MONAmatch	yes, neg only
6	A	12	2-METHYLGLUTARATE	147.065	145.051	9.33	neg: mzCloud match; pos: no good database entry to compare to	yes, both
6	B	1	PHENYLACETALDEHYDE	121.065	119.05	1.91
6	B	2	3-METHYL-2-OXOVALERATE	131.07	129.056	2.26	too weak
6	B	3	PORPHOBILINOGEN	227.103	225.088	10.69
6	B	4	DIACETYL	87.0441	85.0295	2.43, 9.00, 10.14 but all very weak
6	B	5	PYRUVATE	89.0233	87.0088	10.35
6	B	6	TRANS-CINNAMALDEHYDE	133.065	131.05	1.89, weak
6	B	7	2,6-DIHYDROXYPYRIDINE	112.039	110.025	7.33, 1.98 and 2.46 (only positive)	not a match
6	B	8	VANILLIN	153.055	151.04	2.5	noise and background spectrum
6	B	9	METHYL ACETOACETATE	117.055	115.04	2.63, 3.15, 4.26	too weak
6	B	10	SUBERATE	175.096	173.082	8.16	neg: mzCloud match	yes, neg only
6	B	11	ADIPATE	147.065	145.051	9.51	spread peak and background spetrum
6	B	12	GERANYL-PP	315.076	313.061	2.18 and 4.34	noise
6	C	1	N-ACETYLLEUCINE	174.112	172.098	2.20 and 3.30	pos/neg: mzCloud match	yes, both
6	C	2	2',4'-DIHYDROXYACETOPHENONE	153.055	151.04	2.32	pos: MONA match (beware the isomers); neg: MONA match one ion missing	yes, both
6	C	3	BENZYL ALCOHOL	109.065	107.05	2.27
6	C	4	MONOMETHYLGLUTARATE	147.065	145.051	very weak 1.73 and 3.9
6	C	5	INDOLE-3-METHYL ACETATE	190.086	188.072	2.01	pos: mzCloud mathc	yes, pos only
6	C	6	MEVALONATE	149.081	147.066	4.94 (spread out)	neg: mzCloud match; pos: MONA match	yes, both
6	C	7	3-METHOXY-4-HYDROXYMANDELATE	199.06	197.046	5.57	neg: MONA match	yes, neg only
6	C	8	HOMOVANILLATE	183.065	181.051	4.7	neg/pos: MONA match but has contaminating ions not found in reference spectrum	yes, both, with a note
6	C	9	2-METHYLMALEATE	131.034	129.019	8.92	neg: mzCloud match to itaconate (RT slightly different); MS2 patterns overlap. MONA has methylmaleate and main ion maches	yes, neg only
6	C	10	1-PHENYLETHANOL	123.08	121.066
6	C	11	SALSOLINOL	180.102	178.087
6	C	12	SALICYLAMIDE	138.055	136.04	2.53 better ionization in neg mode for HILIC	pos/neg: mzCloud match	yes, both
6	D	1	OXOGLUTARATE	147.029	145.014	10.58	neg: mzCloud match	yes, neg only
6	D	2	ETHYL 3-INDOLEACETATE	204.102	202.087	1.97	pos: mzCloud match	yes, pos only
6	D	3	3-ALPHA,11-BETA,17,21-TETRAHYDROXY- 5-BETA-PREGNAN-20-ONE	367.248	365.233	2.11	cannot verify in pos mode	yes, with note
6	D	4	N,N-DIMETHYL-1,4-PHENYLENEDIAMINE	137.107	135.093	2.29	both peaks same MS2; neg very weak and could not verify; pos: MONA match	yes, pos only
6	D	5	HOMOGENTISATE	169.05	167.035	5.29	neg: mzCloud match; pos: MONA confirmed	yes, both
6	D	6	INDOLEACETALDEHYDE	160.076	158.061	2.10 and 3.21	second peak at 8.78 , pos only; both peaks same MS2;neg/pos match in MONA	yes, both
6	D	7	4-HYDROXY-3-METHOXYPHENYLGLYCOL	185.081	183.066	3.32 (for-spread)
6	D	8	3-HYDROXYPHENYLACETATE	153.055	151.04	2.08 (pos) and 5.22 (neg)	vanillin is first hit?? Much double check, no common ions
6	D	9	4-METHYLCATECHOL	125.06	123.045	5.29	neg: mzCloud match	yes, neg only
6	D	10	PYRIDOXAL	168.066	166.051	3.94 and 2.13 (only in neg)	second peak at 2.38; no match - possible contaminating ions
6	D	11	SALICYLATE	139.039	137.024	2.08 (pos) 2.36 and 5.35 (neg)	not confirmed, possibly too weak, no clear peak
6	D	12	SEBACATE	203.128	201.113	6.42 (big pre-spread)	pos: mzCloud match, neg: MONA match	yes, both
6	E	1	3-METHYL-2-OXINDOLE	148.076	146.061	2.17	two possible retention times, 8.00 correct; neg: MONA partial match with few ions and one main ion missing; pos: mzCloud match	yes,pos only
6	E	2	3-METHYLADENINE	150.077	148.063	3.93
6	E	3	HYDROXYPHENYLLACTATE	183.065	181.051	1.91 (pos) and 5.15 (neg, stronger)	neg: mzCloud match; pos: too weak	yes, neg only
6	E	4	BIOTIN	245.095	243.081	4.79	neg/pos: mzCloud match	yes, both
6	E	5	MERCAPTOPYRUVATE	120.995	118.981	2.18	vanillin is first hit?? Much double check, no common ions
6	E	6	PYRUVIC ALDEHYDE	73.0284	71.0139
6	E	7	PYRROLE-2-CARBOXYLATE	112.039	110.025	5.47	neg/pos: mzCloud confirmed	yes, both
6	E	8	5-HYDROXYINDOLEACETATE	192.066	190.051	8.52	neg/pos: mzCloud confirmed	yes, both
6	E	9	3-METHYLGLUTACONATE	145.05	143.035	9.35	neg: somewhat similar to hyroxy-methyl-glutaric acid (mzCloud), no other similar entry present; pos: okey MONA match	yes, both
6	E	10	RESORCINOL MONOACETATE	153.055	151.04	2.32	neg: mzCLoud match; pos: partial match, more non-matching ions present	yes, neg only
6	E	11	ACETOACETATE	103.039	101.024	2.60, 3.19 and 4.74 (largest)	MONA does not confirm
6	E	12	ACETYLPHOSPHATE	140.995	138.98

## Sheet: plate 6_sugars
PLATE 6 sugars							MS2 HILIC
POSITION			NAME	[M+H]	[M-H]	HILIC_RT	MATCH TO ONLINE DB	ENTERED IN KANAREK DB
6	F	1	SORBOSE	181.071	179.056	8.47	matching several sugars in addition	yes, neg only
6	F	2	XYLITOL	153.076	151.061	7.74	match to mzCLoud	yes, neg only
6	F	3	RIBITOL	153.076	151.061	7.7	match to mzCLoud	yes, neg only
6	F	4	MYOINOSITOL	181.071	179.056	10.01	match to mzCLoud	yes, neg only
6	F	5	MANNOSE	181.071	179.056	8.57	match to mzCLoud	yes, neg only
6	F	6	XYLOSE	151.06	149.046	7.96 (spread)	match to mzCloud but weak because spreat out	yes, neg only
6	F	7	SUCROSE	343.123	341.109	9.5	match to mzCloud	yes, neg only
6	F	8	GALACTOSE	181.071	179.056	9.3	wrong mass triggered
6	F	9	ALPHA-D-GLUCOSE	181.071	179.056	9.21	wrong mass triggered
6	F	10	ALLOSE	181.071	179.056	8.68 (pre tail)	wrong mass triggered
6	F	11	MANNITOL	183.086	181.072	8.63	match to mzCloud	yes, neg only
6	F	12	MELIBIOSE	343.123	341.109	10.61	matches other sugars in mzCloud as well	yes, neg only
6	G	1	SORBITOL	183.086	181.072	8.54	matches other sugars in mzCloud as well	yes, neg only
6	G	2	MALTOSE	343.123	341.109	10.05 (bit spread)	weak signal
6	G	3	TAGATOSE	181.071	179.056	8.06	mathces other sugars	yes, neg only
6	G	4	L-GULONOLACTONE	179.055	177.04	7.49	match to mzCloud	yes, neg only
6	G	5	ARABINOSE	151.06	149.046	7.90 (bit spread)	mathces other sugars as well	yes, neg only
6	G	6	CELLOBIOSE	343.123	341.109	10.06	mathces other di-sugars	yes, neg only
6	G	7	PSICOSE	181.071	179.056	7.09	mathces other sugars	yes, neg only
6	G	8	ARABITOL	153.076	151.061	7.75	match to mzCloud	yes, neg only
6	G	9	LYXOSE	151.06	149.046	7.58	matches other sugars in mzCloud as well	yes, neg only
6	G	10	RIBOSE	151.06	149.046	6.66	mathces other sugars as well	yes, neg only
6	G	11	PALATINOSE	343.123	341.109	9.59	mathces other di-sugars	yes, neg only
6	G	12	D-PINITOL	195.086	193.072	7.99	no DB match (very little info available)	yes, neg only

## Sheet: Plate 7
PLATE 7							MS2 HILIC
POSITION			NAME	[M+H]	[M-H]	HILIC_RT	MATCH TO ONLINE DB	ENTERED IN KANAREK DB
7	A	1	VITAMIN D2	397.346	395.332
7	A	2	SQUALENE	411.399	409.384
7	A	3	4-COUMARATE	165.055	163.04	4.59 and 5.18
7	A	4	NONANOATE	159.138	157.123	1.98
7	A	5	ESTRADIOL-17ALPHA	273.185	271.17	2.07 plus broad tail (better ionization in neg mode for HILIC)
7	A	6	CAPRYLATE	145.122	143.108	2.05
7	A	7	URSODEOXYCHOLATE	393.3	391.285	2.09 plus broad tail spread
7	A	8	PETROSELINATE	283.263	281.249	1.71
7	A	9	DIPALMITOYLGLYCEROL	569.514	567.499
7	A	10	CORTICOSTERONE	347.222	345.207	2.07
7	A	11	LITHOCHOLATE	377.305	375.29	1.96
7	A	12	PROTOPORPHYRIN	563.265	561.251	2.07 (spread)
7	B	1	HEPTANOATE	131.107	129.092	2.09 (plus broad tail)
7	B	2	RETINOL	287.237	285.222
7	B	3	MENAQUINONE	445.31	443.296	1.65
7	B	4	ELAIDATE	283.263	281.249	1.71
7	B	5	CHENODEOXYCHOLATE	393.3	391.285	2.09 and 2.85
7	B	6	MYRISTATE	229.216	227.202	1.81
7	B	7	CHOLESTERYL OLEATE	651.607	649.593
7	B	8	ROSMARINATE	361.092	359.077	6.77 and 7.63 (spread)
7	B	9	GLYCERYL TRIPALMITATE	807.744	805.729
7	B	10	CORTEXOLONE	347.222	345.207	2.03
7	B	11	LITHOCHOLYLTAURINE	484.309	482.295	1.84
7	B	12	PALMITOLEATE	255.232	253.217	1.77
7	C	1	PALMITATE	257.248	255.233	1.78
7	C	2	LIOTHYRONINE	651.797	649.783
7	C	3	SPHINGANINE	302.305	300.291	3.56 (broad pre-tail)
7	C	4	LANOSTEROL	427.393	425.379
7	C	5	LAURATE	201.185	199.17	1.86
7	C	6	ARACHIDATE	313.31	311.296	1.73
7	C	7	ERUCATE	339.326	337.311	1.71
7	C	8	DEOXYCHOLATE	393.3	391.285	1.99 and 3.63
7	C	9	KETOLEUCINE	131.07	129.056	2.09 and 3.61
7	C	10	EICOSAPENTAENOATE	303.232	301.217	1.74
7	C	11	HEPTADECANOATE	271.263	269.249	1.74
7	C	12	GLYCERYL TRIMYRISTATE	723.65	721.635
7	D	1	LINOLEATE	281.248	279.233	1.78
7	D	2	SPHINGOMYELIN	731.606	729.592	1.71
7	D	3	7-DEHYDROCHOLESTEROL	385.346	383.332
7	D	4	THYROXINE	777.694	775.679	3.92
7	D	5	BIS(2-ETHYLHEXYL)PHTHALATE	391.284	389.27	1.67
7	D	6	GAMMA-LINOLENATE	279.232	277.217	1.78
7	D	7	OMEGA-HYDROXYDODECANOATE	217.18	215.165	2.07
7	D	8	METHYL JASMONATE	225.149	223.134	1.88
7	D	9	DIPALMITOYL-PHOSPHATIDYLCHOLINE	734.569	732.555
7	D	10	HEXADECANOL	243.268	241.254
7	D	11	5,6 DIMETHYLBENZIMIDAZOLE	147.092	145.077	2.63
7	D	12	RETINOATE	301.216	299.202	1.78 (possibliy ion suppresed in ops mode on HILIC)
7	E	1	INDOLE	118.065	116.051	1.79, 2.43 (pos only), 3.03
7	E	2	CHOLATE	409.295	407.28	3.02
7	E	3	PHYLLOQUINONE	451.357	449.343	1.68
7	E	4	CHOLESTERYL PALMITATE	625.592	623.577
7	E	5	QUINOLINE	130.065	128.051	2.4
7	E	6	DOCOSAHEXAENOATE	329.248	327.233	1.76
7	E	7	DIETHYL 2-METHYL-3-OXOSUCCINATE	203.091	201.077	2.07
7	E	8	RETINYL PALMITATE	525.467	523.452
7	E	9	2-UNDECANONE	171.174	169.16
7	E	10	1-HYDROXY-2-NAPHTHOATE	189.055	187.04	2.19 (some tail)
7	E	11	DIPALMITOYL-PHOSPHOETHANOLAMINE	692.522	690.508	1.67
7	E	12	PHENYLPYRUVATE	165.055	163.04	2.86 (pre-tail)
7	F	1	TRANS-CINNAMATE	149.06	147.045	2.74 (better ionization in neg mode in HILIC)
7	F	2	OLEATE	283.263	281.249	1.77
7	F	3	STEARATE	285.279	283.264	1.75 (only ionization in neg mode in HILIC)
7	F	4	BETA-CAROTENE	537.445	535.431	ion suppressed around 1.70
7	F	5	25-HYDROXYCHOLESTEROL	403.357	401.343
7	F	6	NERVONATE	367.357	365.343	1.67
7	F	7	DESMOSTEROL	385.346	383.332	1.80 (ion suppressed)
7	F	8	DEOXYCORTICOSTERONE ACETATE	373.237	371.223	1.87
7	F	9	OLEOYL-GLYCEROL	357.3	355.285	1.72
7	F	10	ALPHA-TOCOPHEROL	431.388	429.374	1.72
7	F	11	GLYCEROL-MYRISTATE	303.253	301.238
7	F	12	TRICOSANOATE	355.357	353.343	1.67
7	G	1	COENZYME Q10	863.691	861.677	1.70 and 2.45
7	G	2	CORTISONE	361.201	359.186	2.07
7	G	3	DECANOATE	173.154	171.139	1.92
