# Supplementary material for: Profiling metabolome of mouse embryonic cerebrospinal fluid following maternal immune activation
Source: J Biol Chem. 2024 Sep 7;300(10):107749. doi: 10.1016/j.jbc.2024.107749 (PMC11497393; doi:10.1016/j.jbc.2024.107749)
Supplement: Dataset S5 [file mmc6.xlsx]

## Sheet: Sheet1
Dataset EV5 CD3 Parameters
Parameters of 'Select Spectra'
1. Spectrum Properties Filter
Lower RT Limit	1
Upper RT Limit	18
First Scan	0
Last Scan	0
Ignore Specified Scans
Lowest Charge State	1
Highest Charge State	2
Min. Precursor Mass	70 Da
Max Precursor Mass	1000 Da
Total Intensity Threshold	50000
Minimum Peak Count	1
2. Scan Event Filter
Mass Analyzer	Is FTMS
MS Order	Any
Activation Type	Any
Min. Collison Energy	0
Max. Collison Energy	1000
Scan Type	Is Full
Polarity Mode	Is -
MS1 Mass Range	[70.0000-1000.0000]
FAIMS CV
3. Peak Filters
S/N Threshold (FT-only)	1.5
4. Replacements for Unrecognized Properities
Unrecognized Charge Replacement	1
Unrecognized Mass Analyzer Replacement	ITMS
Unrecognized MS Order Replacement	MS2
Unrecognized Activation Type Replacement	CID
Unrecognized MS Resolution @200 Replacement	70000
Unrecognized MSn Resolution @200 Replacement	17500
5. General Settings
Precursor Selection	Use MS(n-1) Precursor
Use Isotope Pattern+A22 in Precursor	TRUE
Provide Profile Spectra	Automatic
Store Chromatograms	FALSE
Parameters of 'Align Retention Times'
1. General Settings
Alignment Model	Adaptive curve
Alignment Fallback	Use Linear Model
Maximum Shift [min]	1.5
Shift Reference File	TRUE
Mass Tolerance	7ppm
Remover Outlier	TRUE
Parameters of 'Detect Compounds'
1. General Settings
Mass Tolerance [ppm]	10ppm
Min. Peak Intensity	50000
Min. # Scans per Peak	5
Use Most Intense Isotope Only	TRUE
2. Trace Detection
Max. Number of Gaps to Correct	2
Min. Number of Adjacent Non-Zeros	2
3. Peak Detection
Chromatographic S/N Threshold	1.5
Remove Baseline	FALSE
Gap Ratio Threshold	0.35
Max. Peak Width [min]	2
Min. Relative Valley Depth	0.1
4. Isotope Pattern Detection
Group Isotopes for	Br; Cl
Use Peak Quality of Isotope Grouping	TRUE
Filter out Features with Bad Peaks Only	TRUE
Zig-Zag Index Threshold	0.2
Jaggedness Threshold	0.2
Modality Theshold	0.9
Remove Potentially False Positive Isotopes	TRUE
5. Compound Detection
Ions	[M+H]+1; [M+K]+1; [M+Na]+1; [M-H]-1
Base Ions	[M+H]+1; [M-H]-1
Remove Singlets	TRUE
6. AcquireX Settings
Detect Persistent Background lons	FALSE
Parameters of 'Group Compounds'
1. General Settings
Mass Tolerance	5ppm
RT Tolerance [min]	0.4
Align Peaks	FALSE
Preffered Ions	[M+H]+1; [M-H]-1
Area Integration	Most Common Ion
2. Peak Rating Contributions
Area Contribution	3
CV Contribution	9
FWHM to Base Contribution	5
Jaggedness Contribution	5
Modality Contribution	5
Zig-Zag Index Contribution	5
3. Peak Rating Filter
Peak Rating Threshold	0.8
Number of Files	4
Parameters of 'Fill Gaps'
1. General Settings
Mass Tolerance	5ppm
S/N Threshold	1.5
Use Real Peak Detection	TRUE
Apply Restrictive Gap Filling	TRUE
Parameters of 'Scale Areas'
1. General Settings
Study Factor Name	scaling
Exclude Blanks	TRUE
Parameters of 'Mark Background Compounds'
1. General Settings
Max. Sample/Bank	4
Max. Blank/Sample	0
Hide Background	TRUE
Parameters of 'Search mzCloud'
1. General Settings
Compound Classes	ALL
Precursor Mass Tolerance	10ppm
FT Fragment Mass Tolerance	10ppm
IT Fragment Mass Tolerance	0.4 Da
Library	Autoprocessed; Reference
Post Processing	Recalibrated
Max. # Results	10
Annotate Matching Fragments	FALSE
Search MSn Tree	FALSE
2. DDA Search
Identity Search	Cosine
Match Activation Type	TRUE
Match Activation Energy	Match with Tolerance
Activation Energy Tolerance	20
Apply Intensity Threshold	TRUE
Similarity Search	Confidence Forward
Match Factor Threshold	60
3. DIA Search
Use DIA Scans for Search	FALSE
Max. Isolation Width [Da]	500
Match Activation Type	FALSE
Match Activation Energy	Any
Activation Energy Tolerance	100
Apply Intensity Threshold	FALSE
Match Factor Threshold	20
Parameters of 'Search ChemSpider'
1. Search Settings
Database(s)	BioCyc; CSF Metabolome database; KEGG
Search Mode	By Formula or Mass
Mass Tolerance	5ppm
Max. # of results per compound	50
Result Order (for Max. # of results)	Order By Reference Count (DESC)
Max. # of Predicted Composition	3
2. Predicted Composition Annotation
Check All Predicted Composition	FALSE
Parameters of 'Predict Compositions'
1. Predict Settings
Mass Tolerance	5ppm
Min. Element Counts	C H
Max. Element Counts	C90 H190 Br3 Cl4 N10 O18 P3 S5
Min. RDBE	0
Max. RDBE	40
Min. H/C	0.1
Max. H/C	4
Max. # Candidates	10
Max. # Internal Candidates	200
2. Pattern Matching
Intensity Tolerance [%]	30
Intensity Threshold [%]	0.1
S/N Threshold	3
Min. Spectral Fit [%]	30
Min. Pattern Cov. [%]	90
Use Dynamic Recalibration	TRUE
3. Fragments Matching
Use Fragments Matching	TRUE
Mass Tolerance	5ppm
S/N Threshold	3
Parameters of 'Search mzVault'
1. Search Settings
mzVault Library	\HILIC_all_cleaned.db|\MSMLS_HILIC_DB_20220815
Compound Classes	ALL
Match Ion Activation Type	TRUE
Match Ion Activation Energy	Match with Tolernace
Ion Activation Energy Tolerance	40
Match Ionization Method	TRUE
Apply Intensity Threshold	TRUE
Remove Precursor Ion	FALSE
Precursor Mass Tolerance	10ppm
FT Fragment Mass Tolerance	10ppm
IT Fragment Mass Tolerance	0.4 Da
Match Analyzer Type	TRUE
Search Algorithm	HighChem HighRes
Match Factor Threshold	50
Max. # Results	10
RT Tolerance [min]	0.7
Use Retention Time	TRUE
Parameters of 'Assign Compound Annotations'
1. General Settings
Mass Tolerance	5ppm
2. Data Sources
Data Source #1	Mass List Search
Data Source #2	Preducted Compositions
Data Source #3	mzVault Search
Data Source #4	mzCloud Search
Data Source #5	ChemSpider Search
Data Source #6	Metabolika Search
Data Source #7	--
3. Scoring Rules
Use mzLogic	TRUE
Use Spectral Distance	TRUE
SFit Threshold	20
SFit Range	20
4. Reprocessing
Clear Names	FALSE
Parameters of 'Search Mass Lists'
1. Search Settings
Mass Lists	MSMLS_HILIC; HILIC_all; CD-1_pos; CD1-neg
Use Retention Time	TRUE
RT Tolerance [min]	0.7
Mass Tolerance	7ppm
Parameters of 'Map to Metabolika Pathways'
1. Search Settings
Metabolika Pathways	default
Search Mode	By Formula or Mass
2. By Mass Search Settings
Mass Tolerance	5ppm
3. By Formula Search Settings
Max. # of Predicted Composition	3
4. Display Settings
Max. # Pathways in 'Pathways' column	20
Parameters of 'Apply mzLogic'
1. Search Settings
FT Fragment Mass Tolerance	10ppm
IT Fragment Mass Tolerance	0.4 Da
Max. # Compounds	0
Max. # mzCloud Similarity Result to consider	10
Match Factor Threshold	30
